# Supplementary material for: Hepatitis C antibody screening and determinants of initial and duplicate screening in the baby boomer patients of six urban primary care clinics
Source: PLoS One. 2020 Jul 9;15(7):e0235778. doi: 10.1371/journal.pone.0235778 (PMC7347094; doi:10.1371/journal.pone.0235778)
Supplement: S1 Data — (XLSX) [file pone.0235778.s001.xlsx]

## Sheet: Primary HCV Screening
PID	D_Practice	D_Age	D_Gender	D_race	D_Ethnicity	D_Insurance	D_Zip	C_HCV Ab	Most Recent Ab Result	C_HCV Ab test code	C_First HCV Ab	C_ Pt visit 2014-2017	C_ New HCV Ab2013	C_ Pt visit 2012	C_ New HCV Ab2012	C_ Pt visit 2013	C_ New HCV Ab2013	C_ Pt visit 2014	C_ New HCV Ab2014	C_ Pt visit 2015	C_ New HCV Ab 2015	C_Pt visit 2016	C_ New HCV Ab 2016	C_Pt visit 2017	C_ New HCV Ab 2017	C_HCV Ab Duplicated	C_Dup_Unnecssary	C_Dup_high risk	HCV RNA Test Completed	C_First HCV RNA	C_HCV VL +	C_ HCV VL-
Unique identifier	Practice	Birth Year	Gender	Race	Ethnicity	Insurance	Zipcode	HCV antibody		Test Code	Year 1st HCV Ab was completed	Pt seen in 2014-2017	New HCV Ab in 2013 and before	Pt seen in 2012	New HCV Ab in 2014	Pt seen in 2013	New HCV Ab in 2013	Pt seen in 2014	New HCV Ab in 2014	Pt seen in 2015	New HCV Ab in 2015	Pt seen in 2016	New HCV Ab in 2016	Pt seen in 2017	New HCV Ab in 2017	HCV Ab Duplicated	Unnecssary Duplicate	Duplicated high risk		Year 1st HCV RNA was completed	HCV VL positive	HCV VL negative
n	1_1427 Vine; 2_205 N; 3_219 N; 4_255 S; 5_Fairmount; 6_ 10 Shurs	yyyy	1_Male; 2_Female; 9_unknown	1_White; 2_Black; 9_Unknown or Others	1_Hispanic; 2_non hispanic; 9_unknown	Descriptive	nnnnn	1_Yes; 2_No or unknown	1_Positive, 2_Negative	Descriptive	yyyy	1_Yes; 2_No	1_Yes; 2_No	1_Yes; 2_No	1_Yes; 2_No	1_Yes; 2_No	1_Yes; 2_No	1_Yes; 2_No	1_Yes; 2_No	1_Yes; 2_No	1_Yes; 2_No	1_Yes; 2_No	1_Yes; 2_No	1_Yes; 2_No	1_Yes; 2_No	1_Yes; 2_No	1_Ab+/+;2_Ab-/- or -/+, 3_Ab+/-	1_Ab-/Ab-; 2_ Ab-/Ab+, 3_Ab-/Ab+/Ab-, 4_Ab-/Intermediate	1_Yes 2_No	yyyy	1_Yes; 2_No	1_Yes; 2_No, 3_Intermediate
								HCV Ab ever tested	If no test done leave empty	First HCV Ab test code only	Leave empty if not done	All should be 1 to be included	New HCV Ab test done in 2007-2013	Office visit at one of the six original sites	New HCV Ab test done in 2012	Office visit at one of the six original sites	New HCV Ab test done in 2013	Office visit at one of the six original sites	New HCV Ab test done in 2014	Office visit at one of the six original sites	New HCV Ab test done in 2015	Office visit at one of the six original sites	New HCV Ab test done in 2016	Office visit at one of the six original sites	New HCV Ab test done in 2017	If no test done leave empty	If single test, leave blank	If single test, leave blank, if Ab +/+ Leave Blank, if Ab+ to Ab - Leave Blank		Leave empty if not done	Ever viral load in the system, if no VL done leave empty	Last viral load
Study ID	Practice	Age	Gender	Race	Ethnicity	Insurance	Zipcode	HCV Ab	HCV Ab result	Test Code	First HCV Ab	Pt seen between 2014 and 2017	Tested for Ab between 2007 and 2013	Seen in 2012	Newly Tested HCV Ab 2012	Seen in 2013	Newly Tested HCV Ab 2013	Seen in 2014	Newly Tested HCV Ab 2014	Seen in 2015	Newly Tested HCV Ab 2015	Seen in 2016	Newly Tested HCV Ab 2016	Seen in 2017	Newly Tested HCV Ab 2017	HCV Ab_Duplicated	HCV_Dup_Unncessary	HCV_Dup_high	RNA Test Completed?	First HCV RNA	HCV VL+	HCV VL-
1	10 SHURS LANE	1951	Female	White	Non-Hispanic	PERSONAL CHOICE	19444	1_Yes	2_Negative	143991	2007-01-02	1_Yes	1_Yes	1_Yes	2_No	1_Yes	2_No	1_Yes	2_No	2_No	2_No	2_No	2_No	2_No	2_No	1_Yes	2_Ab-/- or -/+	1_Ab-/Ab-	2_No
2	10 SHURS LANE	1963	Female	White	Unknown	MEDICARE	19403	1_Yes	2_Negative	143991	2007-01-24	1_Yes	1_Yes	1_Yes	2_No	1_Yes	2_No	1_Yes	2_No	1_Yes	2_No	2_No	2_No	1_Yes	2_No	1_Yes	2_Ab-/- or -/+	1_Ab-/Ab-	2_No
3	219 N. BROAD ST. 6TH FLOOR	1963	Male	Black/African American	Non-Hispanic	KEYSTONE HEALTH PLAN EAST	19079-2311	1_Yes	2_Negative	8472	2007-02-13	1_Yes	1_Yes	1_Yes	2_No	1_Yes	2_No	1_Yes	2_No	1_Yes	2_No	1_Yes	2_No	1_Yes	2_No	1_Yes	2_Ab-/- or -/+	1_Ab-/Ab-	2_No
4	10 SHURS LANE	1954	Female	Black/African American	Non-Hispanic	MEDICARE	19119-2014	1_Yes	2_Negative	143991	2007-02-16	1_Yes	1_Yes	1_Yes	2_No	1_Yes	2_No	1_Yes	2_No	1_Yes	2_No	1_Yes	2_No	1_Yes	2_No	1_Yes	2_Ab-/- or -/+	1_Ab-/Ab-	2_No
5	205 N. BROAD ST SUITE 100 OFFICE	1959	Male	Black/African American	Non-Hispanic	AETNA HMO	19129	1_Yes	2_Negative	8472	2007-02-20	1_Yes	1_Yes	1_Yes	2_No	1_Yes	2_No	1_Yes	2_No	1_Yes	2_No	1_Yes	2_No	1_Yes	2_No	2_No			2_No
6	205 N. BROAD ST SUITE 100 OFFICE	1952	Male	Black/African American	Non-Hispanic	BC/BS OUT OF STATE - SUITCASE	19720	1_Yes	2_Negative	8472	2007-02-27	1_Yes	1_Yes	1_Yes	2_No	1_Yes	2_No	1_Yes	2_No	1_Yes	2_No	1_Yes	2_No	2_No	2_No	1_Yes	2_Ab-/- or -/+	1_Ab-/Ab-	2_No
7	219 N. BROAD ST. 6TH FLOOR	1948	Male	Black/African American	Non-Hispanic	BRAVO-ELDER HEALTH	19141-3824	1_Yes	2_Negative	140659	2007-03-01	1_Yes	1_Yes	1_Yes	2_No	1_Yes	2_No	1_Yes	2_No	1_Yes	2_No	1_Yes	2_No	2_No	2_No	1_Yes	2_Ab-/- or -/+	1_Ab-/Ab-	2_No
8	10 SHURS LANE	1962	Female	Black/African American	Non-Hispanic	KEYSTONE HEALTH PLAN EAST	19124	1_Yes	2_Negative	143991	2007-03-14	1_Yes	1_Yes	2_No	2_No	2_No	2_No	1_Yes	2_No	1_Yes	2_No	1_Yes	2_No	2_No	2_No	1_Yes	2_Ab-/- or -/+	1_Ab-/Ab-	2_No
9	10 SHURS LANE	1965	Female	Black/African American	Non-Hispanic	PERSONAL CHOICE 2ND INSTANCE	19038	1_Yes	2_Negative	143991	2007-03-29	1_Yes	1_Yes	1_Yes	2_No	1_Yes	2_No	1_Yes	2_No	1_Yes	2_No	1_Yes	2_No	1_Yes	2_No	1_Yes	2_Ab-/- or -/+	1_Ab-/Ab-	2_No
10	10 SHURS LANE	1959	Female	Black/African American	Non-Hispanic	KEYSTONE HPE MNGD 2ND INST	19050	1_Yes	2_Negative	143991	2007-03-30	1_Yes	1_Yes	1_Yes	2_No	2_No	2_No	1_Yes	2_No	1_Yes	2_No	2_No	2_No	2_No	2_No	2_No			2_No
11	255 S. 17TH ST 3RD FLR OFFICE	1958	Female	Black/African American	Non-Hispanic	MEDICARE	19141-1537	1_Yes	2_Negative	143991	2007-04-11	1_Yes	1_Yes	1_Yes	2_No	1_Yes	2_No	1_Yes	2_No	1_Yes	2_No	1_Yes	2_No	1_Yes	2_No	1_Yes	2_Ab-/- or -/+	1_Ab-/Ab-	2_No
12	10 SHURS LANE	1957	Female	Black/African American	Non-Hispanic	KEYSTONE HEALTH PLAN EAST	19144	1_Yes	2_Negative	143991	2007-04-13	1_Yes	1_Yes	1_Yes	2_No	1_Yes	2_No	1_Yes	2_No	1_Yes	2_No	1_Yes	2_No	1_Yes	2_No	2_No			2_No
13	1427 VINE ST. 6TH FLOOR	1957	Male	Black/African American	Non-Hispanic		19138	1_Yes	2_Negative	143991	2007-05-02	1_Yes	1_Yes	1_Yes	2_No	1_Yes	2_No	1_Yes	2_No	2_No	2_No	1_Yes	2_No	1_Yes	2_No	1_Yes	2_Ab-/- or -/+	1_Ab-/Ab-	2_No
14	1427 VINE ST. 6TH FLOOR	1961	Male	White	Non-Hispanic	KEYSTONE FIRST	19134-4422	1_Yes	1_Positive	143991	2007-05-15	1_Yes	1_Yes	1_Yes	2_No	1_Yes	2_No	1_Yes	2_No	1_Yes	2_No	2_No	2_No	2_No	2_No	2_No			1_Yes	2007-05-15	2_No	1_Yes
15	1427 VINE ST. 6TH FLOOR	1960	Male	Black/African American	Non-Hispanic	HEALTH PARTNERS	19124-2904	1_Yes	2_Negative	143991	2007-05-16	1_Yes	1_Yes	2_No	2_No	2_No	2_No	1_Yes	2_No	2_No	2_No	2_No	2_No	2_No	2_No	2_No			2_No
16	1427 VINE ST. 6TH FLOOR	1960	Male	Black/African American	Non-Hispanic	HEALTH PARTNERS	19121-1108	1_Yes	2_Negative	143991	2007-05-21	1_Yes	1_Yes	1_Yes	2_No	1_Yes	2_No	1_Yes	2_No	1_Yes	2_No	1_Yes	2_No	1_Yes	2_No	1_Yes	2_Ab-/- or -/+	1_Ab-/Ab-	2_No
17	219 N. BROAD ST. 6TH FLOOR	1965	Female	Black/African American	Non-Hispanic	AETNA HMO 2ND INST	19120	1_Yes	2_Negative	8739	2007-05-21	1_Yes	1_Yes	1_Yes	2_No	1_Yes	2_No	1_Yes	2_No	1_Yes	2_No	1_Yes	2_No	1_Yes	2_No	1_Yes	2_Ab-/- or -/+	1_Ab-/Ab-	2_No
18	1427 VINE ST. 6TH FLOOR	1965	Male	Black/African American	Non-Hispanic	HEALTH PARTNERS 2ND INSTANCE	19140-3604	1_Yes	2_Negative	143991	2007-05-25	1_Yes	1_Yes	1_Yes	2_No	1_Yes	2_No	1_Yes	2_No	1_Yes	2_No	1_Yes	2_No	2_No	2_No	1_Yes	2_Ab-/- or -/+	1_Ab-/Ab-	2_No
19	219 N. BROAD ST. 6TH FLOOR	1948	Female	White	Non-Hispanic	MEDICARE	19101	1_Yes	2_Negative	143991	2007-05-25	1_Yes	1_Yes	2_No	2_No	2_No	2_No	2_No	2_No	1_Yes	2_No	1_Yes	2_No	1_Yes	2_No	2_No			2_No
20	1427 VINE ST. 6TH FLOOR	1960	Female	Black/African American	Non-Hispanic	HEALTH PARTNERS	19140-3221	1_Yes	2_Negative	143991	2007-05-31	1_Yes	1_Yes	1_Yes	2_No	1_Yes	2_No	1_Yes	2_No	2_No	2_No	2_No	2_No	2_No	2_No	2_No			2_No
21	10 SHURS LANE	1949	Female	White	Non-Hispanic	PERSONAL CHOICE 2ND INSTANCE	19128	1_Yes	2_Negative	143991	2007-06-04	1_Yes	1_Yes	1_Yes	2_No	2_No	2_No	1_Yes	2_No	1_Yes	2_No	2_No	2_No	2_No	2_No	2_No			2_No
22	10 SHURS LANE	1959	Female	Black/African American	Non-Hispanic	KEYSTONE HPE MNGD 2ND INST	19120-1322	1_Yes	2_Negative	143991	2007-06-05	1_Yes	1_Yes	2_No	2_No	2_No	2_No	2_No	2_No	2_No	2_No	1_Yes	2_No	2_No	2_No	1_Yes	2_Ab-/- or -/+	1_Ab-/Ab-	2_No
23	1427 VINE ST. 6TH FLOOR	1956	Female	Black/African American	Non-Hispanic	UNITED HEALTHCARE COMMUNITY PLN	19122-3310	1_Yes	1_Positive	8472	2007-06-08	1_Yes	1_Yes	1_Yes	2_No	1_Yes	2_No	1_Yes	2_No	1_Yes	2_No	1_Yes	2_No	1_Yes	2_No	2_No			1_Yes	2007-06-08	1_Yes	2_No
24	10 SHURS LANE	1954	Female	White	Non-Hispanic	KEYSTONE HEALTH PLAN EAST	19129	1_Yes	2_Negative	143991	2007-06-19	1_Yes	1_Yes	1_Yes	2_No	1_Yes	2_No	1_Yes	2_No	1_Yes	2_No	1_Yes	2_No	1_Yes	2_No	2_No			2_No
25	10 SHURS LANE	1965	Male	Black/African American	Non-Hispanic	AETNA HMO	19131	1_Yes	2_Negative	143991	2007-06-22	1_Yes	1_Yes	1_Yes	2_No	1_Yes	2_No	2_No	2_No	1_Yes	2_No	2_No	2_No	2_No	2_No	2_No			2_No
26	1427 VINE ST. 6TH FLOOR	1952	Male	White	Non-Hispanic	PERSONAL CHOICE	19107	1_Yes	2_Negative	143991	2007-06-28	1_Yes	1_Yes	1_Yes	2_No	1_Yes	2_No	1_Yes	2_No	1_Yes	2_No	2_No	2_No	1_Yes	2_No	1_Yes	2_Ab-/- or -/+	1_Ab-/Ab-	2_No
27	1427 VINE ST. 6TH FLOOR	1952	Male	Black/African American	Non-Hispanic	KEYSTONE FIRST	19140-3950	1_Yes	2_Negative	143991	2007-07-13	1_Yes	1_Yes	1_Yes	2_No	1_Yes	2_No	1_Yes	2_No	1_Yes	2_No	1_Yes	2_No	1_Yes	2_No	1_Yes	2_Ab-/- or -/+	1_Ab-/Ab-	2_No
28	1427 VINE ST. 6TH FLOOR	1962	Female	Unknown	Hispanic	BC/BS OUT OF STATE - SUITCASE	19135-2316	1_Yes	2_Negative	143991	2007-07-16	1_Yes	1_Yes	2_No	2_No	2_No	2_No	2_No	2_No	1_Yes	2_No	1_Yes	2_No	2_No	2_No	2_No			2_No
29	FAIRMOUNT OFFICE	1960	Female	Black/African American	Non-Hispanic	HEALTH PARTNERS	19132-3211	1_Yes	2_Negative	143991	2007-07-18	1_Yes	1_Yes	1_Yes	2_No	1_Yes	2_No	1_Yes	2_No	1_Yes	2_No	1_Yes	2_No	1_Yes	2_No	1_Yes	2_Ab-/- or -/+	1_Ab-/Ab-	2_No
30	10 SHURS LANE	1951	Female	Black/African American	Non-Hispanic	BRAVO-ELDER HEALTH	19141	1_Yes	1_Positive	140659	2007-07-19	1_Yes	1_Yes	1_Yes	2_No	1_Yes	2_No	1_Yes	2_No	2_No	2_No	2_No	2_No	2_No	2_No	2_No			1_Yes	2007-04-30	1_Yes	2_No
31	219 N. BROAD ST. 6TH FLOOR	1963	Male	Black/African American	Non-Hispanic	MEDICARE	19146-3621	1_Yes	2_Negative	140659	2007-07-27	1_Yes	1_Yes	1_Yes	2_No	1_Yes	2_No	1_Yes	2_No	2_No	2_No	1_Yes	2_No	1_Yes	2_No	1_Yes	2_Ab-/- or -/+	1_Ab-/Ab-	2_No
32	219 N. BROAD ST. 6TH FLOOR	1948	Female	Unknown	Hispanic	HEALTH PARTNERS MEDICARE	19123	1_Yes	1_Positive	140659	2007-07-31	1_Yes	1_Yes	1_Yes	2_No	1_Yes	2_No	1_Yes	2_No	1_Yes	2_No	1_Yes	2_No	2_No	2_No	1_Yes	1_Ab+/+		1_Yes	2010-01-27	1_Yes	1_Yes
33	219 N. BROAD ST. 6TH FLOOR	1952	Female	White	Non-Hispanic	KEYSTONE HEALTH PLAN EAST	19119-2455	1_Yes	2_Negative	8472	2007-08-03	1_Yes	1_Yes	2_No	2_No	1_Yes	2_No	1_Yes	2_No	1_Yes	2_No	1_Yes	2_No	1_Yes	2_No	1_Yes	2_Ab-/- or -/+	1_Ab-/Ab-	2_No
34	10 SHURS LANE	1958	Male	Black/African American	Non-Hispanic	PERSONAL CHOICE 2ND INSTANCE	19124	1_Yes	2_Negative	143991	2007-08-10	1_Yes	1_Yes	1_Yes	2_No	1_Yes	2_No	2_No	2_No	1_Yes	2_No	2_No	2_No	2_No	2_No	1_Yes	2_Ab-/- or -/+	1_Ab-/Ab-	2_No
35	10 SHURS LANE	1952	Female	Black/African American	Non-Hispanic		18901	1_Yes	2_Negative	143991	2007-08-13	1_Yes	1_Yes	1_Yes	2_No	1_Yes	2_No	1_Yes	2_No	1_Yes	2_No	1_Yes	2_No	1_Yes	2_No	2_No			2_No
36	219 N. BROAD ST. 6TH FLOOR	1961	Female	Black/African American	Non-Hispanic	AETNA HMO	19121	1_Yes	2_Negative	8472	2007-09-04	1_Yes	1_Yes	1_Yes	2_No	2_No	2_No	2_No	2_No	1_Yes	2_No	2_No	2_No	2_No	2_No	2_No			2_No
37	205 N. BROAD ST SUITE 100 OFFICE	1955	Male	Black/African American	Non-Hispanic	AETNA HMO	19132-2826	1_Yes	2_Negative	8472	2007-09-04	1_Yes	1_Yes	1_Yes	2_No	2_No	2_No	1_Yes	2_No	1_Yes	2_No	1_Yes	2_No	1_Yes	2_No	2_No			2_No
38	1427 VINE ST. 6TH FLOOR	1962	Female	Black/African American	Non-Hispanic	KEYSTONE FIRST	19121	1_Yes	2_Negative	143991	2007-09-20	1_Yes	1_Yes	1_Yes	2_No	1_Yes	2_No	1_Yes	2_No	1_Yes	2_No	1_Yes	2_No	1_Yes	2_No	2_No			2_No
39	205 N. BROAD ST SUITE 100 OFFICE	1951	Male	Black/African American	Non-Hispanic	BRAVO-ELDER HEALTH	19119-2103	1_Yes	2_Negative	143991	2007-10-08	1_Yes	1_Yes	1_Yes	2_No	1_Yes	2_No	1_Yes	2_No	2_No	2_No	2_No	2_No	2_No	2_No	1_Yes	2_Ab-/- or -/+	1_Ab-/Ab-	2_No
40	205 N. BROAD ST SUITE 100 OFFICE	1956	Female	White	Non-Hispanic	KEYSTONE HEALTH PLAN EAST	19118-3919	1_Yes	2_Negative	8472	2007-10-08	1_Yes	1_Yes	1_Yes	2_No	1_Yes	2_No	1_Yes	2_No	1_Yes	2_No	2_No	2_No	2_No	2_No	2_No			2_No
41	1427 VINE ST. 6TH FLOOR	1954	Male	Black/African American	Non-Hispanic	HEALTH PARTNERS 2ND INSTANCE	19146-4627	1_Yes	2_Negative	143991	2007-10-09	1_Yes	1_Yes	1_Yes	2_No	1_Yes	2_No	1_Yes	2_No	1_Yes	2_No	2_No	2_No	2_No	2_No	1_Yes	2_Ab-/- or -/+	1_Ab-/Ab-	2_No
42	219 N. BROAD ST. 6TH FLOOR	1952	Male	Black/African American	Non-Hispanic	AETNA HMO 2ND INST	19143-4237	1_Yes	2_Negative	143991	2007-10-10	1_Yes	1_Yes	2_No	2_No	2_No	2_No	1_Yes	2_No	1_Yes	2_No	2_No	2_No	1_Yes	2_No	2_No			2_No
43	1427 VINE ST. 6TH FLOOR	1963	Female	Black/African American	Non-Hispanic	KEYSTONE FIRST	19120-1931	1_Yes	2_Negative	143991	2007-10-29	1_Yes	1_Yes	1_Yes	2_No	1_Yes	2_No	1_Yes	2_No	1_Yes	2_No	1_Yes	2_No	1_Yes	2_No	2_No			2_No
44	1427 VINE ST. 6TH FLOOR	1964	Female	Black/African American	Non-Hispanic	HEALTH PARTNERS	19133-3727	1_Yes	1_Positive	143991	2007-10-29	1_Yes	1_Yes	1_Yes	2_No	1_Yes	2_No	2_No	2_No	1_Yes	2_No	1_Yes	2_No	2_No	2_No	2_No			1_Yes	2010-03-03	1_Yes	1_Yes
45	1427 VINE ST. 6TH FLOOR	1958	Female	Black/African American	Non-Hispanic	UNITED HEALTHCARE COMMUNITY PLN	19123	1_Yes	2_Negative	143991	2007-10-30	1_Yes	1_Yes	1_Yes	2_No	1_Yes	2_No	1_Yes	2_No	1_Yes	2_No	1_Yes	2_No	2_No	2_No	2_No			2_No
46	1427 VINE ST. 6TH FLOOR	1961	Male	Black/African American	Non-Hispanic	KEYSTONE FIRST	19131	1_Yes	2_Negative	143991	2007-10-30	1_Yes	1_Yes	2_No	2_No	2_No	2_No	2_No	2_No	2_No	2_No	1_Yes	2_No	2_No	2_No	2_No			2_No
47	219 N. BROAD ST. 6TH FLOOR	1950	Female	Black/African American	Non-Hispanic	KEYSTONE 65 2ND INST	19129	1_Yes	2_Negative	143991	2007-10-31	1_Yes	1_Yes	1_Yes	2_No	1_Yes	2_No	1_Yes	2_No	2_No	2_No	2_No	2_No	2_No	2_No	2_No			2_No
48	1427 VINE ST. 6TH FLOOR	1957	Male	Black/African American	Non-Hispanic	HEALTH PARTNERS 2ND INSTANCE	19121	1_Yes	2_Negative	143991	2007-11-16	1_Yes	1_Yes	2_No	2_No	2_No	2_No	1_Yes	2_No	1_Yes	2_No	1_Yes	2_No	2_No	2_No	1_Yes	2_Ab-/- or -/+	1_Ab-/Ab-	2_No
49	10 SHURS LANE	1962	Female	Black/African American	Non-Hispanic	HIGHMARK FEDERAL - BC/BS - PA	19001	1_Yes	2_Negative	143991	2007-11-20	1_Yes	1_Yes	1_Yes	2_No	1_Yes	2_No	1_Yes	2_No	1_Yes	2_No	1_Yes	2_No	1_Yes	2_No	1_Yes	2_Ab-/- or -/+	1_Ab-/Ab-	2_No
50	1427 VINE ST. 6TH FLOOR	1947	Male	Black/African American	Non-Hispanic	BRAVO-ELDER HEALTH	19122-1208	1_Yes	1_Positive	143991	2007-12-04	1_Yes	1_Yes	1_Yes	2_No	1_Yes	2_No	1_Yes	2_No	1_Yes	2_No	1_Yes	2_No	2_No	2_No	2_No			1_Yes	2007-12-04	1_Yes	2_No
51	205 N. BROAD ST SUITE 100 OFFICE	1962	Male	White	Non-Hispanic	AETNA PPO	19130	1_Yes	2_Negative	8472	2007-12-18	1_Yes	1_Yes	1_Yes	2_No	2_No	2_No	1_Yes	2_No	2_No	2_No	1_Yes	2_No	2_No	2_No	2_No			2_No
52	10 SHURS LANE	1958	Male	Black/African American	Non-Hispanic	CIGNA HMO	19126	1_Yes	2_Negative	140659	2007-12-21	1_Yes	1_Yes	1_Yes	2_No	1_Yes	2_No	2_No	2_No	1_Yes	2_No	1_Yes	2_No	2_No	2_No	2_No			2_No
53	255 S. 17TH ST 3RD FLR OFFICE	1957	Male	Black/African American	Non-Hispanic	PERSONAL CHOICE	19120	1_Yes	2_Negative	143991	2007-12-26	1_Yes	1_Yes	1_Yes	2_No	1_Yes	2_No	1_Yes	2_No	1_Yes	2_No	2_No	2_No	1_Yes	2_No	1_Yes	2_Ab-/- or -/+	1_Ab-/Ab-	2_No
54	1427 VINE ST. 6TH FLOOR	1953	Female	Black/African American	Non-Hispanic	KEYSTONE FIRST	19132	1_Yes	2_Negative	143991	2007-12-31	1_Yes	1_Yes	2_No	2_No	2_No	2_No	2_No	2_No	2_No	2_No	2_No	2_No	1_Yes	2_No	2_No			2_No
55	1427 VINE ST. 6TH FLOOR	1960	Female	Black/African American	Non-Hispanic	HEALTH PARTNERS	19141	1_Yes	2_Negative	143991	2008-01-14	1_Yes	1_Yes	1_Yes	2_No	1_Yes	2_No	1_Yes	2_No	1_Yes	2_No	1_Yes	2_No	1_Yes	2_No	1_Yes	2_Ab-/- or -/+	1_Ab-/Ab-	2_No
56	1427 VINE ST. 6TH FLOOR	1963	Female	Black/African American	Non-Hispanic	HEALTH PARTNERS	19121-1950	1_Yes	1_Positive	143991	2008-01-15	1_Yes	1_Yes	1_Yes	2_No	1_Yes	2_No	1_Yes	2_No	1_Yes	2_No	1_Yes	2_No	1_Yes	2_No	2_No			1_Yes	2014-10-27	1_Yes	2_No
57	10 SHURS LANE	1960	Female	Black/African American	Unknown	HORIZON BC/BS	08054	1_Yes	2_Negative	143991	2008-01-16	1_Yes	1_Yes	1_Yes	2_No	1_Yes	2_No	2_No	2_No	1_Yes	2_No	2_No	2_No	2_No	2_No	2_No			2_No
58	1427 VINE ST. 6TH FLOOR	1956	Female	Black/African American	Non-Hispanic	HEALTH PARTNERS	19120	1_Yes	2_Negative	143991	2008-01-17	1_Yes	1_Yes	1_Yes	2_No	1_Yes	2_No	1_Yes	2_No	1_Yes	2_No	1_Yes	2_No	1_Yes	2_No	1_Yes	2_Ab-/- or -/+	1_Ab-/Ab-	2_No
59	205 N. BROAD ST SUITE 100 OFFICE	1947	Male	White	Non-Hispanic	MEDICARE	19087-4738	1_Yes	2_Negative	8472	2008-01-17	1_Yes	1_Yes	1_Yes	2_No	1_Yes	2_No	1_Yes	2_No	1_Yes	2_No	1_Yes	2_No	1_Yes	2_No	2_No			2_No
60	219 N. BROAD ST. 6TH FLOOR	1954	Female	Black/African American	Non-Hispanic	AMERIHEALTH HMO/POS	08081-4205	1_Yes	1_Positive	8472	2008-01-23	1_Yes	1_Yes	1_Yes	2_No	1_Yes	2_No	1_Yes	2_No	1_Yes	2_No	1_Yes	2_No	1_Yes	2_No	1_Yes	1_Ab+/+		1_Yes	2015-05-05	2_No	1_Yes
61	10 SHURS LANE	1961	Female	Black/African American	Non-Hispanic	PERSONAL CHOICE	19023	1_Yes	2_Negative	140659	2008-01-25	1_Yes	1_Yes	1_Yes	2_No	2_No	2_No	1_Yes	2_No	1_Yes	2_No	1_Yes	2_No	1_Yes	2_No	2_No			2_No
62	219 N. BROAD ST. 6TH FLOOR	1957	Female	Black/African American	Non-Hispanic	KEYSTONE HEALTH PLAN EAST	19120	1_Yes	2_Negative	8472	2008-01-28	1_Yes	1_Yes	1_Yes	2_No	1_Yes	2_No	1_Yes	2_No	1_Yes	2_No	1_Yes	2_No	1_Yes	2_No	2_No			1_Yes	2015-09-16	2_No	1_Yes
63	1427 VINE ST. 6TH FLOOR	1955	Female	Black/African American	Non-Hispanic	BC/BS OUT OF STATE - SUITCASE	19146	1_Yes	1_Positive	143991	2008-01-28	1_Yes	1_Yes	1_Yes	2_No	1_Yes	2_No	1_Yes	2_No	1_Yes	2_No	2_No	2_No	2_No	2_No	1_Yes	1_Ab+/+		1_Yes	2009-07-08	1_Yes	2_No
64	219 N. BROAD ST. 6TH FLOOR	1948	Female	Black/African American	Unknown	KEYSTONE HEALTH PLAN EAST	19126	1_Yes	2_Negative	8472	2008-01-29	1_Yes	1_Yes	1_Yes	2_No	1_Yes	2_No	1_Yes	2_No	1_Yes	2_No	1_Yes	2_No	1_Yes	2_No	1_Yes	2_Ab-/- or -/+	1_Ab-/Ab-	2_No
65	1427 VINE ST. 6TH FLOOR	1959	Female	Black/African American	Non-Hispanic	HEALTH PARTNERS	19140	1_Yes	2_Negative	143991	2008-01-29	1_Yes	1_Yes	1_Yes	2_No	1_Yes	2_No	1_Yes	2_No	2_No	2_No	1_Yes	2_No	1_Yes	2_No	1_Yes	2_Ab-/- or -/+	1_Ab-/Ab-	2_No
66	219 N. BROAD ST. 6TH FLOOR	1953	Female	White	Hispanic	MEDICARE	19134-1445	1_Yes	2_Negative	8472	2008-01-31	1_Yes	1_Yes	1_Yes	2_No	1_Yes	2_No	1_Yes	2_No	1_Yes	2_No	1_Yes	2_No	2_No	2_No	2_No			2_No
67	10 SHURS LANE	1957	Female	Asian	Non-Hispanic	AETNA HMO	19128	1_Yes	2_Negative	140659	2008-02-04	1_Yes	1_Yes	1_Yes	2_No	1_Yes	2_No	1_Yes	2_No	2_No	2_No	1_Yes	2_No	1_Yes	2_No	1_Yes	2_Ab-/- or -/+	1_Ab-/Ab-	2_No
68	219 N. BROAD ST. 6TH FLOOR	1951	Female	Black/African American	Non-Hispanic	KEYSTONE HEALTH PLAN EAST	08021	1_Yes	1_Positive	8472	2008-02-05	1_Yes	1_Yes	1_Yes	2_No	1_Yes	2_No	1_Yes	2_No	1_Yes	2_No	1_Yes	2_No	1_Yes	2_No	2_No			1_Yes	2007-04-30	1_Yes	1_Yes
69	10 SHURS LANE	1957	Female	Unknown	Hispanic	KEYSTONE FIRST	19128	1_Yes	2_Negative	140659	2008-02-06	1_Yes	1_Yes	1_Yes	2_No	2_No	2_No	1_Yes	2_No	1_Yes	2_No	2_No	2_No	2_No	2_No	1_Yes	2_Ab-/- or -/+	1_Ab-/Ab-	2_No
70	10 SHURS LANE	1965	Male	White	Non-Hispanic	MEDICARE	19128	1_Yes	2_Negative	143991	2008-02-07	1_Yes	1_Yes	1_Yes	2_No	1_Yes	2_No	1_Yes	2_No	1_Yes	2_No	1_Yes	2_No	2_No	2_No	1_Yes	2_Ab-/- or -/+	1_Ab-/Ab-	2_No
71	1427 VINE ST. 6TH FLOOR	1950	Male	Black/African American	Non-Hispanic	KEYSTONE FIRST	19138-2000	1_Yes	2_Negative	143991	2008-02-07	1_Yes	1_Yes	1_Yes	2_No	1_Yes	2_No	1_Yes	2_No	1_Yes	2_No	1_Yes	2_No	2_No	2_No	2_No			2_No
72	1427 VINE ST. 6TH FLOOR	1963	Female	Black/African American	Non-Hispanic	KEYSTONE HEALTH PLAN EAST	19111	1_Yes	2_Negative	143991	2008-02-14	1_Yes	1_Yes	1_Yes	2_No	1_Yes	2_No	1_Yes	2_No	1_Yes	2_No	1_Yes	2_No	1_Yes	2_No	1_Yes	2_Ab-/- or -/+	1_Ab-/Ab-	2_No
73	219 N. BROAD ST. 6TH FLOOR	1954	Female	Black/African American	Non-Hispanic	BRAVO-ELDER HEALTH	19121-1951	1_Yes	2_Negative	8472	2008-02-19	1_Yes	1_Yes	1_Yes	2_No	1_Yes	2_No	1_Yes	2_No	2_No	2_No	2_No	2_No	2_No	2_No	2_No			1_Yes	2013-09-16	2_No	1_Yes
74	1427 VINE ST. 6TH FLOOR	1952	Male	Black/African American	Non-Hispanic	HEALTH PARTNERS	19146	1_Yes	1_Positive	143991	2008-02-20	1_Yes	1_Yes	1_Yes	2_No	1_Yes	2_No	1_Yes	2_No	1_Yes	2_No	2_No	2_No	2_No	2_No	2_No			1_Yes	2011-05-13	1_Yes	2_No
75	10 SHURS LANE	1963	Female	Unknown	Hispanic	MEDICARE	19046	1_Yes	1_Positive	143991	2008-02-21	1_Yes	1_Yes	2_No	2_No	2_No	2_No	2_No	2_No	1_Yes	2_No	2_No	2_No	2_No	2_No	2_No			1_Yes	2008-02-21	1_Yes	2_No
76	10 SHURS LANE	1957	Male	White	Non-Hispanic	AETNA BETTER HEALTH	19128	1_Yes	2_Negative	140659	2008-02-26	1_Yes	1_Yes	1_Yes	2_No	1_Yes	2_No	1_Yes	2_No	1_Yes	2_No	1_Yes	2_No	2_No	2_No	1_Yes	2_Ab-/- or -/+	1_Ab-/Ab-	2_No
77	1427 VINE ST. 6TH FLOOR	1950	Female	Black/African American	Unknown	UNITED HEALTHCARE COMMUNITY PLN	19138	1_Yes	2_Negative	140659	2008-03-04	1_Yes	1_Yes	1_Yes	2_No	1_Yes	2_No	1_Yes	2_No	1_Yes	2_No	1_Yes	2_No	2_No	2_No	1_Yes	2_Ab-/- or -/+	1_Ab-/Ab-	2_No
78	10 SHURS LANE	1951	Male	Black/African American	Unknown	MEDICARE	19130-1115	1_Yes	1_Positive	8472	2008-03-06	1_Yes	1_Yes	1_Yes	2_No	1_Yes	2_No	1_Yes	2_No	1_Yes	2_No	1_Yes	2_No	1_Yes	2_No	2_No			1_Yes	2008-03-06	1_Yes	1_Yes
79	205 N. BROAD ST SUITE 100 OFFICE	1962	Male	White	Non-Hispanic	AETNA HMO	08028	1_Yes	2_Negative	8472	2008-03-11	1_Yes	1_Yes	1_Yes	2_No	2_No	2_No	1_Yes	2_No	1_Yes	2_No	2_No	2_No	1_Yes	2_No	2_No			2_No
80	1427 VINE ST. 6TH FLOOR	1954	Female	Black/African American	Non-Hispanic	KEYSTONE 65	19124-3026	1_Yes	2_Negative	143991	2008-03-11	1_Yes	1_Yes	1_Yes	2_No	1_Yes	2_No	1_Yes	2_No	1_Yes	2_No	1_Yes	2_No	1_Yes	2_No	1_Yes	2_Ab-/- or -/+	1_Ab-/Ab-	2_No
81	10 SHURS LANE	1964	Female	Black/African American	Non-Hispanic	HIGHMARK FEDERAL - BC/BS - PA	19138	1_Yes	2_Negative	143991	2008-03-13	1_Yes	1_Yes	2_No	2_No	2_No	2_No	1_Yes	2_No	2_No	2_No	1_Yes	2_No	1_Yes	2_No	1_Yes	2_Ab-/- or -/+	1_Ab-/Ab-	2_No
82	1427 VINE ST. 6TH FLOOR	1958	Female	Black/African American	Non-Hispanic	MEDICARE	19134	1_Yes	2_Negative	143991	2008-03-14	1_Yes	1_Yes	1_Yes	2_No	1_Yes	2_No	1_Yes	2_No	1_Yes	2_No	1_Yes	2_No	1_Yes	2_No	1_Yes	2_Ab-/- or -/+	1_Ab-/Ab-	2_No
83	219 N. BROAD ST. 6TH FLOOR	1959	Male	Black/African American	Non-Hispanic	HEALTH PARTNERS	19124	1_Yes	1_Positive	143991	2008-03-18	1_Yes	1_Yes	1_Yes	2_No	1_Yes	2_No	1_Yes	2_No	1_Yes	2_No	2_No	2_No	1_Yes	2_No	1_Yes	1_Ab+/+		1_Yes	2008-12-29	1_Yes	1_Yes
84	1427 VINE ST. 6TH FLOOR	1953	Female	Black/African American	Non-Hispanic	KEYSTONE FIRST	19145-2921	1_Yes	2_Negative	140659	2008-03-21	1_Yes	1_Yes	1_Yes	2_No	1_Yes	2_No	1_Yes	2_No	1_Yes	2_No	1_Yes	2_No	1_Yes	2_No	1_Yes	2_Ab-/- or -/+	1_Ab-/Ab-	2_No
85	219 N. BROAD ST. 6TH FLOOR	1952	Female	Black/African American	Non-Hispanic	KEYSTONE HEALTH PLAN EAST	19121	1_Yes	2_Negative	8472	2008-03-24	1_Yes	1_Yes	1_Yes	2_No	1_Yes	2_No	1_Yes	2_No	2_No	2_No	2_No	2_No	2_No	2_No	2_No			2_No
86	1427 VINE ST. 6TH FLOOR	1956	Male	Black/African American	Non-Hispanic	KEYSTONE FIRST 2ND INSTANCE	19138	1_Yes	1_Positive	143991	2008-03-31	1_Yes	1_Yes	1_Yes	2_No	1_Yes	2_No	2_No	2_No	1_Yes	2_No	2_No	2_No	2_No	2_No	2_No			1_Yes	2011-03-07	1_Yes	2_No
87	FAIRMOUNT OFFICE	1950	Male	Black/African American	Non-Hispanic	UNITED HEALTHCARE	19146	1_Yes	2_Negative	8472	2008-04-02	1_Yes	1_Yes	2_No	2_No	2_No	2_No	1_Yes	2_No	1_Yes	2_No	1_Yes	2_No	1_Yes	2_No	1_Yes	2_Ab-/- or -/+	1_Ab-/Ab-	2_No
88	219 N. BROAD ST. 6TH FLOOR	1964	Female	Black/African American	Non-Hispanic	MEDICARE	19140-1415	1_Yes	2_Negative	8472	2008-04-03	1_Yes	1_Yes	2_No	2_No	1_Yes	2_No	1_Yes	2_No	1_Yes	2_No	2_No	2_No	2_No	2_No	2_No			2_No
89	219 N. BROAD ST. 6TH FLOOR	1950	Female	Black/African American	Non-Hispanic	UNITED HEALTHCARE	19141	1_Yes	2_Negative	8472	2008-04-08	1_Yes	1_Yes	1_Yes	2_No	1_Yes	2_No	1_Yes	2_No	2_No	2_No	2_No	2_No	2_No	2_No	2_No			2_No
90	FAIRMOUNT OFFICE	1946	Male	Unknown	Hispanic	BRAVO-ELDER HEALTH	19141-2025	1_Yes	1_Positive	8472	2008-04-09	1_Yes	1_Yes	1_Yes	2_No	1_Yes	2_No	1_Yes	2_No	1_Yes	2_No	1_Yes	2_No	2_No	2_No	1_Yes	1_Ab+/+		1_Yes	2011-11-28	2_No	1_Yes
91	1427 VINE ST. 6TH FLOOR	1964	Male	Black/African American	Non-Hispanic	PERSONAL CHOICE	19121	1_Yes	2_Negative	143991	2008-04-14	1_Yes	1_Yes	2_No	2_No	2_No	2_No	1_Yes	2_No	1_Yes	2_No	1_Yes	2_No	1_Yes	2_No	2_No			2_No
92	10 SHURS LANE	1949	Male	White	Non-Hispanic	MEDICARE	19103	1_Yes	2_Negative	143991	2008-04-28	1_Yes	1_Yes	1_Yes	2_No	1_Yes	2_No	1_Yes	2_No	1_Yes	2_No	1_Yes	2_No	1_Yes	2_No	2_No			2_No
93	219 N. BROAD ST. 6TH FLOOR	1958	Female	Black/African American	Non-Hispanic	HEALTH PARTNERS	19132-1432	1_Yes	2_Negative	8472	2008-04-29	1_Yes	1_Yes	1_Yes	2_No	1_Yes	2_No	1_Yes	2_No	1_Yes	2_No	1_Yes	2_No	1_Yes	2_No	1_Yes	2_Ab-/- or -/+	1_Ab-/Ab-	2_No
94	205 N. BROAD ST SUITE 100 OFFICE	1957	Female	Black/African American	Non-Hispanic	AETNA PPO	08096-2923	1_Yes	2_Negative	143991	2008-05-01	1_Yes	1_Yes	1_Yes	2_No	1_Yes	2_No	1_Yes	2_No	1_Yes	2_No	1_Yes	2_No	1_Yes	2_No	1_Yes	2_Ab-/- or -/+	1_Ab-/Ab-	2_No
95	1427 VINE ST. 6TH FLOOR	1952	Female	Black/African American	Non-Hispanic	MEDICARE 2ND INSTANCE	19132	1_Yes	2_Negative	8472	2008-05-01	1_Yes	1_Yes	2_No	2_No	1_Yes	2_No	1_Yes	2_No	1_Yes	2_No	1_Yes	2_No	1_Yes	2_No	1_Yes	2_Ab-/- or -/+	1_Ab-/Ab-	2_No
96	1427 VINE ST. 6TH FLOOR	1965	Male	Black/African American	Non-Hispanic	HEALTH PARTNERS	19135	1_Yes	2_Negative	143991	2008-05-06	1_Yes	1_Yes	1_Yes	2_No	1_Yes	2_No	1_Yes	2_No	1_Yes	2_No	1_Yes	2_No	1_Yes	2_No	2_No			2_No
97	1427 VINE ST. 6TH FLOOR	1959	Female	Black/African American	Unknown	HEALTH PARTNERS	19135-3615	1_Yes	1_Positive	143991	2008-05-15	1_Yes	1_Yes	1_Yes	2_No	1_Yes	2_No	1_Yes	2_No	2_No	2_No	2_No	2_No	2_No	2_No	1_Yes	1_Ab+/+		1_Yes	2007-06-28	1_Yes	2_No
98	205 N. BROAD ST SUITE 100 OFFICE	1956	Female	White	Non-Hispanic	BC/BS OUT OF STATE-SUIT 2ND INSTANCE	19134-5316	1_Yes	2_Negative	8472	2008-05-15	1_Yes	1_Yes	1_Yes	2_No	1_Yes	2_No	1_Yes	2_No	1_Yes	2_No	1_Yes	2_No	1_Yes	2_No	2_No			2_No
99	1427 VINE ST. 6TH FLOOR	1955	Male	Black/African American	Non-Hispanic	HEALTH PARTNERS 2ND INSTANCE	19121	1_Yes	1_Positive	143991	2008-05-16	1_Yes	1_Yes	1_Yes	2_No	1_Yes	2_No	1_Yes	2_No	1_Yes	2_No	1_Yes	2_No	1_Yes	2_No	1_Yes	1_Ab+/+		1_Yes	2008-05-16	1_Yes	1_Yes
100	10 SHURS LANE	1957	Female	White	Non-Hispanic	PERSONAL CHOICE	19129	1_Yes	2_Negative	143991	2008-05-20	1_Yes	1_Yes	1_Yes	2_No	1_Yes	2_No	1_Yes	2_No	1_Yes	2_No	1_Yes	2_No	1_Yes	2_No	2_No			2_No
101	10 SHURS LANE	1960	Female	Black/African American	Non-Hispanic	KEYSTONE HEALTH PLAN EAST	19140	1_Yes	2_Negative	140659	2008-05-29	1_Yes	1_Yes	1_Yes	2_No	1_Yes	2_No	1_Yes	2_No	1_Yes	2_No	1_Yes	2_No	1_Yes	2_No	1_Yes	2_Ab-/- or -/+	1_Ab-/Ab-	2_No
102	219 N. BROAD ST. 6TH FLOOR	1964	Female	Unknown	Hispanic	PERSONAL CHOICE 2ND INSTANCE	19134-2828	1_Yes	2_Negative	8472	2008-06-03	1_Yes	1_Yes	2_No	2_No	1_Yes	2_No	1_Yes	2_No	1_Yes	2_No	1_Yes	2_No	2_No	2_No	1_Yes	2_Ab-/- or -/+	1_Ab-/Ab-	2_No
103	1427 VINE ST. 6TH FLOOR	1964	Female	American Indian or Alaska Native	Non-Hispanic	MEDICARE	19146-1805	1_Yes	2_Negative	143991	2008-06-04	1_Yes	1_Yes	1_Yes	2_No	1_Yes	2_No	1_Yes	2_No	1_Yes	2_No	1_Yes	2_No	1_Yes	2_No	2_No			2_No
104	1427 VINE ST. 6TH FLOOR	1962	Female	Black/African American	Non-Hispanic	HEALTH PARTNERS	19139	1_Yes	2_Negative	143991	2008-06-09	1_Yes	1_Yes	1_Yes	2_No	1_Yes	2_No	1_Yes	2_No	1_Yes	2_No	1_Yes	2_No	2_No	2_No	1_Yes	2_Ab-/- or -/+	1_Ab-/Ab-	2_No
105	219 N. BROAD ST. 6TH FLOOR	1964	Female	Black/African American	Non-Hispanic	AETNA PPO	19121-1716	1_Yes	1_Positive	8472	2008-06-09	1_Yes	1_Yes	1_Yes	2_No	1_Yes	2_No	1_Yes	2_No	1_Yes	2_No	2_No	2_No	2_No	2_No	1_Yes	1_Ab+/+		1_Yes	2010-10-08	2_No	1_Yes
106	10 SHURS LANE	1950	Male	White	Non-Hispanic	HIGHMARK FEDERAL - BC/BS - PA	19128	1_Yes	2_Negative	140659	2008-06-10	1_Yes	1_Yes	1_Yes	2_No	1_Yes	2_No	1_Yes	2_No	1_Yes	2_No	1_Yes	2_No	1_Yes	2_No	2_No			2_No
107	219 N. BROAD ST. 6TH FLOOR	1961	Female	Black/African American	Non-Hispanic	BRAVO-ELDER HEALTH	19401-4040	1_Yes	2_Negative	8472	2008-06-16	1_Yes	1_Yes	1_Yes	2_No	1_Yes	2_No	1_Yes	2_No	1_Yes	2_No	1_Yes	2_No	1_Yes	2_No	1_Yes	2_Ab-/- or -/+	1_Ab-/Ab-	2_No
108	1427 VINE ST. 6TH FLOOR	1950	Male	Unknown	Non-Hispanic	MEDICARE	19133	1_Yes	2_Negative	8472	2008-06-19	1_Yes	1_Yes	1_Yes	2_No	1_Yes	2_No	1_Yes	2_No	1_Yes	2_No	1_Yes	2_No	1_Yes	2_No	2_No			2_No
109	10 SHURS LANE	1945	Female	Black/African American	Non-Hispanic	KEYSTONE 65	19131	1_Yes	2_Negative	140659	2008-06-19	1_Yes	1_Yes	1_Yes	2_No	1_Yes	2_No	1_Yes	2_No	1_Yes	2_No	1_Yes	2_No	1_Yes	2_No	2_No			2_No
110	10 SHURS LANE	1961	Female	Black/African American	Non-Hispanic	KEYSTONE HEALTH PLAN EAST	19150	1_Yes	2_Negative	140659	2008-06-20	1_Yes	1_Yes	2_No	2_No	1_Yes	2_No	1_Yes	2_No	1_Yes	2_No	1_Yes	2_No	1_Yes	2_No	2_No			2_No
111	10 SHURS LANE	1964	Male	Unknown	Hispanic	PERSONAL CHOICE	19154-1638	1_Yes	2_Negative	8739	2008-06-20	1_Yes	1_Yes	2_No	2_No	2_No	2_No	2_No	2_No	2_No	2_No	2_No	2_No	1_Yes	2_No	2_No			1_Yes	2008-04-16	2_No	1_Yes
112	205 N. BROAD ST SUITE 100 OFFICE	1945	Female	Black/African American	Non-Hispanic	MEDICARE 2ND INSTANCE	19138-1405	1_Yes	2_Negative	143991	2008-06-24	1_Yes	1_Yes	1_Yes	2_No	1_Yes	2_No	1_Yes	2_No	1_Yes	2_No	2_No	2_No	2_No	2_No	2_No			2_No
113	219 N. BROAD ST. 6TH FLOOR	1952	Female	White	Non-Hispanic	PERSONAL CHOICE	19131	1_Yes	2_Negative	8472	2008-06-25	1_Yes	1_Yes	1_Yes	2_No	1_Yes	2_No	1_Yes	2_No	1_Yes	2_No	1_Yes	2_No	1_Yes	2_No	2_No			2_No
114	219 N. BROAD ST. 6TH FLOOR	1947	Female	White	Non-Hispanic	MEDICARE	19118	1_Yes	2_Negative	8472	2008-06-30	1_Yes	1_Yes	2_No	2_No	1_Yes	2_No	1_Yes	2_No	1_Yes	2_No	1_Yes	2_No	2_No	2_No	2_No			2_No
115	10 SHURS LANE	1957	Male	Black/African American	Non-Hispanic	KEYSTONE 65	19141	1_Yes	2_Negative	8472	2008-07-09	1_Yes	1_Yes	1_Yes	2_No	1_Yes	2_No	1_Yes	2_No	1_Yes	2_No	2_No	2_No	2_No	2_No	1_Yes	2_Ab-/- or -/+	1_Ab-/Ab-	2_No
116	1427 VINE ST. 6TH FLOOR	1959	Female	Black/African American	Non-Hispanic	KEYSTONE HEALTH PLAN EAST	19120-3105	1_Yes	2_Negative	143991	2008-07-10	1_Yes	1_Yes	1_Yes	2_No	1_Yes	2_No	1_Yes	2_No	1_Yes	2_No	1_Yes	2_No	1_Yes	2_No	2_No			2_No
117	219 N. BROAD ST. 6TH FLOOR	1959	Female	White	Hispanic	KEYSTONE HEALTH PLAN EAST	19120	1_Yes	2_Negative	8472	2008-07-14	1_Yes	1_Yes	1_Yes	2_No	1_Yes	2_No	1_Yes	2_No	1_Yes	2_No	1_Yes	2_No	2_No	2_No	1_Yes	2_Ab-/- or -/+	1_Ab-/Ab-	2_No
118	205 N. BROAD ST SUITE 100 OFFICE	1959	Female	Black/African American	Non-Hispanic	KEYSTONE HPE MNGD 2ND INST	19145	1_Yes	2_Negative	143991	2008-07-22	1_Yes	1_Yes	1_Yes	2_No	1_Yes	2_No	1_Yes	2_No	1_Yes	2_No	1_Yes	2_No	1_Yes	2_No	2_No			2_No
119	1427 VINE ST. 6TH FLOOR	1962	Male	Black/African American	Non-Hispanic	UNITED HEALTHCARE COMMUNITY PLN	19107-2531	1_Yes	2_Negative	143991	2008-07-22	1_Yes	1_Yes	2_No	2_No	1_Yes	2_No	1_Yes	2_No	1_Yes	2_No	2_No	2_No	2_No	2_No	1_Yes	2_Ab-/- or -/+	1_Ab-/Ab-	2_No
120	10 SHURS LANE	1956	Female	Black/African American	Non-Hispanic	PERSONAL CHOICE	19142	1_Yes	2_Negative	143991	2008-07-24	1_Yes	1_Yes	2_No	2_No	2_No	2_No	2_No	2_No	1_Yes	2_No	2_No	2_No	2_No	2_No	1_Yes	2_Ab-/- or -/+	1_Ab-/Ab-	2_No
121	219 N. BROAD ST. 6TH FLOOR	1954	Male	White	Non-Hispanic	PERSONAL CHOICE	19103	1_Yes	2_Negative	6462	2008-07-25	1_Yes	1_Yes	1_Yes	2_No	1_Yes	2_No	1_Yes	2_No	1_Yes	2_No	1_Yes	2_No	2_No	2_No	1_Yes	2_Ab-/- or -/+	1_Ab-/Ab-	2_No
122	1427 VINE ST. 6TH FLOOR	1952	Male	White	Non-Hispanic	AETNA PPO 2ND INSTANCE	19103	1_Yes	2_Negative	8472	2008-08-01	1_Yes	1_Yes	2_No	2_No	2_No	2_No	1_Yes	2_No	2_No	2_No	2_No	2_No	2_No	2_No	1_Yes	2_Ab-/- or -/+	1_Ab-/Ab-	2_No
123	219 N. BROAD ST. 6TH FLOOR	1957	Female	Black/African American	Non-Hispanic	HIGHMARK FEDERAL - BC/BS - PA	19027	1_Yes	2_Negative	8472	2008-08-07	1_Yes	1_Yes	1_Yes	2_No	1_Yes	2_No	1_Yes	2_No	1_Yes	2_No	1_Yes	2_No	1_Yes	2_No	2_No			2_No
124	219 N. BROAD ST. 6TH FLOOR	1957	Female	White	Non-Hispanic	KEYSTONE HEALTH PLAN EAST	19143-3333	1_Yes	2_Negative	8472	2008-08-11	1_Yes	1_Yes	1_Yes	2_No	1_Yes	2_No	1_Yes	2_No	1_Yes	2_No	1_Yes	2_No	1_Yes	2_No	2_No			2_No
125	219 N. BROAD ST. 6TH FLOOR	1948	Male	Black/African American	Non-Hispanic	BRAVO-ELDER HEALTH	19146	1_Yes	2_Negative	8472	2008-08-12	1_Yes	1_Yes	1_Yes	2_No	1_Yes	2_No	1_Yes	2_No	1_Yes	2_No	1_Yes	2_No	1_Yes	2_No	2_No			2_No
126	1427 VINE ST. 6TH FLOOR	1956	Female	Black/African American	Non-Hispanic	KEYSTONE FIRST	19126	1_Yes	1_Positive	8472	2008-08-13	1_Yes	1_Yes	1_Yes	2_No	1_Yes	2_No	1_Yes	2_No	1_Yes	2_No	1_Yes	2_No	1_Yes	2_No	1_Yes	1_Ab+/+		1_Yes	2008-08-13	1_Yes	2_No
127	1427 VINE ST. 6TH FLOOR	1947	Male	Black/African American	Non-Hispanic	MEDICARE 2ND INSTANCE	19132	1_Yes	2_Negative	8472	2008-08-13	1_Yes	1_Yes	1_Yes	2_No	1_Yes	2_No	1_Yes	2_No	1_Yes	2_No	1_Yes	2_No	1_Yes	2_No	2_No			2_No
128	1427 VINE ST. 6TH FLOOR	1956	Male	Black/African American	Non-Hispanic	HEALTH PARTNERS	19146-1924	1_Yes	1_Positive	143991	2008-08-14	1_Yes	1_Yes	1_Yes	2_No	1_Yes	2_No	1_Yes	2_No	2_No	2_No	2_No	2_No	2_No	2_No	2_No			1_Yes	2008-08-14	1_Yes	2_No
129	219 N. BROAD ST. 6TH FLOOR	1964	Female	Black/African American	Non-Hispanic	HIGHMARK FEDERAL - BC/BS - PA	19139	1_Yes	2_Negative	143991	2008-08-14	1_Yes	1_Yes	1_Yes	2_No	1_Yes	2_No	2_No	2_No	1_Yes	2_No	1_Yes	2_No	1_Yes	2_No	1_Yes	2_Ab-/- or -/+	1_Ab-/Ab-	2_No
130	1427 VINE ST. 6TH FLOOR	1956	Male	Black/African American	Non-Hispanic	HEALTH PARTNERS	19140-4201	1_Yes	2_Negative	143991	2008-08-19	1_Yes	1_Yes	1_Yes	2_No	1_Yes	2_No	1_Yes	2_No	1_Yes	2_No	1_Yes	2_No	1_Yes	2_No	1_Yes	2_Ab-/- or -/+	1_Ab-/Ab-	1_Yes	2015-08-27	2_No	1_Yes
131	10 SHURS LANE	1959	Female	Black/African American	Non-Hispanic	KEYSTONE FIRST	19094-1911	1_Yes	1_Positive	143991	2008-08-20	1_Yes	1_Yes	2_No	2_No	2_No	2_No	1_Yes	2_No	2_No	2_No	2_No	2_No	2_No	2_No	2_No			1_Yes	2008-08-20	2_No	1_Yes
132	1427 VINE ST. 6TH FLOOR	1964	Male	Black/African American	Non-Hispanic	UNITED HEALTHCARE COMMUNITY PLN	19153	1_Yes	2_Negative	143991	2008-08-20	1_Yes	1_Yes	2_No	2_No	2_No	2_No	2_No	2_No	1_Yes	2_No	1_Yes	2_No	2_No	2_No	2_No			2_No
133	FAIRMOUNT OFFICE	1956	Female	Unknown	Hispanic	KEYSTONE HEALTH PLAN EAST	19130-4008	1_Yes	2_Negative	143991	2008-09-02	1_Yes	1_Yes	1_Yes	2_No	2_No	2_No	1_Yes	2_No	2_No	2_No	1_Yes	2_No	1_Yes	2_No	1_Yes	2_Ab-/- or -/+	1_Ab-/Ab-	2_No
134	1427 VINE ST. 6TH FLOOR	1960	Female	Black/African American	Non-Hispanic	HEALTH PARTNERS	19120	1_Yes	2_Negative	143991	2008-09-04	1_Yes	1_Yes	1_Yes	2_No	1_Yes	2_No	1_Yes	2_No	2_No	2_No	2_No	2_No	2_No	2_No	2_No			2_No
135	219 N. BROAD ST. 6TH FLOOR	1965	Female	Black/African American	Non-Hispanic	AETNA PPO	19129	1_Yes	2_Negative	8472	2008-09-05	1_Yes	1_Yes	1_Yes	2_No	1_Yes	2_No	1_Yes	2_No	1_Yes	2_No	1_Yes	2_No	2_No	2_No	1_Yes	2_Ab-/- or -/+	1_Ab-/Ab-	2_No
136	205 N. BROAD ST SUITE 100 OFFICE	1958	Female	White	Non-Hispanic	BC/BS OUT OF STATE - SUITCASE	19342-1479	1_Yes	2_Negative	8472	2008-09-05	1_Yes	1_Yes	2_No	2_No	1_Yes	2_No	1_Yes	2_No	1_Yes	2_No	1_Yes	2_No	1_Yes	2_No	1_Yes	2_Ab-/- or -/+	1_Ab-/Ab-	2_No
137	255 S. 17TH ST 3RD FLR OFFICE	1950	Male	Black/African American	Non-Hispanic	KEYSTONE HEALTH PLAN EAST	19131	1_Yes	2_Negative	143991	2008-09-11	1_Yes	1_Yes	1_Yes	2_No	1_Yes	2_No	1_Yes	2_No	1_Yes	2_No	1_Yes	2_No	1_Yes	2_No	1_Yes	2_Ab-/- or -/+	1_Ab-/Ab-	2_No
138	1427 VINE ST. 6TH FLOOR	1956	Male	Black/African American	Non-Hispanic	KEYSTONE FIRST	19027-3129	1_Yes	1_Positive	8472	2008-09-12	1_Yes	1_Yes	1_Yes	2_No	2_No	2_No	1_Yes	2_No	1_Yes	2_No	1_Yes	2_No	2_No	2_No	2_No			1_Yes	2008-12-17	1_Yes	1_Yes
139	255 S. 17TH ST 3RD FLR OFFICE	1964	Female	White	Non-Hispanic	KEYSTONE HEALTH PLAN EAST	19149-1601	1_Yes	2_Negative	8472	2008-09-15	1_Yes	1_Yes	1_Yes	2_No	1_Yes	2_No	1_Yes	2_No	1_Yes	2_No	1_Yes	2_No	1_Yes	2_No	1_Yes	2_Ab-/- or -/+	1_Ab-/Ab-	2_No
140	205 N. BROAD ST SUITE 100 OFFICE	1949	Male	Unknown	Non-Hispanic	KEYSTONE 65	19125-1314	1_Yes	1_Positive	8472	2008-09-16	1_Yes	1_Yes	2_No	2_No	2_No	2_No	1_Yes	2_No	2_No	2_No	2_No	2_No	2_No	2_No	1_Yes	1_Ab+/+		1_Yes	2007-11-29	2_No	1_Yes
141	1427 VINE ST. 6TH FLOOR	1965	Female	Black/African American	Non-Hispanic	KEYSTONE FIRST 2ND INSTANCE	19121	1_Yes	2_Negative	143991	2008-09-17	1_Yes	1_Yes	1_Yes	2_No	1_Yes	2_No	1_Yes	2_No	2_No	2_No	1_Yes	2_No	1_Yes	2_No	1_Yes	2_Ab-/- or -/+	1_Ab-/Ab-	2_No
142	1427 VINE ST. 6TH FLOOR	1957	Female	Black/African American	Non-Hispanic	HEALTH PARTNERS	19133-1919	1_Yes	2_Negative	143991	2008-09-18	1_Yes	1_Yes	1_Yes	2_No	1_Yes	2_No	1_Yes	2_No	1_Yes	2_No	1_Yes	2_No	1_Yes	2_No	1_Yes	2_Ab-/- or -/+	1_Ab-/Ab-	2_No
143	219 N. BROAD ST. 6TH FLOOR	1955	Female	Black/African American	Hispanic	HEALTH PARTNERS	19133-2303	1_Yes	2_Negative	143991	2008-09-18	1_Yes	1_Yes	2_No	2_No	1_Yes	2_No	1_Yes	2_No	2_No	2_No	2_No	2_No	2_No	2_No	2_No			2_No
144	1427 VINE ST. 6TH FLOOR	1958	Female	Black/African American	Non-Hispanic	HEALTH PARTNERS	19121-3041	1_Yes	1_Positive	140659	2008-09-22	1_Yes	1_Yes	1_Yes	2_No	1_Yes	2_No	1_Yes	2_No	1_Yes	2_No	1_Yes	2_No	1_Yes	2_No	1_Yes	1_Ab+/+		1_Yes	2008-09-25	1_Yes	1_Yes
145	1427 VINE ST. 6TH FLOOR	1955	Female	Black/African American	Non-Hispanic	MEDICARE	19140	1_Yes	2_Negative	140659	2008-09-25	1_Yes	1_Yes	1_Yes	2_No	1_Yes	2_No	1_Yes	2_No	1_Yes	2_No	1_Yes	2_No	2_No	2_No	2_No			2_No
146	1427 VINE ST. 6TH FLOOR	1964	Male	White	Non-Hispanic	KEYSTONE FIRST	19123-3537	1_Yes	2_Negative	8472	2008-09-25	1_Yes	1_Yes	1_Yes	2_No	1_Yes	2_No	1_Yes	2_No	1_Yes	2_No	1_Yes	2_No	1_Yes	2_No	2_No			2_No
147	219 N. BROAD ST. 6TH FLOOR	1963	Female	Black/African American	Non-Hispanic	CIGNA OTHER	19140	1_Yes	2_Negative	8472	2008-09-30	1_Yes	1_Yes	1_Yes	2_No	2_No	2_No	1_Yes	2_No	1_Yes	2_No	1_Yes	2_No	1_Yes	2_No	1_Yes	2_Ab-/- or -/+	1_Ab-/Ab-	2_No
148	219 N. BROAD ST. 6TH FLOOR	1961	Male	Black/African American	Non-Hispanic	KEYSTONE HEALTH PLAN EAST	19141-1519	1_Yes	2_Negative	8472	2008-09-30	1_Yes	1_Yes	1_Yes	2_No	1_Yes	2_No	1_Yes	2_No	1_Yes	2_No	1_Yes	2_No	1_Yes	2_No	2_No			1_Yes	2015-07-08	2_No	1_Yes
149	1427 VINE ST. 6TH FLOOR	1956	Female	Black/African American	Non-Hispanic	HEALTH PARTNERS	19132	1_Yes	1_Positive	143991	2008-10-02	1_Yes	1_Yes	1_Yes	2_No	1_Yes	2_No	1_Yes	2_No	1_Yes	2_No	1_Yes	2_No	1_Yes	2_No	1_Yes	1_Ab+/+		1_Yes	2013-08-12	1_Yes	1_Yes
150	205 N. BROAD ST SUITE 100 OFFICE	1960	Male	White	Non-Hispanic	UNITED HEALTHCARE	19026	1_Yes	2_Negative	8472	2008-10-09	1_Yes	1_Yes	1_Yes	2_No	2_No	2_No	2_No	2_No	2_No	2_No	1_Yes	2_No	2_No	2_No	2_No			2_No
151	1427 VINE ST. 6TH FLOOR	1965	Female	Black/African American	Non-Hispanic	HEALTH PARTNERS 2ND INSTANCE	19120-3914	1_Yes	2_Negative	143991	2008-10-14	1_Yes	1_Yes	1_Yes	2_No	1_Yes	2_No	1_Yes	2_No	1_Yes	2_No	1_Yes	2_No	1_Yes	2_No	1_Yes	2_Ab-/- or -/+	1_Ab-/Ab-	2_No
152	205 N. BROAD ST SUITE 100 OFFICE	1955	Male	Black/African American	Non-Hispanic	KEYSTONE HEALTH PLAN EAST	19720	1_Yes	2_Negative	8472	2008-10-21	1_Yes	1_Yes	2_No	2_No	1_Yes	2_No	1_Yes	2_No	1_Yes	2_No	1_Yes	2_No	1_Yes	2_No	1_Yes	2_Ab-/- or -/+	1_Ab-/Ab-	2_No
153	219 N. BROAD ST. 6TH FLOOR	1950	Female	Black/African American	Non-Hispanic	MEDICAL ASSISTANCE PA	19143-6110	1_Yes	2_Negative	140659	2008-10-22	1_Yes	1_Yes	1_Yes	2_No	1_Yes	2_No	1_Yes	2_No	1_Yes	2_No	1_Yes	2_No	1_Yes	2_No	1_Yes	2_Ab-/- or -/+	1_Ab-/Ab-	2_No
154	219 N. BROAD ST. 6TH FLOOR	1958	Female	Black/African American	Non-Hispanic	BRAVO-ELDER HEALTH	19119	1_Yes	2_Negative	8472	2008-10-24	1_Yes	1_Yes	1_Yes	2_No	1_Yes	2_No	1_Yes	2_No	1_Yes	2_No	1_Yes	2_No	1_Yes	2_No	1_Yes	2_Ab-/- or -/+	1_Ab-/Ab-	2_No
155	10 SHURS LANE	1957	Female	Black/African American	Non-Hispanic	KEYSTONE FIRST	19090	1_Yes	2_Negative	8472	2008-10-28	1_Yes	1_Yes	1_Yes	2_No	1_Yes	2_No	1_Yes	2_No	1_Yes	2_No	1_Yes	2_No	1_Yes	2_No	1_Yes	2_Ab-/- or -/+	1_Ab-/Ab-	2_No
156	255 S. 17TH ST 3RD FLR OFFICE	1964	Female	Asian	Non-Hispanic	KEYSTONE FIRST	19149-2907	1_Yes	2_Negative	8472	2008-11-03	1_Yes	1_Yes	2_No	2_No	2_No	2_No	2_No	2_No	2_No	2_No	1_Yes	2_No	2_No	2_No	1_Yes	2_Ab-/- or -/+	1_Ab-/Ab-	2_No
157	205 N. BROAD ST SUITE 100 OFFICE	1963	Male	Black/African American	Non-Hispanic	KEYSTONE HEALTH PLAN EAST	19104-2373	1_Yes	2_Negative	8472	2008-11-04	1_Yes	1_Yes	1_Yes	2_No	1_Yes	2_No	1_Yes	2_No	1_Yes	2_No	1_Yes	2_No	1_Yes	2_No	1_Yes	2_Ab-/- or -/+	1_Ab-/Ab-	2_No
158	219 N. BROAD ST. 6TH FLOOR	1964	Female	Black/African American	Non-Hispanic	BC/BS OUT OF STATE - SUITCASE	19150	1_Yes	2_Negative	8472	2008-11-06	1_Yes	1_Yes	1_Yes	2_No	1_Yes	2_No	1_Yes	2_No	2_No	2_No	1_Yes	2_No	2_No	2_No	1_Yes	2_Ab-/- or -/+	1_Ab-/Ab-	2_No
159	1427 VINE ST. 6TH FLOOR	1957	Female	Black/African American	Non-Hispanic	HEALTH PARTNERS	19104	1_Yes	2_Negative	8472	2008-11-07	1_Yes	1_Yes	2_No	2_No	2_No	2_No	2_No	2_No	2_No	2_No	1_Yes	2_No	1_Yes	2_No	2_No			2_No
160	219 N. BROAD ST. 6TH FLOOR	1962	Female	White	Non-Hispanic	KEYSTONE HPE MNGD 2ND INST	19129-1631	1_Yes	2_Negative	8472	2008-11-11	1_Yes	1_Yes	2_No	2_No	1_Yes	2_No	1_Yes	2_No	1_Yes	2_No	1_Yes	2_No	2_No	2_No	1_Yes	2_Ab-/- or -/+	1_Ab-/Ab-	2_No
161	205 N. BROAD ST SUITE 100 OFFICE	1950	Female	White	Non-Hispanic	AETNA PPO	19125	1_Yes	2_Negative	8472	2008-11-11	1_Yes	1_Yes	1_Yes	2_No	1_Yes	2_No	1_Yes	2_No	1_Yes	2_No	1_Yes	2_No	1_Yes	2_No	2_No			2_No
162	1427 VINE ST. 6TH FLOOR	1963	Male	Black/African American	Non-Hispanic	MEDICARE	19101-0283	1_Yes	2_Negative	143991	2008-11-11	1_Yes	1_Yes	2_No	2_No	2_No	2_No	1_Yes	2_No	2_No	2_No	2_No	2_No	2_No	2_No	2_No			1_Yes	2016-01-04	2_No	1_Yes
163	1427 VINE ST. 6TH FLOOR	1957	Female	Unknown	Hispanic	KEYSTONE FIRST	19133-3520	1_Yes	2_Negative	8472	2008-11-14	1_Yes	1_Yes	1_Yes	2_No	1_Yes	2_No	1_Yes	2_No	1_Yes	2_No	1_Yes	2_No	1_Yes	2_No	1_Yes	2_Ab-/- or -/+	1_Ab-/Ab-	1_Yes	2009-06-19	2_No	1_Yes
164	10 SHURS LANE	1954	Male	Black/African American	Non-Hispanic	BC/BS OUT OF STATE - SUITCASE	19131-3236	1_Yes	2_Negative	143991	2008-11-14	1_Yes	1_Yes	1_Yes	2_No	1_Yes	2_No	1_Yes	2_No	1_Yes	2_No	1_Yes	2_No	1_Yes	2_No	2_No			2_No
165	1427 VINE ST. 6TH FLOOR	1953	Male	Black/African American	Non-Hispanic	AMERICHOICE OF PA	19146	1_Yes	1_Positive	143991	2008-11-17	1_Yes	1_Yes	1_Yes	2_No	1_Yes	2_No	1_Yes	2_No	1_Yes	2_No	1_Yes	2_No	2_No	2_No	2_No			1_Yes	2009-01-12	1_Yes	2_No
166	205 N. BROAD ST SUITE 100 OFFICE	1964	Male	Black/African American	Non-Hispanic	AETNA HMO	19141-1917	1_Yes	1_Positive	8472	2008-11-20	1_Yes	1_Yes	1_Yes	2_No	1_Yes	2_No	1_Yes	2_No	1_Yes	2_No	1_Yes	2_No	1_Yes	2_No	2_No			1_Yes	2008-11-20	1_Yes	1_Yes
167	FAIRMOUNT OFFICE	1952	Female	Unknown	Hispanic	KEYSTONE HEALTH PLAN EAST	19134-4922	1_Yes	2_Negative	8472	2008-11-24	1_Yes	1_Yes	1_Yes	2_No	1_Yes	2_No	1_Yes	2_No	1_Yes	2_No	1_Yes	2_No	1_Yes	2_No	1_Yes	2_Ab-/- or -/+	1_Ab-/Ab-	2_No
168	FAIRMOUNT OFFICE	1960	Male	Unknown	Non-Hispanic	KEYSTONE HPE MNGD 2ND INST	19160	1_Yes	2_Negative	140659	2008-11-25	1_Yes	1_Yes	1_Yes	2_No	1_Yes	2_No	1_Yes	2_No	1_Yes	2_No	1_Yes	2_No	1_Yes	2_No	2_No			2_No
169	1427 VINE ST. 6TH FLOOR	1956	Male	Black/African American	Non-Hispanic	HEALTH PARTNERS 2ND INSTANCE	19121-1220	1_Yes	1_Positive	143991	2008-12-10	1_Yes	1_Yes	1_Yes	2_No	1_Yes	2_No	1_Yes	2_No	1_Yes	2_No	2_No	2_No	2_No	2_No	2_No			1_Yes	2012-08-27	1_Yes	2_No
170	219 N. BROAD ST. 6TH FLOOR	1964	Female	Unknown	Unknown	BRAVO-ELDER HEALTH	19134	1_Yes	2_Negative	8472	2008-12-11	1_Yes	1_Yes	1_Yes	2_No	1_Yes	2_No	1_Yes	2_No	1_Yes	2_No	1_Yes	2_No	1_Yes	2_No	1_Yes	2_Ab-/- or -/+	1_Ab-/Ab-	2_No
171	219 N. BROAD ST. 6TH FLOOR	1957	Female	White	Non-Hispanic	BC/BS OUT OF STATE - SUITCASE	19067-5441	1_Yes	2_Negative	8472	2008-12-15	1_Yes	1_Yes	1_Yes	2_No	1_Yes	2_No	1_Yes	2_No	1_Yes	2_No	1_Yes	2_No	1_Yes	2_No	1_Yes	2_Ab-/- or -/+	1_Ab-/Ab-	2_No
172	10 SHURS LANE	1965	Female	Asian	Non-Hispanic	AETNA HMO	19128	1_Yes	2_Negative	143991	2008-12-16	1_Yes	1_Yes	2_No	2_No	2_No	2_No	1_Yes	2_No	2_No	2_No	1_Yes	2_No	2_No	2_No	1_Yes	2_Ab-/- or -/+	1_Ab-/Ab-	2_No
173	219 N. BROAD ST. 6TH FLOOR	1956	Female	White	Non-Hispanic	PERSONAL CHOICE	19130-1944	1_Yes	2_Negative	8472	2008-12-17	1_Yes	1_Yes	1_Yes	2_No	1_Yes	2_No	1_Yes	2_No	1_Yes	2_No	1_Yes	2_No	1_Yes	2_No	2_No			2_No
174	205 N. BROAD ST SUITE 100 OFFICE	1963	Male	White	Non-Hispanic	AETNA PPO	08080	1_Yes	2_Negative	8472	2008-12-17	1_Yes	1_Yes	1_Yes	2_No	2_No	2_No	1_Yes	2_No	1_Yes	2_No	2_No	2_No	1_Yes	2_No	2_No			2_No
175	219 N. BROAD ST. 6TH FLOOR	1961	Female	Black/African American	Non-Hispanic	AETNA HMO	19123-2118	1_Yes	2_Negative	8472	2008-12-18	1_Yes	1_Yes	1_Yes	2_No	1_Yes	2_No	1_Yes	2_No	1_Yes	2_No	2_No	2_No	2_No	2_No	1_Yes	2_Ab-/- or -/+	1_Ab-/Ab-	2_No
176	1427 VINE ST. 6TH FLOOR	1952	Male	White	Non-Hispanic	UNITED HEALTHCARE COMMUNITY PLN	19145-4453	1_Yes	1_Positive	143991	2008-12-18	1_Yes	1_Yes	1_Yes	2_No	1_Yes	2_No	1_Yes	2_No	1_Yes	2_No	1_Yes	2_No	1_Yes	2_No	2_No			1_Yes	2007-04-25	1_Yes	1_Yes
177	FAIRMOUNT OFFICE	1953	Female	Black/African American	Non-Hispanic	MEDICARE	19121-1420	1_Yes	2_Negative	8472	2009-01-05	1_Yes	1_Yes	1_Yes	2_No	1_Yes	2_No	1_Yes	2_No	1_Yes	2_No	1_Yes	2_No	1_Yes	2_No	1_Yes	2_Ab-/- or -/+	1_Ab-/Ab-	1_Yes	2012-05-10	2_No	1_Yes
178	FAIRMOUNT OFFICE	1962	Female	Unknown	Hispanic	KEYSTONE HPE MNGD 2ND INST	19130-2030	1_Yes	2_Negative	8472	2009-01-20	1_Yes	1_Yes	1_Yes	2_No	2_No	2_No	2_No	2_No	1_Yes	2_No	1_Yes	2_No	1_Yes	2_No	1_Yes	2_Ab-/- or -/+	1_Ab-/Ab-	2_No
179	219 N. BROAD ST. 6TH FLOOR	1957	Female	Black/African American	Non-Hispanic	HEALTH PARTNERS	19121	1_Yes	2_Negative	140659	2009-01-22	1_Yes	1_Yes	2_No	2_No	1_Yes	2_No	1_Yes	2_No	1_Yes	2_No	2_No	2_No	2_No	2_No	2_No			2_No
180	1427 VINE ST. 6TH FLOOR	1955	Male	Black/African American	Non-Hispanic	MEDICARE	19131-4406	1_Yes	1_Positive	8472	2009-01-26	1_Yes	1_Yes	2_No	2_No	1_Yes	2_No	1_Yes	2_No	2_No	2_No	1_Yes	2_No	2_No	2_No	1_Yes	1_Ab+/+		1_Yes	2009-01-26	1_Yes	1_Yes
181	1427 VINE ST. 6TH FLOOR	1958	Female	Black/African American	Non-Hispanic	KEYSTONE FIRST	19146-4735	1_Yes	2_Negative	141408	2009-01-26	1_Yes	1_Yes	1_Yes	2_No	1_Yes	2_No	1_Yes	2_No	1_Yes	2_No	1_Yes	2_No	2_No	2_No	2_No			2_No
182	205 N. BROAD ST SUITE 100 OFFICE	1960	Male	Black/African American	Non-Hispanic	KEYSTONE HEALTH PLAN EAST	19132	1_Yes	2_Negative	8472	2009-01-27	1_Yes	1_Yes	1_Yes	2_No	1_Yes	2_No	1_Yes	2_No	1_Yes	2_No	2_No	2_No	1_Yes	2_No	2_No			2_No
183	1427 VINE ST. 6TH FLOOR	1958	Female	Black/African American	Non-Hispanic	MEDICARE	19126-1638	1_Yes	2_Negative	8472	2009-01-27	1_Yes	1_Yes	1_Yes	2_No	1_Yes	2_No	1_Yes	2_No	1_Yes	2_No	1_Yes	2_No	1_Yes	2_No	1_Yes	2_Ab-/- or -/+	1_Ab-/Ab-	2_No
184	205 N. BROAD ST SUITE 100 OFFICE	1949	Female	White	Unknown	KEYSTONE HPE MNGD 2ND INST	19103	1_Yes	2_Negative	8472	2009-01-28	1_Yes	1_Yes	1_Yes	2_No	1_Yes	2_No	1_Yes	2_No	1_Yes	2_No	1_Yes	2_No	1_Yes	2_No	2_No			2_No
185	1427 VINE ST. 6TH FLOOR	1961	Female	Black/African American	Non-Hispanic	KEYSTONE FIRST	19082-3935	1_Yes	2_Negative	8472	2009-02-05	1_Yes	1_Yes	1_Yes	2_No	1_Yes	2_No	1_Yes	2_No	1_Yes	2_No	1_Yes	2_No	1_Yes	2_No	1_Yes	2_Ab-/- or -/+	1_Ab-/Ab-	2_No
186	FAIRMOUNT OFFICE	1946	Female	Black/African American	Non-Hispanic	AETNA HMO MEDICARE	19132-4322	1_Yes	2_Negative	143991	2009-02-06	1_Yes	1_Yes	1_Yes	2_No	1_Yes	2_No	1_Yes	2_No	1_Yes	2_No	1_Yes	2_No	1_Yes	2_No	1_Yes	2_Ab-/- or -/+	1_Ab-/Ab-	2_No
187	1427 VINE ST. 6TH FLOOR	1945	Male	Black/African American	Non-Hispanic	BRAVO-ELDER HEALTH	19145-2123	1_Yes	1_Positive	143991	2009-02-13	1_Yes	1_Yes	1_Yes	2_No	1_Yes	2_No	1_Yes	2_No	2_No	2_No	2_No	2_No	2_No	2_No	1_Yes	1_Ab+/+		1_Yes	2009-09-24	1_Yes	2_No
188	205 N. BROAD ST SUITE 100 OFFICE	1962	Female	White	Unknown	BC/BS OUT OF STATE - SUITCASE	08062-3603	1_Yes	2_Negative	8472	2009-02-16	1_Yes	1_Yes	1_Yes	2_No	1_Yes	2_No	1_Yes	2_No	2_No	2_No	2_No	2_No	2_No	2_No	2_No			2_No
189	10 SHURS LANE	1955	Female	Black/African American	Non-Hispanic	MEDICARE	19121	1_Yes	2_Negative	140659	2009-02-17	1_Yes	1_Yes	1_Yes	2_No	1_Yes	2_No	1_Yes	2_No	1_Yes	2_No	1_Yes	2_No	1_Yes	2_No	2_No			2_No
190	1427 VINE ST. 6TH FLOOR	1949	Male	Black/African American	Non-Hispanic	MEDICAL ASSISTANCE PA	19145	1_Yes	1_Positive	8472	2009-02-18	1_Yes	1_Yes	1_Yes	2_No	1_Yes	2_No	1_Yes	2_No	1_Yes	2_No	2_No	2_No	2_No	2_No	2_No			1_Yes	2008-03-28	1_Yes	2_No
191	1427 VINE ST. 6TH FLOOR	1960	Female	Black/African American	Non-Hispanic	HEALTH PARTNERS	19140	1_Yes	2_Negative	8472	2009-02-19	1_Yes	1_Yes	1_Yes	2_No	1_Yes	2_No	1_Yes	2_No	1_Yes	2_No	2_No	2_No	1_Yes	2_No	2_No			2_No
192	1427 VINE ST. 6TH FLOOR	1949	Female	Black/African American	Non-Hispanic	MEDICARE	19144	1_Yes	2_Negative	8472	2009-02-24	1_Yes	1_Yes	1_Yes	2_No	1_Yes	2_No	1_Yes	2_No	1_Yes	2_No	1_Yes	2_No	2_No	2_No	1_Yes	2_Ab-/- or -/+	1_Ab-/Ab-	2_No
193	10 SHURS LANE	1964	Male	White	Non-Hispanic	COMMERCIAL INSURANCE	19128	1_Yes	2_Negative	140659	2009-02-24	1_Yes	1_Yes	1_Yes	2_No	1_Yes	2_No	2_No	2_No	1_Yes	2_No	1_Yes	2_No	1_Yes	2_No	2_No			2_No
194	205 N. BROAD ST SUITE 100 OFFICE	1959	Male	White	Non-Hispanic	BRAVO-ELDER HEALTH	19124-1567	1_Yes	1_Positive	8472	2009-02-24	1_Yes	1_Yes	1_Yes	2_No	1_Yes	2_No	1_Yes	2_No	1_Yes	2_No	1_Yes	2_No	1_Yes	2_No	2_No			1_Yes	2013-09-17	1_Yes	2_No
195	219 N. BROAD ST. 6TH FLOOR	1947	Female	Black/African American	Non-Hispanic	MEDICARE	19122	1_Yes	2_Negative	8472	2009-02-26	1_Yes	1_Yes	1_Yes	2_No	1_Yes	2_No	1_Yes	2_No	1_Yes	2_No	1_Yes	2_No	2_No	2_No	2_No			2_No
196	10 SHURS LANE	1965	Male	White	Non-Hispanic	KEYSTONE HEALTH PLAN EAST	19004	1_Yes	2_Negative	140659	2009-03-02	1_Yes	1_Yes	1_Yes	2_No	1_Yes	2_No	1_Yes	2_No	2_No	2_No	2_No	2_No	2_No	2_No	1_Yes	2_Ab-/- or -/+	1_Ab-/Ab-	2_No
197	10 SHURS LANE	1965	Female	Black/African American	Non-Hispanic	KEYSTONE HPE MNGD 2ND INST	19128	1_Yes	2_Negative	143991	2009-03-10	1_Yes	1_Yes	1_Yes	2_No	2_No	2_No	1_Yes	2_No	1_Yes	2_No	1_Yes	2_No	1_Yes	2_No	1_Yes	2_Ab-/- or -/+	1_Ab-/Ab-	2_No
198	219 N. BROAD ST. 6TH FLOOR	1949	Female	Black/African American	Non-Hispanic	BC/BS OUT OF STATE - SUITCASE	19138-2622	1_Yes	2_Negative	8472	2009-03-10	1_Yes	1_Yes	1_Yes	2_No	1_Yes	2_No	1_Yes	2_No	1_Yes	2_No	1_Yes	2_No	1_Yes	2_No	2_No			2_No
199	219 N. BROAD ST. 6TH FLOOR	1962	Female	Black/African American	Non-Hispanic	KEYSTONE HEALTH PLAN EAST	19122	1_Yes	2_Negative	8472	2009-03-12	1_Yes	1_Yes	2_No	2_No	1_Yes	2_No	1_Yes	2_No	1_Yes	2_No	1_Yes	2_No	2_No	2_No	2_No			2_No
200	1427 VINE ST. 6TH FLOOR	1954	Male	Black/African American	Non-Hispanic	KEYSTONE HEALTH PLAN EAST	19132-3730	1_Yes	2_Negative	143991	2009-03-13	1_Yes	1_Yes	2_No	2_No	2_No	2_No	2_No	2_No	2_No	2_No	1_Yes	2_No	2_No	2_No	2_No			2_No
201	255 S. 17TH ST 3RD FLR OFFICE	1951	Female	Black/African American	Non-Hispanic	KEYSTONE HEALTH PLAN EAST	19145-2723	1_Yes	2_Negative	143991	2009-03-13	1_Yes	1_Yes	1_Yes	2_No	1_Yes	2_No	1_Yes	2_No	1_Yes	2_No	1_Yes	2_No	1_Yes	2_No	1_Yes	2_Ab-/- or -/+	1_Ab-/Ab-	2_No
202	10 SHURS LANE	1947	Female	Black/African American	Non-Hispanic	MEDICARE	19422-1278	1_Yes	2_Negative	8472	2009-03-13	1_Yes	1_Yes	1_Yes	2_No	1_Yes	2_No	1_Yes	2_No	1_Yes	2_No	1_Yes	2_No	1_Yes	2_No	2_No			2_No
203	219 N. BROAD ST. 6TH FLOOR	1947	Female	Black/African American	Non-Hispanic	KEYSTONE HPE MNGD 2ND INST	19143-2701	1_Yes	2_Negative	8472	2009-03-17	1_Yes	1_Yes	1_Yes	2_No	1_Yes	2_No	1_Yes	2_No	1_Yes	2_No	1_Yes	2_No	1_Yes	2_No	2_No			2_No
204	219 N. BROAD ST. 6TH FLOOR	1956	Female	Black/African American	Unknown	BC/BS OUT OF STATE - SUITCASE	19131-3035	1_Yes	2_Negative	8472	2009-03-17	1_Yes	1_Yes	1_Yes	2_No	1_Yes	2_No	1_Yes	2_No	1_Yes	2_No	1_Yes	2_No	1_Yes	2_No	2_No			2_No
205	255 S. 17TH ST 3RD FLR OFFICE	1957	Female	Black/African American	Non-Hispanic	KEYSTONE HEALTH PLAN EAST	19146-4635	1_Yes	2_Negative	143991	2009-03-18	1_Yes	1_Yes	1_Yes	2_No	1_Yes	2_No	1_Yes	2_No	1_Yes	2_No	1_Yes	2_No	1_Yes	2_No	2_No			2_No
206	10 SHURS LANE	1958	Female	White	Non-Hispanic	KEYSTONE HEALTH PLAN EAST	19128-1419	1_Yes	2_Negative	140659	2009-03-19	1_Yes	1_Yes	1_Yes	2_No	1_Yes	2_No	1_Yes	2_No	1_Yes	2_No	1_Yes	2_No	1_Yes	2_No	1_Yes	2_Ab-/- or -/+	1_Ab-/Ab-	2_No
207	FAIRMOUNT OFFICE	1956	Female	White	Non-Hispanic	KEYSTONE HPE MNGD 2ND INST	19130	1_Yes	2_Negative	8472	2009-03-24	1_Yes	1_Yes	1_Yes	2_No	1_Yes	2_No	1_Yes	2_No	1_Yes	2_No	1_Yes	2_No	1_Yes	2_No	2_No			2_No
208	1427 VINE ST. 6TH FLOOR	1965	Female	Unknown	Hispanic	HEALTH PARTNERS	19120-1437	1_Yes	2_Negative	8472	2009-03-26	1_Yes	1_Yes	1_Yes	2_No	1_Yes	2_No	1_Yes	2_No	1_Yes	2_No	1_Yes	2_No	1_Yes	2_No	1_Yes	2_Ab-/- or -/+	1_Ab-/Ab-	2_No
209	219 N. BROAD ST. 6TH FLOOR	1963	Female	Black/African American	Non-Hispanic	HEALTH PARTNERS 2ND INSTANCE	19121	1_Yes	2_Negative	8472	2009-03-27	1_Yes	1_Yes	1_Yes	2_No	1_Yes	2_No	1_Yes	2_No	2_No	2_No	1_Yes	2_No	1_Yes	2_No	2_No			2_No
210	FAIRMOUNT OFFICE	1959	Female	White	Non-Hispanic	KEYSTONE HEALTH PLAN EAST	19130	1_Yes	2_Negative	143991	2009-03-30	1_Yes	1_Yes	2_No	2_No	1_Yes	2_No	1_Yes	2_No	2_No	2_No	1_Yes	2_No	2_No	2_No	2_No			2_No
211	10 SHURS LANE	1964	Female	Black/African American	Non-Hispanic	PERSONAL CHOICE 2ND INSTANCE	19143-6011	1_Yes	2_Negative	140659	2009-04-01	1_Yes	1_Yes	1_Yes	2_No	1_Yes	2_No	1_Yes	2_No	2_No	2_No	2_No	2_No	2_No	2_No	2_No			2_No
212	10 SHURS LANE	1961	Female	Black/African American	Non-Hispanic	KEYSTONE HEALTH PLAN EAST	19131	1_Yes	1_Positive	143991	2009-04-01	1_Yes	1_Yes	2_No	2_No	2_No	2_No	1_Yes	2_No	2_No	2_No	1_Yes	2_No	2_No	2_No	1_Yes	1_Ab+/+		1_Yes	2009-04-08	1_Yes	2_No
213	10 SHURS LANE	1965	Male	White	Non-Hispanic	PERSONAL CHOICE	19128	1_Yes	2_Negative	8472	2009-04-02	1_Yes	1_Yes	1_Yes	2_No	1_Yes	2_No	1_Yes	2_No	1_Yes	2_No	1_Yes	2_No	1_Yes	2_No	1_Yes	2_Ab-/- or -/+	1_Ab-/Ab-	2_No
214	219 N. BROAD ST. 6TH FLOOR	1950	Female	Black/African American	Non-Hispanic	PERSONAL CHOICE	19153-1717	1_Yes	2_Negative	8472	2009-04-02	1_Yes	1_Yes	1_Yes	2_No	1_Yes	2_No	1_Yes	2_No	1_Yes	2_No	1_Yes	2_No	1_Yes	2_No	2_No			2_No
215	10 SHURS LANE	1958	Female	Black/African American	Non-Hispanic	HEALTH PARTNERS	19124	1_Yes	2_Negative	8472	2009-04-07	1_Yes	1_Yes	2_No	2_No	2_No	2_No	2_No	2_No	2_No	2_No	1_Yes	2_No	2_No	2_No	1_Yes	2_Ab-/- or -/+	1_Ab-/Ab-	1_Yes	2010-04-13	2_No	1_Yes
216	10 SHURS LANE	1962	Female	Black/African American	Non-Hispanic	PERSONAL CHOICE 2ND INSTANCE	19151	1_Yes	2_Negative	143991	2009-04-09	1_Yes	1_Yes	2_No	2_No	2_No	2_No	2_No	2_No	1_Yes	2_No	1_Yes	2_No	1_Yes	2_No	1_Yes	2_Ab-/- or -/+	1_Ab-/Ab-	2_No
217	219 N. BROAD ST. 6TH FLOOR	1954	Female	Asian	Non-Hispanic	PERSONAL CHOICE	19444-1012	1_Yes	2_Negative	8472	2009-04-13	1_Yes	1_Yes	1_Yes	2_No	1_Yes	2_No	1_Yes	2_No	1_Yes	2_No	1_Yes	2_No	1_Yes	2_No	1_Yes	2_Ab-/- or -/+	1_Ab-/Ab-	2_No
218	FAIRMOUNT OFFICE	1952	Male	Black/African American	Non-Hispanic	BRAVO-ELDER HEALTH	19129-1148	1_Yes	1_Positive	8472	2009-04-17	1_Yes	1_Yes	1_Yes	2_No	1_Yes	2_No	1_Yes	2_No	2_No	2_No	2_No	2_No	2_No	2_No	1_Yes	1_Ab+/+		1_Yes	2009-04-17	1_Yes	2_No
219	FAIRMOUNT OFFICE	1948	Male	White	Unknown	COMMERCIAL INSURANCE	19122-3807	1_Yes	1_Positive	8472	2009-04-17	1_Yes	1_Yes	1_Yes	2_No	1_Yes	2_No	1_Yes	2_No	1_Yes	2_No	1_Yes	2_No	2_No	2_No	1_Yes	1_Ab+/+		1_Yes	2009-04-17	2_No	1_Yes
220	255 S. 17TH ST 3RD FLR OFFICE	1947	Female	Black/African American	Non-Hispanic	KEYSTONE 65	19143-5621	1_Yes	2_Negative	143991	2009-04-22	1_Yes	1_Yes	1_Yes	2_No	1_Yes	2_No	1_Yes	2_No	1_Yes	2_No	1_Yes	2_No	1_Yes	2_No	1_Yes	2_Ab-/- or -/+	1_Ab-/Ab-	2_No
221	10 SHURS LANE	1955	Female	Black/African American	Non-Hispanic	HIGHMARK FEDERAL - BC/BS - PA	19138-2922	1_Yes	1_Positive	140659	2009-04-22	1_Yes	1_Yes	1_Yes	2_No	1_Yes	2_No	1_Yes	2_No	1_Yes	2_No	1_Yes	2_No	1_Yes	2_No	1_Yes	1_Ab+/+	2_Ab-/Ab+	1_Yes	2014-09-16	2_No	1_Yes
222	10 SHURS LANE	1958	Female	Black/African American	Non-Hispanic	UNITED HEALTHCARE	19131-3104	1_Yes	2_Negative	143991	2009-04-23	1_Yes	1_Yes	2_No	2_No	2_No	2_No	2_No	2_No	1_Yes	2_No	2_No	2_No	2_No	2_No	2_No			2_No
223	FAIRMOUNT OFFICE	1956	Female	Black/African American	Non-Hispanic	PERSONAL CHOICE	19141-1714	1_Yes	2_Negative	143991	2009-04-23	1_Yes	1_Yes	1_Yes	2_No	2_No	2_No	1_Yes	2_No	1_Yes	2_No	1_Yes	2_No	1_Yes	2_No	2_No			2_No
224	219 N. BROAD ST. 6TH FLOOR	1964	Female	Black/African American	Non-Hispanic	KEYSTONE HPE MNGD 2ND INST	19153-2006	1_Yes	2_Negative	140659	2009-04-23	1_Yes	1_Yes	1_Yes	2_No	1_Yes	2_No	2_No	2_No	1_Yes	2_No	1_Yes	2_No	2_No	2_No	1_Yes	2_Ab-/- or -/+	1_Ab-/Ab-	2_No
225	1427 VINE ST. 6TH FLOOR	1963	Female	Black/African American	Non-Hispanic	MEDICARE	19121-5242	1_Yes	2_Negative	8472	2009-04-28	1_Yes	1_Yes	1_Yes	2_No	1_Yes	2_No	1_Yes	2_No	1_Yes	2_No	1_Yes	2_No	1_Yes	2_No	1_Yes	2_Ab-/- or -/+	1_Ab-/Ab-	2_No
226	10 SHURS LANE	1961	Male	Black/African American	Non-Hispanic	KEYSTONE HEALTH PLAN EAST	19104	1_Yes	2_Negative	140659	2009-04-28	1_Yes	1_Yes	1_Yes	2_No	1_Yes	2_No	1_Yes	2_No	2_No	2_No	2_No	2_No	2_No	2_No	2_No			2_No
227	1427 VINE ST. 6TH FLOOR	1951	Female	Black/African American	Non-Hispanic	MEDICAL ASSISTANCE PA	19123	1_Yes	2_Negative	8472	2009-04-30	1_Yes	1_Yes	1_Yes	2_No	1_Yes	2_No	1_Yes	2_No	1_Yes	2_No	1_Yes	2_No	2_No	2_No	1_Yes	2_Ab-/- or -/+	1_Ab-/Ab-	2_No
228	1427 VINE ST. 6TH FLOOR	1958	Male	Black/African American	Non-Hispanic	KEYSTONE FIRST	19138-1025	1_Yes	2_Negative	8472	2009-04-30	1_Yes	1_Yes	1_Yes	2_No	1_Yes	2_No	1_Yes	2_No	1_Yes	2_No	1_Yes	2_No	1_Yes	2_No	1_Yes	2_Ab-/- or -/+	1_Ab-/Ab-	2_No
229	205 N. BROAD ST SUITE 100 OFFICE	1954	Female	Asian	Unknown	BC/BS OUT OF STATE - SUITCASE	19701	1_Yes	2_Negative	8472	2009-05-01	1_Yes	1_Yes	2_No	2_No	1_Yes	2_No	1_Yes	2_No	1_Yes	2_No	2_No	2_No	2_No	2_No	2_No			2_No
230	10 SHURS LANE	1964	Female	Black/African American	Non-Hispanic	BC/BS OUT OF STATE-SUIT 2ND INSTANCE	19023	1_Yes	2_Negative	8472	2009-05-06	1_Yes	1_Yes	1_Yes	2_No	1_Yes	2_No	1_Yes	2_No	1_Yes	2_No	1_Yes	2_No	1_Yes	2_No	1_Yes	2_Ab-/- or -/+	1_Ab-/Ab-	2_No
231	10 SHURS LANE	1959	Female	White	Non-Hispanic	PERSONAL CHOICE 2ND INSTANCE	19111	1_Yes	2_Negative	140659	2009-05-12	1_Yes	1_Yes	1_Yes	2_No	1_Yes	2_No	1_Yes	2_No	1_Yes	2_No	1_Yes	2_No	1_Yes	2_No	1_Yes	2_Ab-/- or -/+	1_Ab-/Ab-	1_Yes	2009-05-18	2_No	1_Yes
232	10 SHURS LANE	1961	Male	White	Non-Hispanic	AETNA HMO	19129	1_Yes	2_Negative	8472	2009-05-18	1_Yes	1_Yes	1_Yes	2_No	1_Yes	2_No	1_Yes	2_No	1_Yes	2_No	1_Yes	2_No	1_Yes	2_No	1_Yes	2_Ab-/- or -/+	1_Ab-/Ab-	2_No
233	10 SHURS LANE	1957	Female	Black/African American	Unknown	KEYSTONE HEALTH PLAN EAST	19143	1_Yes	2_Negative	140659	2009-05-19	1_Yes	1_Yes	2_No	2_No	1_Yes	2_No	1_Yes	2_No	2_No	2_No	1_Yes	2_No	1_Yes	2_No	2_No			2_No
234	205 N. BROAD ST SUITE 100 OFFICE	1952	Male	Black/African American	Non-Hispanic	AETNA PPO	19150	1_Yes	2_Negative	8472	2009-05-20	1_Yes	1_Yes	1_Yes	2_No	2_No	2_No	1_Yes	2_No	2_No	2_No	1_Yes	2_No	2_No	2_No	1_Yes	2_Ab-/- or -/+	1_Ab-/Ab-	1_Yes	2009-09-21	2_No	1_Yes
235	255 S. 17TH ST 3RD FLR OFFICE	1961	Female	Black/African American	Non-Hispanic	KEYSTONE HEALTH PLAN EAST	19143-4211	1_Yes	2_Negative	8472	2009-05-21	1_Yes	1_Yes	1_Yes	2_No	1_Yes	2_No	1_Yes	2_No	1_Yes	2_No	1_Yes	2_No	1_Yes	2_No	1_Yes	2_Ab-/- or -/+	1_Ab-/Ab-	2_No
236	219 N. BROAD ST. 6TH FLOOR	1963	Female	Black/African American	Non-Hispanic	COMMERCIAL INSURANCE	19153-1113	1_Yes	2_Negative	143991	2009-05-28	1_Yes	1_Yes	1_Yes	2_No	2_No	2_No	2_No	2_No	1_Yes	2_No	1_Yes	2_No	1_Yes	2_No	1_Yes	2_Ab-/- or -/+	1_Ab-/Ab-	2_No
237	219 N. BROAD ST. 6TH FLOOR	1962	Female	Black/African American	Non-Hispanic	PERSONAL CHOICE	19026-4124	1_Yes	1_Positive	8472	2009-05-28	1_Yes	1_Yes	1_Yes	2_No	1_Yes	2_No	1_Yes	2_No	1_Yes	2_No	1_Yes	2_No	1_Yes	2_No	2_No			1_Yes	2009-07-09	2_No	1_Yes
238	10 SHURS LANE	1950	Female	Black/African American	Non-Hispanic	BC/BS OUT OF STATE - SUITCASE	19139-1850	1_Yes	2_Negative	140659	2009-06-02	1_Yes	1_Yes	1_Yes	2_No	1_Yes	2_No	1_Yes	2_No	1_Yes	2_No	1_Yes	2_No	2_No	2_No	2_No			2_No
239	10 SHURS LANE	1964	Male	White	Unknown	KEYSTONE HEALTH PLAN EAST	19128-3813	1_Yes	2_Negative	141408	2009-06-03	1_Yes	1_Yes	1_Yes	2_No	1_Yes	2_No	1_Yes	2_No	1_Yes	2_No	1_Yes	2_No	1_Yes	2_No	1_Yes	2_Ab-/- or -/+	4_Ab-/Intermediate	1_Yes	2009-06-03	2_No	1_Yes
240	255 S. 17TH ST 3RD FLR OFFICE	1960	Female	White	Non-Hispanic	PERSONAL CHOICE	19103-3316	1_Yes	2_Negative	6462	2009-06-04	1_Yes	1_Yes	1_Yes	2_No	2_No	2_No	1_Yes	2_No	1_Yes	2_No	2_No	2_No	2_No	2_No	2_No			2_No
241	255 S. 17TH ST 3RD FLR OFFICE	1961	Male	Unknown	Non-Hispanic	KEYSTONE HPE MNGD 2ND INST	19146	1_Yes	2_Negative	6462	2009-06-05	1_Yes	1_Yes	2_No	2_No	1_Yes	2_No	2_No	2_No	1_Yes	2_No	2_No	2_No	2_No	2_No	2_No			2_No
242	255 S. 17TH ST 3RD FLR OFFICE	1951	Male	Black/African American	Non-Hispanic	KEYSTONE 65	19103	1_Yes	2_Negative	6462	2009-06-08	1_Yes	1_Yes	1_Yes	2_No	2_No	2_No	2_No	2_No	2_No	2_No	1_Yes	2_No	2_No	2_No	1_Yes	2_Ab-/- or -/+	1_Ab-/Ab-	2_No
243	255 S. 17TH ST 3RD FLR OFFICE	1952	Male	Black/African American	Non-Hispanic	PERSONAL CHOICE	19146	1_Yes	2_Negative	6462	2009-06-09	1_Yes	1_Yes	1_Yes	2_No	1_Yes	2_No	1_Yes	2_No	1_Yes	2_No	1_Yes	2_No	2_No	2_No	2_No			2_No
244	1427 VINE ST. 6TH FLOOR	1960	Female	Black/African American	Non-Hispanic	MEDICARE	19151	1_Yes	2_Negative	140659	2009-06-10	1_Yes	1_Yes	1_Yes	2_No	1_Yes	2_No	1_Yes	2_No	1_Yes	2_No	1_Yes	2_No	1_Yes	2_No	2_No			2_No
245	FAIRMOUNT OFFICE	1958	Male	White	Non-Hispanic	KEYSTONE HEALTH PLAN EAST	19428	1_Yes	2_Negative	8472	2009-06-10	1_Yes	1_Yes	2_No	2_No	1_Yes	2_No	2_No	2_No	2_No	2_No	1_Yes	2_No	2_No	2_No	2_No			2_No
246	1427 VINE ST. 6TH FLOOR	1953	Male	Black/African American	Non-Hispanic	HEALTH PARTNERS	19145	1_Yes	1_Positive	6462	2009-06-15	1_Yes	1_Yes	2_No	2_No	1_Yes	2_No	2_No	2_No	2_No	2_No	1_Yes	2_No	1_Yes	2_No	1_Yes	1_Ab+/+		1_Yes	2016-08-08	1_Yes	2_No
247	219 N. BROAD ST. 6TH FLOOR	1959	Female	Black/African American	Non-Hispanic	BC/BS OUT OF STATE - SUITCASE	19082-5203	1_Yes	2_Negative	8472	2009-06-16	1_Yes	1_Yes	1_Yes	2_No	1_Yes	2_No	1_Yes	2_No	1_Yes	2_No	1_Yes	2_No	1_Yes	2_No	1_Yes	2_Ab-/- or -/+	1_Ab-/Ab-	2_No
248	205 N. BROAD ST SUITE 100 OFFICE	1959	Female	Black/African American	Non-Hispanic	HIGHMARK BC/BS OF PA 2ND INST	19120	1_Yes	2_Negative	143991	2009-06-18	1_Yes	1_Yes	1_Yes	2_No	1_Yes	2_No	1_Yes	2_No	1_Yes	2_No	1_Yes	2_No	2_No	2_No	1_Yes	2_Ab-/- or -/+	1_Ab-/Ab-	2_No
249	255 S. 17TH ST 3RD FLR OFFICE	1952	Male	Black/African American	Unknown	AETNA HMO 2ND INST	19111	1_Yes	2_Negative	6462	2009-06-18	1_Yes	1_Yes	1_Yes	2_No	1_Yes	2_No	1_Yes	2_No	2_No	2_No	2_No	2_No	2_No	2_No	2_No			2_No
250	255 S. 17TH ST 3RD FLR OFFICE	1953	Female	Black/African American	Non-Hispanic	MEDICARE	19150-2113	1_Yes	2_Negative	6462	2009-06-19	1_Yes	1_Yes	1_Yes	2_No	1_Yes	2_No	1_Yes	2_No	2_No	2_No	2_No	2_No	2_No	2_No	1_Yes	2_Ab-/- or -/+	1_Ab-/Ab-	2_No
251	1427 VINE ST. 6TH FLOOR	1959	Male	Black/African American	Non-Hispanic	KEYSTONE FIRST	19128	1_Yes	2_Negative	8472	2009-06-23	1_Yes	1_Yes	1_Yes	2_No	1_Yes	2_No	1_Yes	2_No	1_Yes	2_No	1_Yes	2_No	1_Yes	2_No	1_Yes	2_Ab-/- or -/+	1_Ab-/Ab-	2_No
252	255 S. 17TH ST 3RD FLR OFFICE	1959	Male	Black/African American	Non-Hispanic	HIGHMARK FEDERAL - BC/BS - PA	19143	1_Yes	2_Negative	6462	2009-06-23	1_Yes	1_Yes	1_Yes	2_No	1_Yes	2_No	1_Yes	2_No	1_Yes	2_No	1_Yes	2_No	1_Yes	2_No	2_No			2_No
253	10 SHURS LANE	1964	Male	Black/African American	Non-Hispanic	PERSONAL CHOICE	19151	1_Yes	2_Negative	140659	2009-06-23	1_Yes	1_Yes	1_Yes	2_No	1_Yes	2_No	1_Yes	2_No	1_Yes	2_No	1_Yes	2_No	1_Yes	2_No	2_No			2_No
254	255 S. 17TH ST 3RD FLR OFFICE	1962	Male	Black/African American	Non-Hispanic	BRAVO-ELDER HEALTH	19145-2836	1_Yes	2_Negative	6462	2009-06-24	1_Yes	1_Yes	1_Yes	2_No	1_Yes	2_No	1_Yes	2_No	2_No	2_No	2_No	2_No	2_No	2_No	1_Yes	2_Ab-/- or -/+	1_Ab-/Ab-	2_No
255	219 N. BROAD ST. 6TH FLOOR	1956	Female	Black/African American	Non-Hispanic	HEALTH PARTNERS MEDICARE	19140	1_Yes	2_Negative	8472	2009-06-25	1_Yes	1_Yes	1_Yes	2_No	1_Yes	2_No	1_Yes	2_No	1_Yes	2_No	2_No	2_No	2_No	2_No	2_No			2_No
256	219 N. BROAD ST. 6TH FLOOR	1964	Female	Black/African American	Non-Hispanic	KEYSTONE HEALTH PLAN EAST	19119-3609	1_Yes	2_Negative	143991	2009-06-26	1_Yes	1_Yes	1_Yes	2_No	1_Yes	2_No	1_Yes	2_No	1_Yes	2_No	1_Yes	2_No	2_No	2_No	1_Yes	2_Ab-/- or -/+	1_Ab-/Ab-	2_No
257	1427 VINE ST. 6TH FLOOR	1952	Female	White	Non-Hispanic	KEYSTONE FIRST	19122-3002	1_Yes	2_Negative	8472	2009-07-01	1_Yes	1_Yes	1_Yes	2_No	1_Yes	2_No	1_Yes	2_No	1_Yes	2_No	1_Yes	2_No	1_Yes	2_No	2_No			2_No
258	255 S. 17TH ST 3RD FLR OFFICE	1957	Female	Black/African American	Non-Hispanic	HIGHMARK FEDERAL - BC/BS - PA	19146-1718	1_Yes	2_Negative	6462	2009-07-02	1_Yes	1_Yes	1_Yes	2_No	1_Yes	2_No	1_Yes	2_No	2_No	2_No	1_Yes	2_No	1_Yes	2_No	2_No			2_No
259	255 S. 17TH ST 3RD FLR OFFICE	1948	Male	White	Non-Hispanic	AETNA PPO	19034-0488	1_Yes	2_Negative	6462	2009-07-07	1_Yes	1_Yes	1_Yes	2_No	1_Yes	2_No	1_Yes	2_No	1_Yes	2_No	1_Yes	2_No	2_No	2_No	2_No			2_No
260	1427 VINE ST. 6TH FLOOR	1947	Male	Black/African American	Non-Hispanic	BRAVO-ELDER HEALTH	19153	1_Yes	1_Positive	143991	2009-07-08	1_Yes	1_Yes	1_Yes	2_No	1_Yes	2_No	1_Yes	2_No	2_No	2_No	2_No	2_No	2_No	2_No	2_No			1_Yes	2012-07-24	1_Yes	1_Yes
261	255 S. 17TH ST 3RD FLR OFFICE	1947	Male	Black/African American	Hispanic	BC/BS OUT OF STATE - SUITCASE	19143	1_Yes	2_Negative	6462	2009-07-09	1_Yes	1_Yes	1_Yes	2_No	1_Yes	2_No	1_Yes	2_No	1_Yes	2_No	1_Yes	2_No	1_Yes	2_No	2_No			2_No
262	255 S. 17TH ST 3RD FLR OFFICE	1948	Female	Black/African American	Non-Hispanic	MEDICARE	19139	1_Yes	2_Negative	6462	2009-07-09	1_Yes	1_Yes	1_Yes	2_No	1_Yes	2_No	1_Yes	2_No	1_Yes	2_No	1_Yes	2_No	1_Yes	2_No	1_Yes	2_Ab-/- or -/+	1_Ab-/Ab-	2_No
263	255 S. 17TH ST 3RD FLR OFFICE	1949	Female	Black/African American	Non-Hispanic	MEDICARE	19904	1_Yes	2_Negative	6462	2009-07-10	1_Yes	1_Yes	1_Yes	2_No	1_Yes	2_No	1_Yes	2_No	2_No	2_No	2_No	2_No	2_No	2_No	1_Yes	2_Ab-/- or -/+	1_Ab-/Ab-	2_No
264	FAIRMOUNT OFFICE	1962	Female	Black/African American	Non-Hispanic	HIGHMARK FEDERAL - BC/BS - PA	19121-1414	1_Yes	2_Negative	143991	2009-07-13	1_Yes	1_Yes	1_Yes	2_No	1_Yes	2_No	1_Yes	2_No	1_Yes	2_No	1_Yes	2_No	1_Yes	2_No	1_Yes	2_Ab-/- or -/+	1_Ab-/Ab-	2_No
265	205 N. BROAD ST SUITE 100 OFFICE	1952	Female	Black/African American	Non-Hispanic	MEDICARE	19138	1_Yes	1_Positive	8472	2009-07-14	1_Yes	1_Yes	2_No	2_No	2_No	2_No	1_Yes	2_No	1_Yes	2_No	2_No	2_No	1_Yes	2_No	1_Yes	1_Ab+/+		1_Yes	2009-08-06	2_No	1_Yes
266	10 SHURS LANE	1964	Female	Black/African American	Non-Hispanic	KEYSTONE HEALTH PLAN EAST	19120	1_Yes	2_Negative	143991	2009-07-15	1_Yes	1_Yes	2_No	2_No	2_No	2_No	1_Yes	2_No	2_No	2_No	2_No	2_No	2_No	2_No	1_Yes	2_Ab-/- or -/+	1_Ab-/Ab-	2_No
267	10 SHURS LANE	1965	Female	White	Non-Hispanic	PERSONAL CHOICE	19124	1_Yes	2_Negative	143991	2009-07-16	1_Yes	1_Yes	2_No	2_No	2_No	2_No	1_Yes	2_No	1_Yes	2_No	1_Yes	2_No	2_No	2_No	1_Yes	2_Ab-/- or -/+	1_Ab-/Ab-	2_No
268	255 S. 17TH ST 3RD FLR OFFICE	1950	Female	White	Non-Hispanic	MEDICARE	19147-6027	1_Yes	2_Negative	6462	2009-07-16	1_Yes	1_Yes	1_Yes	2_No	1_Yes	2_No	1_Yes	2_No	1_Yes	2_No	1_Yes	2_No	1_Yes	2_No	1_Yes	2_Ab-/- or -/+	1_Ab-/Ab-	2_No
269	219 N. BROAD ST. 6TH FLOOR	1958	Female	Black/African American	Non-Hispanic	MEDICARE	19141-4110	1_Yes	1_Positive	8472	2009-07-16	1_Yes	1_Yes	1_Yes	2_No	1_Yes	2_No	1_Yes	2_No	2_No	2_No	2_No	2_No	2_No	2_No	2_No			1_Yes	2009-07-16	1_Yes	1_Yes
270	205 N. BROAD ST SUITE 100 OFFICE	1964	Male	White	Non-Hispanic	CIGNA OTHER	08107	1_Yes	2_Negative	8472	2009-07-17	1_Yes	1_Yes	1_Yes	2_No	1_Yes	2_No	1_Yes	2_No	2_No	2_No	2_No	2_No	2_No	2_No	1_Yes	2_Ab-/- or -/+	1_Ab-/Ab-	1_Yes	2009-03-25	2_No	1_Yes
271	255 S. 17TH ST 3RD FLR OFFICE	1965	Female	White	Non-Hispanic	UNITED HEALTHCARE 2ND INSTANCE	19147-2019	1_Yes	2_Negative	6462	2009-07-21	1_Yes	1_Yes	1_Yes	2_No	1_Yes	2_No	2_No	2_No	2_No	2_No	1_Yes	2_No	2_No	2_No	2_No			2_No
272	255 S. 17TH ST 3RD FLR OFFICE	1960	Male	White	Non-Hispanic	KEYSTONE HPE MNGD 2ND INST	19128	1_Yes	2_Negative	6462	2009-07-21	1_Yes	1_Yes	1_Yes	2_No	1_Yes	2_No	2_No	2_No	1_Yes	2_No	1_Yes	2_No	1_Yes	2_No	1_Yes	2_Ab-/- or -/+	1_Ab-/Ab-	2_No
273	255 S. 17TH ST 3RD FLR OFFICE	1949	Male	Black/African American	Non-Hispanic	MEDICARE	19015-1408	1_Yes	2_Negative	6462	2009-07-21	1_Yes	1_Yes	1_Yes	2_No	1_Yes	2_No	1_Yes	2_No	1_Yes	2_No	1_Yes	2_No	2_No	2_No	1_Yes	2_Ab-/- or -/+	1_Ab-/Ab-	2_No
274	219 N. BROAD ST. 6TH FLOOR	1952	Female	Black/African American	Hispanic	KEYSTONE HEALTH PLAN EAST	19132	1_Yes	2_Negative	8472	2009-07-22	1_Yes	1_Yes	1_Yes	2_No	1_Yes	2_No	1_Yes	2_No	2_No	2_No	2_No	2_No	2_No	2_No	2_No			2_No
275	10 SHURS LANE	1947	Female	Black/African American	Non-Hispanic	KEYSTONE 65	19119	1_Yes	2_Negative	143991	2009-07-22	1_Yes	1_Yes	2_No	2_No	2_No	2_No	1_Yes	2_No	2_No	2_No	1_Yes	2_No	2_No	2_No	2_No			2_No
276	1427 VINE ST. 6TH FLOOR	1962	Female	Black/African American	Non-Hispanic	BRAVO-ELDER HEALTH	19104-2149	1_Yes	2_Negative	8472	2009-07-22	1_Yes	1_Yes	1_Yes	2_No	1_Yes	2_No	1_Yes	2_No	2_No	2_No	2_No	2_No	2_No	2_No	1_Yes	2_Ab-/- or -/+	1_Ab-/Ab-	2_No
277	219 N. BROAD ST. 6TH FLOOR	1962	Male	White	Non-Hispanic	BC/BS OUT OF STATE - SUITCASE	19102-1520	1_Yes	2_Negative	8472	2009-07-22	1_Yes	1_Yes	1_Yes	2_No	2_No	2_No	1_Yes	2_No	2_No	2_No	1_Yes	2_No	1_Yes	2_No	1_Yes	2_Ab-/- or -/+	1_Ab-/Ab-	2_No
278	255 S. 17TH ST 3RD FLR OFFICE	1953	Female	Black/African American	Non-Hispanic	KEYSTONE HEALTH PLAN EAST	19121-2603	1_Yes	2_Negative	6462	2009-07-22	1_Yes	1_Yes	1_Yes	2_No	1_Yes	2_No	1_Yes	2_No	1_Yes	2_No	2_No	2_No	2_No	2_No	2_No			2_No
279	255 S. 17TH ST 3RD FLR OFFICE	1957	Male	White	Non-Hispanic	KEYSTONE HEALTH PLAN EAST	19103	1_Yes	2_Negative	6462	2009-07-22	1_Yes	1_Yes	2_No	2_No	1_Yes	2_No	1_Yes	2_No	1_Yes	2_No	2_No	2_No	2_No	2_No	2_No			2_No
280	10 SHURS LANE	1953	Female	Black/African American	Non-Hispanic	PERSONAL CHOICE	19026	1_Yes	2_Negative	143991	2009-07-23	1_Yes	1_Yes	2_No	2_No	2_No	2_No	1_Yes	2_No	2_No	2_No	1_Yes	2_No	2_No	2_No	2_No			2_No
281	255 S. 17TH ST 3RD FLR OFFICE	1955	Male	Black/African American	Non-Hispanic	TRICARE SERVICES	19131-4124	1_Yes	2_Negative	6462	2009-07-23	1_Yes	1_Yes	1_Yes	2_No	1_Yes	2_No	1_Yes	2_No	1_Yes	2_No	1_Yes	2_No	1_Yes	2_No	2_No			2_No
282	255 S. 17TH ST 3RD FLR OFFICE	1952	Male	Black/African American	Non-Hispanic	PERSONAL CHOICE 2ND INSTANCE	19142-3416	1_Yes	2_Negative	6462	2009-07-24	1_Yes	1_Yes	1_Yes	2_No	1_Yes	2_No	1_Yes	2_No	1_Yes	2_No	2_No	2_No	2_No	2_No	1_Yes	2_Ab-/- or -/+	1_Ab-/Ab-	2_No
283	255 S. 17TH ST 3RD FLR OFFICE	1952	Male	Black/African American	Unknown	BRAVO-ELDER HEALTH	19121-4507	1_Yes	1_Positive	6462	2009-07-24	1_Yes	1_Yes	1_Yes	2_No	1_Yes	2_No	1_Yes	2_No	1_Yes	2_No	1_Yes	2_No	2_No	2_No	1_Yes	1_Ab+/+		1_Yes	2009-02-10	1_Yes	1_Yes
284	255 S. 17TH ST 3RD FLR OFFICE	1959	Female	Black/African American	Non-Hispanic	HIGHMARK FEDERAL - BC/BS - PA	19038-1105	1_Yes	2_Negative	6462	2009-07-28	1_Yes	1_Yes	1_Yes	2_No	1_Yes	2_No	1_Yes	2_No	1_Yes	2_No	1_Yes	2_No	1_Yes	2_No	1_Yes	2_Ab-/- or -/+	1_Ab-/Ab-	2_No
285	255 S. 17TH ST 3RD FLR OFFICE	1960	Male	Black/African American	Non-Hispanic	KEYSTONE HEALTH PLAN EAST	19138	1_Yes	2_Negative	6462	2009-07-28	1_Yes	1_Yes	1_Yes	2_No	1_Yes	2_No	1_Yes	2_No	1_Yes	2_No	1_Yes	2_No	1_Yes	2_No	1_Yes	2_Ab-/- or -/+	1_Ab-/Ab-	2_No
286	255 S. 17TH ST 3RD FLR OFFICE	1961	Female	White	Non-Hispanic	KEYSTONE HEALTH PLAN EAST	19010-1351	1_Yes	2_Negative	6462	2009-08-03	1_Yes	1_Yes	1_Yes	2_No	1_Yes	2_No	1_Yes	2_No	1_Yes	2_No	1_Yes	2_No	1_Yes	2_No	1_Yes	2_Ab-/- or -/+	1_Ab-/Ab-	2_No
287	219 N. BROAD ST. 6TH FLOOR	1957	Female	Black/African American	Non-Hispanic	HEALTH PARTNERS	19130	1_Yes	2_Negative	143991	2009-08-04	1_Yes	1_Yes	1_Yes	2_No	1_Yes	2_No	1_Yes	2_No	2_No	2_No	2_No	2_No	2_No	2_No	1_Yes	2_Ab-/- or -/+	1_Ab-/Ab-	2_No
288	255 S. 17TH ST 3RD FLR OFFICE	1962	Male	Black/African American	Non-Hispanic	HIGHMARK FEDERAL - BC/BS - PA	19120	1_Yes	2_Negative	6462	2009-08-05	1_Yes	1_Yes	2_No	2_No	1_Yes	2_No	2_No	2_No	1_Yes	2_No	1_Yes	2_No	1_Yes	2_No	1_Yes	2_Ab-/- or -/+	1_Ab-/Ab-	2_No
289	219 N. BROAD ST. 6TH FLOOR	1965	Female	Black/African American	Non-Hispanic	AETNA PPO	19141	1_Yes	2_Negative	6462	2009-08-06	1_Yes	1_Yes	1_Yes	2_No	1_Yes	2_No	2_No	2_No	2_No	2_No	1_Yes	2_No	2_No	2_No	2_No			2_No
290	255 S. 17TH ST 3RD FLR OFFICE	1950	Female	Black/African American	Non-Hispanic	PERSONAL CHOICE	19103	1_Yes	2_Negative	6462	2009-08-07	1_Yes	1_Yes	1_Yes	2_No	1_Yes	2_No	1_Yes	2_No	1_Yes	2_No	1_Yes	2_No	1_Yes	2_No	1_Yes	2_Ab-/- or -/+	1_Ab-/Ab-	2_No
291	10 SHURS LANE	1952	Female	Black/African American	Non-Hispanic	MEDICARE	19144-3621	1_Yes	2_Negative	140659	2009-08-11	1_Yes	1_Yes	1_Yes	2_No	1_Yes	2_No	1_Yes	2_No	1_Yes	2_No	1_Yes	2_No	1_Yes	2_No	2_No			2_No
292	255 S. 17TH ST 3RD FLR OFFICE	1953	Male	Black/African American	Non-Hispanic	HIGHMARK FEDERAL - BC/BS - PA	19146-3126	1_Yes	2_Negative	6462	2009-08-17	1_Yes	1_Yes	1_Yes	2_No	1_Yes	2_No	1_Yes	2_No	1_Yes	2_No	1_Yes	2_No	1_Yes	2_No	2_No			2_No
293	255 S. 17TH ST 3RD FLR OFFICE	1954	Male	Black/African American	Non-Hispanic	KEYSTONE HEALTH PLAN EAST	19104	1_Yes	2_Negative	6462	2009-08-19	1_Yes	1_Yes	1_Yes	2_No	1_Yes	2_No	2_No	2_No	1_Yes	2_No	1_Yes	2_No	2_No	2_No	1_Yes	2_Ab-/- or -/+	1_Ab-/Ab-	2_No
294	219 N. BROAD ST. 6TH FLOOR	1964	Female	White	Non-Hispanic	AETNA PPO	08077	1_Yes	2_Negative	8472	2009-08-21	1_Yes	1_Yes	1_Yes	2_No	1_Yes	2_No	1_Yes	2_No	1_Yes	2_No	1_Yes	2_No	1_Yes	2_No	1_Yes	2_Ab-/- or -/+	1_Ab-/Ab-	2_No
295	255 S. 17TH ST 3RD FLR OFFICE	1953	Male	Black/African American	Unknown	CIGNA OTHER	19143-3414	1_Yes	2_Negative	6462	2009-08-21	1_Yes	1_Yes	1_Yes	2_No	1_Yes	2_No	1_Yes	2_No	1_Yes	2_No	1_Yes	2_No	1_Yes	2_No	1_Yes	2_Ab-/- or -/+	1_Ab-/Ab-	2_No
296	255 S. 17TH ST 3RD FLR OFFICE	1950	Female	Black/African American	Non-Hispanic	COMMERCIAL INSURANCE	19126-1614	1_Yes	2_Negative	6462	2009-08-21	1_Yes	1_Yes	1_Yes	2_No	1_Yes	2_No	1_Yes	2_No	1_Yes	2_No	1_Yes	2_No	1_Yes	2_No	1_Yes	2_Ab-/- or -/+	1_Ab-/Ab-	2_No
297	255 S. 17TH ST 3RD FLR OFFICE	1965	Female	Black/African American	Non-Hispanic	MEDICARE	19050-3809	1_Yes	2_Negative	6462	2009-08-24	1_Yes	1_Yes	1_Yes	2_No	1_Yes	2_No	1_Yes	2_No	1_Yes	2_No	1_Yes	2_No	1_Yes	2_No	2_No			2_No
298	255 S. 17TH ST 3RD FLR OFFICE	1948	Male	Black/African American	Non-Hispanic	MEDICARE	08109	1_Yes	2_Negative	6462	2009-08-25	1_Yes	1_Yes	1_Yes	2_No	1_Yes	2_No	1_Yes	2_No	2_No	2_No	2_No	2_No	2_No	2_No	2_No			2_No
299	1427 VINE ST. 6TH FLOOR	1961	Female	Black/African American	Non-Hispanic	HEALTH PARTNERS	19138-1521	1_Yes	1_Positive	143991	2009-08-28	1_Yes	1_Yes	1_Yes	2_No	1_Yes	2_No	1_Yes	2_No	1_Yes	2_No	2_No	2_No	2_No	2_No	2_No			1_Yes	2009-08-28	1_Yes	2_No
300	255 S. 17TH ST 3RD FLR OFFICE	1951	Female	Black/African American	Non-Hispanic	BC/BS OUT OF STATE - SUITCASE	19150-1322	1_Yes	2_Negative	6462	2009-08-28	1_Yes	1_Yes	1_Yes	2_No	1_Yes	2_No	1_Yes	2_No	1_Yes	2_No	1_Yes	2_No	2_No	2_No	2_No			2_No
301	255 S. 17TH ST 3RD FLR OFFICE	1953	Female	Unknown	Hispanic	AETNA HMO 2ND INST	19111	1_Yes	2_Negative	6462	2009-08-28	1_Yes	1_Yes	1_Yes	2_No	1_Yes	2_No	1_Yes	2_No	2_No	2_No	2_No	2_No	2_No	2_No	1_Yes	2_Ab-/- or -/+	1_Ab-/Ab-	2_No
302	10 SHURS LANE	1962	Female	Black/African American	Non-Hispanic	KEYSTONE HEALTH PLAN EAST	19151	1_Yes	2_Negative	140659	2009-09-01	1_Yes	1_Yes	1_Yes	2_No	2_No	2_No	1_Yes	2_No	1_Yes	2_No	1_Yes	2_No	2_No	2_No	2_No			2_No
303	205 N. BROAD ST SUITE 100 OFFICE	1948	Female	White	Non-Hispanic	MEDICARE	19087-4738	1_Yes	2_Negative	8472	2009-09-01	1_Yes	1_Yes	1_Yes	2_No	1_Yes	2_No	1_Yes	2_No	1_Yes	2_No	1_Yes	2_No	2_No	2_No	1_Yes	2_Ab-/- or -/+	1_Ab-/Ab-	2_No
304	255 S. 17TH ST 3RD FLR OFFICE	1955	Male	Black/African American	Non-Hispanic	PERSONAL CHOICE	19153-1105	1_Yes	2_Negative	6462	2009-09-01	1_Yes	1_Yes	1_Yes	2_No	1_Yes	2_No	1_Yes	2_No	1_Yes	2_No	1_Yes	2_No	1_Yes	2_No	2_No			2_No
305	10 SHURS LANE	1961	Female	Black/African American	Non-Hispanic	BC/BS OUT OF STATE-SUIT 2ND INSTANCE	19150	1_Yes	2_Negative	143991	2009-09-02	1_Yes	1_Yes	2_No	2_No	2_No	2_No	1_Yes	2_No	2_No	2_No	1_Yes	2_No	2_No	2_No	1_Yes	2_Ab-/- or -/+	1_Ab-/Ab-	2_No
306	1427 VINE ST. 6TH FLOOR	1951	Male	Black/African American	Non-Hispanic	HEALTH PARTNERS	19131	1_Yes	2_Negative	8472	2009-09-03	1_Yes	1_Yes	1_Yes	2_No	2_No	2_No	2_No	2_No	1_Yes	2_No	1_Yes	2_No	1_Yes	2_No	2_No			2_No
307	219 N. BROAD ST. 6TH FLOOR	1958	Female	White	Unknown	MEDICAL ASSISTANCE PA	17948	1_Yes	2_Negative	8472	2009-09-08	1_Yes	1_Yes	1_Yes	2_No	2_No	2_No	1_Yes	2_No	1_Yes	2_No	1_Yes	2_No	1_Yes	2_No	1_Yes	2_Ab-/- or -/+	1_Ab-/Ab-	1_Yes	2017-03-02	2_No	1_Yes
308	219 N. BROAD ST. 6TH FLOOR	1951	Male	Black/African American	Non-Hispanic	AETNA HMO	19382	1_Yes	2_Negative	8472	2009-09-08	1_Yes	1_Yes	1_Yes	2_No	1_Yes	2_No	1_Yes	2_No	1_Yes	2_No	1_Yes	2_No	2_No	2_No	2_No			2_No
309	255 S. 17TH ST 3RD FLR OFFICE	1950	Female	Black/African American	Non-Hispanic	AETNA PPO	19140	1_Yes	2_Negative	6462	2009-09-09	1_Yes	1_Yes	1_Yes	2_No	1_Yes	2_No	1_Yes	2_No	1_Yes	2_No	1_Yes	2_No	1_Yes	2_No	1_Yes	2_Ab-/- or -/+	1_Ab-/Ab-	2_No
310	219 N. BROAD ST. 6TH FLOOR	1957	Female	Black/African American	Non-Hispanic	KEYSTONE FIRST	19132-4302	1_Yes	2_Negative	8472	2009-09-09	1_Yes	1_Yes	1_Yes	2_No	1_Yes	2_No	1_Yes	2_No	1_Yes	2_No	1_Yes	2_No	1_Yes	2_No	2_No			2_No
311	10 SHURS LANE	1961	Female	Black/African American	Non-Hispanic	PERSONAL CHOICE	19120	1_Yes	2_Negative	143991	2009-09-10	1_Yes	1_Yes	1_Yes	2_No	1_Yes	2_No	1_Yes	2_No	1_Yes	2_No	1_Yes	2_No	1_Yes	2_No	1_Yes	2_Ab-/- or -/+	1_Ab-/Ab-	2_No
312	255 S. 17TH ST 3RD FLR OFFICE	1962	Male	White	Non-Hispanic	PERSONAL CHOICE	19130-2531	1_Yes	2_Negative	6462	2009-09-14	1_Yes	1_Yes	1_Yes	2_No	1_Yes	2_No	1_Yes	2_No	1_Yes	2_No	1_Yes	2_No	1_Yes	2_No	1_Yes	2_Ab-/- or -/+	1_Ab-/Ab-	2_No
313	1427 VINE ST. 6TH FLOOR	1954	Male	Black/African American	Non-Hispanic	HEALTH PARTNERS	19012-1018	1_Yes	2_Negative	8472	2009-09-14	1_Yes	1_Yes	2_No	2_No	1_Yes	2_No	1_Yes	2_No	2_No	2_No	2_No	2_No	2_No	2_No	2_No			2_No
314	255 S. 17TH ST 3RD FLR OFFICE	1954	Female	White	Hispanic	BRAVO-ELDER HEALTH	19140-1406	1_Yes	2_Negative	32476	2009-09-15	1_Yes	1_Yes	1_Yes	2_No	1_Yes	2_No	1_Yes	2_No	2_No	2_No	2_No	2_No	2_No	2_No	1_Yes	2_Ab-/- or -/+	1_Ab-/Ab-	2_No
315	10 SHURS LANE	1961	Female	Black/African American	Non-Hispanic	AETNA HMO	19115	1_Yes	2_Negative	143991	2009-09-18	1_Yes	1_Yes	2_No	2_No	2_No	2_No	1_Yes	2_No	2_No	2_No	2_No	2_No	2_No	2_No	2_No			2_No
316	255 S. 17TH ST 3RD FLR OFFICE	1958	Female	Black/African American	Non-Hispanic	PERSONAL CHOICE	19103-0102	1_Yes	2_Negative	6462	2009-09-21	1_Yes	1_Yes	1_Yes	2_No	1_Yes	2_No	1_Yes	2_No	1_Yes	2_No	1_Yes	2_No	1_Yes	2_No	2_No			2_No
317	10 SHURS LANE	1949	Female	Black/African American	Non-Hispanic	MEDICARE	19132	1_Yes	2_Negative	143991	2009-09-23	1_Yes	1_Yes	2_No	2_No	2_No	2_No	1_Yes	2_No	1_Yes	2_No	1_Yes	2_No	2_No	2_No	2_No			2_No
318	255 S. 17TH ST 3RD FLR OFFICE	1955	Female	Black/African American	Non-Hispanic	KEYSTONE 65 2ND INST	19145	1_Yes	2_Negative	6462	2009-09-23	1_Yes	1_Yes	1_Yes	2_No	2_No	2_No	1_Yes	2_No	2_No	2_No	2_No	2_No	2_No	2_No	2_No			2_No
319	255 S. 17TH ST 3RD FLR OFFICE	1957	Female	Asian	Non-Hispanic	BC/BS OUT OF STATE - SUITCASE	08053-8544	1_Yes	2_Negative	6462	2009-09-23	1_Yes	1_Yes	1_Yes	2_No	1_Yes	2_No	1_Yes	2_No	2_No	2_No	2_No	2_No	2_No	2_No	2_No			2_No
320	FAIRMOUNT OFFICE	1958	Male	White	Non-Hispanic	BRAVO-ELDER HEALTH	19146	1_Yes	2_Negative	8472	2009-09-23	1_Yes	1_Yes	2_No	2_No	1_Yes	2_No	1_Yes	2_No	1_Yes	2_No	1_Yes	2_No	2_No	2_No	1_Yes	2_Ab-/- or -/+	1_Ab-/Ab-	2_No
321	219 N. BROAD ST. 6TH FLOOR	1965	Male	Black/African American	Non-Hispanic	KEYSTONE HEALTH PLAN EAST	19151	1_Yes	2_Negative	8472	2009-09-25	1_Yes	1_Yes	2_No	2_No	2_No	2_No	1_Yes	2_No	2_No	2_No	2_No	2_No	2_No	2_No	1_Yes	2_Ab-/- or -/+	1_Ab-/Ab-	2_No
322	219 N. BROAD ST. 6TH FLOOR	1955	Female	Black/African American	Non-Hispanic	PERSONAL CHOICE 2ND INSTANCE	19126-3636	1_Yes	2_Negative	8472	2009-09-30	1_Yes	1_Yes	1_Yes	2_No	1_Yes	2_No	1_Yes	2_No	1_Yes	2_No	1_Yes	2_No	1_Yes	2_No	1_Yes	2_Ab-/- or -/+	1_Ab-/Ab-	1_Yes	2009-09-30	2_No	1_Yes
323	10 SHURS LANE	1951	Female	Black/African American	Non-Hispanic	HIGHMARK FEDERAL - BC/BS - PA	19144	1_Yes	2_Negative	143991	2009-10-02	1_Yes	1_Yes	1_Yes	2_No	1_Yes	2_No	1_Yes	2_No	1_Yes	2_No	1_Yes	2_No	1_Yes	2_No	2_No			2_No
324	FAIRMOUNT OFFICE	1947	Male	White	Non-Hispanic	BRAVO-ELDER HEALTH	19020	1_Yes	2_Negative	8472	2009-10-02	1_Yes	1_Yes	1_Yes	2_No	1_Yes	2_No	1_Yes	2_No	2_No	2_No	1_Yes	2_No	1_Yes	2_No	1_Yes	2_Ab-/- or -/+	1_Ab-/Ab-	2_No
325	255 S. 17TH ST 3RD FLR OFFICE	1961	Female	Black/African American	Unknown	AETNA HMO	19111-5522	1_Yes	2_Negative	6462	2009-10-05	1_Yes	1_Yes	1_Yes	2_No	2_No	2_No	2_No	2_No	1_Yes	2_No	1_Yes	2_No	1_Yes	2_No	1_Yes	2_Ab-/- or -/+	1_Ab-/Ab-	2_No
326	10 SHURS LANE	1959	Male	Black/African American	Non-Hispanic	HIGHMARK FEDERAL - BC/BS - PA	19144-4303	1_Yes	2_Negative	140659	2009-10-07	1_Yes	1_Yes	1_Yes	2_No	1_Yes	2_No	1_Yes	2_No	1_Yes	2_No	1_Yes	2_No	1_Yes	2_No	1_Yes	2_Ab-/- or -/+	1_Ab-/Ab-	2_No
327	219 N. BROAD ST. 6TH FLOOR	1949	Female	Black/African American	Non-Hispanic	KEYSTONE HPE MNGD 2ND INST	19130	1_Yes	2_Negative	8472	2009-10-15	1_Yes	1_Yes	1_Yes	2_No	1_Yes	2_No	1_Yes	2_No	1_Yes	2_No	1_Yes	2_No	1_Yes	2_No	1_Yes	2_Ab-/- or -/+	1_Ab-/Ab-	2_No
328	255 S. 17TH ST 3RD FLR OFFICE	1952	Male	Black/African American	Non-Hispanic	PERSONAL CHOICE 2ND INSTANCE	19122	1_Yes	2_Negative	6462	2009-10-15	1_Yes	1_Yes	1_Yes	2_No	1_Yes	2_No	1_Yes	2_No	2_No	2_No	1_Yes	2_No	2_No	2_No	2_No			2_No
329	10 SHURS LANE	1954	Male	White	Non-Hispanic	KEYSTONE HEALTH PLAN EAST	19129	1_Yes	2_Negative	6462	2009-10-19	1_Yes	1_Yes	1_Yes	2_No	1_Yes	2_No	1_Yes	2_No	1_Yes	2_No	1_Yes	2_No	2_No	2_No	2_No			2_No
330	1427 VINE ST. 6TH FLOOR	1957	Male	Black/African American	Non-Hispanic	KEYSTONE FIRST	19132-3014	1_Yes	2_Negative	8472	2009-10-19	1_Yes	1_Yes	1_Yes	2_No	1_Yes	2_No	1_Yes	2_No	2_No	2_No	2_No	2_No	2_No	2_No	2_No			2_No
331	219 N. BROAD ST. 6TH FLOOR	1958	Female	Black/African American	Non-Hispanic	HEALTH PARTNERS	19132-2006	1_Yes	1_Positive	8472	2009-10-19	1_Yes	1_Yes	1_Yes	2_No	1_Yes	2_No	1_Yes	2_No	1_Yes	2_No	1_Yes	2_No	2_No	2_No	2_No			1_Yes	2012-03-21	1_Yes	2_No
332	255 S. 17TH ST 3RD FLR OFFICE	1961	Female	Black/African American	Non-Hispanic	KEYSTONE HPE MNGD 2ND INST	19122	1_Yes	2_Negative	6462	2009-10-21	1_Yes	1_Yes	1_Yes	2_No	2_No	2_No	1_Yes	2_No	1_Yes	2_No	1_Yes	2_No	1_Yes	2_No	2_No			2_No
333	205 N. BROAD ST SUITE 100 OFFICE	1948	Male	White	Non-Hispanic	KEYSTONE HEALTH PLAN EAST	08043	1_Yes	1_Positive	6462	2009-10-26	1_Yes	1_Yes	1_Yes	2_No	2_No	2_No	2_No	2_No	2_No	2_No	1_Yes	2_No	1_Yes	2_No	2_No			1_Yes	2009-11-05	1_Yes	2_No
334	255 S. 17TH ST 3RD FLR OFFICE	1945	Female	Black/African American	Non-Hispanic	BRAVO-ELDER HEALTH	19119-1547	1_Yes	2_Negative	6462	2009-10-27	1_Yes	1_Yes	1_Yes	2_No	1_Yes	2_No	1_Yes	2_No	2_No	2_No	2_No	2_No	2_No	2_No	2_No			2_No
335	219 N. BROAD ST. 6TH FLOOR	1952	Female	Black/African American	Non-Hispanic	HEALTH PARTNERS	19195-0001	1_Yes	2_Negative	8472	2009-10-27	1_Yes	1_Yes	1_Yes	2_No	2_No	2_No	1_Yes	2_No	1_Yes	2_No	1_Yes	2_No	1_Yes	2_No	1_Yes	2_Ab-/- or -/+	1_Ab-/Ab-	2_No
336	219 N. BROAD ST. 6TH FLOOR	1945	Female	Black/African American	Non-Hispanic	MEDICARE 2ND INSTANCE	19120-2011	1_Yes	2_Negative	8472	2009-10-27	1_Yes	1_Yes	1_Yes	2_No	1_Yes	2_No	1_Yes	2_No	1_Yes	2_No	1_Yes	2_No	1_Yes	2_No	2_No			2_No
337	219 N. BROAD ST. 6TH FLOOR	1962	Female	White	Non-Hispanic	AETNA HMO 2ND INST	19148	1_Yes	2_Negative	8472	2009-10-28	1_Yes	1_Yes	1_Yes	2_No	1_Yes	2_No	1_Yes	2_No	1_Yes	2_No	1_Yes	2_No	1_Yes	2_No	2_No			1_Yes	2009-10-28	2_No	1_Yes
338	1427 VINE ST. 6TH FLOOR	1965	Female	Black/African American	Non-Hispanic	HEALTH PARTNERS 2ND INSTANCE	19124	1_Yes	2_Negative	143991	2009-10-30	1_Yes	1_Yes	1_Yes	2_No	1_Yes	2_No	1_Yes	2_No	1_Yes	2_No	1_Yes	2_No	1_Yes	2_No	1_Yes	2_Ab-/- or -/+	1_Ab-/Ab-	2_No
339	FAIRMOUNT OFFICE	1964	Female	Black/African American	Non-Hispanic		19134	1_Yes	2_Negative	140659	2009-10-30	1_Yes	1_Yes	1_Yes	2_No	1_Yes	2_No	1_Yes	2_No	1_Yes	2_No	2_No	2_No	2_No	2_No	1_Yes	2_Ab-/- or -/+	1_Ab-/Ab-	2_No
340	1427 VINE ST. 6TH FLOOR	1965	Female	Black/African American	Non-Hispanic	HEALTH PARTNERS	19135-3329	1_Yes	2_Negative	8472	2009-11-02	1_Yes	1_Yes	1_Yes	2_No	1_Yes	2_No	1_Yes	2_No	1_Yes	2_No	2_No	2_No	2_No	2_No	1_Yes	2_Ab-/- or -/+	1_Ab-/Ab-	2_No
341	255 S. 17TH ST 3RD FLR OFFICE	1955	Female	Black/African American	Non-Hispanic	AETNA PPO	19119-4034	1_Yes	2_Negative	6462	2009-11-03	1_Yes	1_Yes	1_Yes	2_No	1_Yes	2_No	1_Yes	2_No	2_No	2_No	2_No	2_No	2_No	2_No	2_No			2_No
342	255 S. 17TH ST 3RD FLR OFFICE	1951	Male	Black/African American	Non-Hispanic	AETNA HMO 2ND INST	19079	1_Yes	2_Negative	6462	2009-11-03	1_Yes	1_Yes	2_No	2_No	1_Yes	2_No	2_No	2_No	1_Yes	2_No	1_Yes	2_No	1_Yes	2_No	1_Yes	2_Ab-/- or -/+	1_Ab-/Ab-	2_No
343	255 S. 17TH ST 3RD FLR OFFICE	1952	Male	White	Non-Hispanic	KEYSTONE HEALTH PLAN EAST	19147	1_Yes	2_Negative	6462	2009-11-05	1_Yes	1_Yes	1_Yes	2_No	1_Yes	2_No	1_Yes	2_No	1_Yes	2_No	2_No	2_No	2_No	2_No	2_No			2_No
344	255 S. 17TH ST 3RD FLR OFFICE	1962	Female	Black/African American	Non-Hispanic	PERSONAL CHOICE	19132-3610	1_Yes	2_Negative	6462	2009-11-05	1_Yes	1_Yes	1_Yes	2_No	1_Yes	2_No	1_Yes	2_No	2_No	2_No	2_No	2_No	2_No	2_No	2_No			2_No
345	1427 VINE ST. 6TH FLOOR	1955	Male	Black/African American	Non-Hispanic	HEALTH PARTNERS	19131	1_Yes	1_Positive	8472	2009-11-05	1_Yes	1_Yes	1_Yes	2_No	2_No	2_No	1_Yes	2_No	2_No	2_No	1_Yes	2_No	1_Yes	2_No	1_Yes	1_Ab+/+		1_Yes	2014-07-15	1_Yes	2_No
346	1427 VINE ST. 6TH FLOOR	1958	Female	Black/African American	Unknown	AETNA HMO	19132-4632	1_Yes	2_Negative	8472	2009-11-06	1_Yes	1_Yes	1_Yes	2_No	1_Yes	2_No	1_Yes	2_No	1_Yes	2_No	1_Yes	2_No	1_Yes	2_No	1_Yes	2_Ab-/- or -/+	1_Ab-/Ab-	2_No
347	10 SHURS LANE	1959	Female	Black/African American	Non-Hispanic	KEYSTONE HEALTH PLAN EAST	19151	1_Yes	2_Negative	143991	2009-11-10	1_Yes	1_Yes	2_No	2_No	2_No	2_No	1_Yes	2_No	1_Yes	2_No	1_Yes	2_No	2_No	2_No	1_Yes	2_Ab-/- or -/+	1_Ab-/Ab-	2_No
348	219 N. BROAD ST. 6TH FLOOR	1953	Male	Black/African American	Non-Hispanic	KEYSTONE HEALTH PLAN EAST	19121-4219	1_Yes	2_Negative	8472	2009-11-11	1_Yes	1_Yes	1_Yes	2_No	1_Yes	2_No	1_Yes	2_No	1_Yes	2_No	1_Yes	2_No	1_Yes	2_No	1_Yes	2_Ab-/- or -/+	1_Ab-/Ab-	1_Yes	2012-09-26	2_No	1_Yes
349	255 S. 17TH ST 3RD FLR OFFICE	1964	Male	Black/African American	Non-Hispanic	KEYSTONE HEALTH PLAN EAST	19130	1_Yes	2_Negative	6462	2009-11-11	1_Yes	1_Yes	1_Yes	2_No	1_Yes	2_No	1_Yes	2_No	1_Yes	2_No	1_Yes	2_No	2_No	2_No	2_No			2_No
350	219 N. BROAD ST. 6TH FLOOR	1964	Female	Black/African American	Non-Hispanic	BC/BS OF TEXAS - TENET EMPLOYEES	19111	1_Yes	2_Negative	143991	2009-11-11	1_Yes	1_Yes	2_No	2_No	2_No	2_No	2_No	2_No	2_No	2_No	2_No	2_No	1_Yes	2_No	2_No			2_No
351	10 SHURS LANE	1965	Female	Black/African American	Non-Hispanic	AETNA HMO	19119	1_Yes	2_Negative	143991	2009-11-12	1_Yes	1_Yes	2_No	2_No	2_No	2_No	1_Yes	2_No	2_No	2_No	1_Yes	2_No	1_Yes	2_No	1_Yes	2_Ab-/- or -/+	1_Ab-/Ab-	2_No
352	1427 VINE ST. 6TH FLOOR	1955	Male	Black/African American	Non-Hispanic	HEALTH PARTNERS	19120	1_Yes	1_Positive	8472	2009-11-13	1_Yes	1_Yes	1_Yes	2_No	1_Yes	2_No	1_Yes	2_No	1_Yes	2_No	1_Yes	2_No	1_Yes	2_No	2_No			1_Yes	2010-05-21	1_Yes	1_Yes
353	255 S. 17TH ST 3RD FLR OFFICE	1963	Male	Black/African American	Non-Hispanic	PERSONAL CHOICE	19120	1_Yes	2_Negative	6462	2009-11-16	1_Yes	1_Yes	1_Yes	2_No	1_Yes	2_No	1_Yes	2_No	1_Yes	2_No	1_Yes	2_No	1_Yes	2_No	1_Yes	2_Ab-/- or -/+	1_Ab-/Ab-	2_No
354	10 SHURS LANE	1962	Female	Black/African American	Non-Hispanic	AETNA PPO	19131	1_Yes	2_Negative	8472	2009-11-16	1_Yes	1_Yes	2_No	2_No	2_No	2_No	1_Yes	2_No	1_Yes	2_No	2_No	2_No	1_Yes	2_No	1_Yes	2_Ab-/- or -/+	1_Ab-/Ab-	2_No
355	255 S. 17TH ST 3RD FLR OFFICE	1956	Male	White	Non-Hispanic	HIGHMARK FEDERAL - BC/BS - PA	08012	1_Yes	2_Negative	6462	2009-11-16	1_Yes	1_Yes	1_Yes	2_No	2_No	2_No	1_Yes	2_No	1_Yes	2_No	1_Yes	2_No	1_Yes	2_No	2_No			2_No
356	219 N. BROAD ST. 6TH FLOOR	1952	Female	Black/African American	Non-Hispanic	BC/BS OUT OF STATE - SUITCASE	19139-3744	1_Yes	2_Negative	8472	2009-11-23	1_Yes	1_Yes	1_Yes	2_No	1_Yes	2_No	1_Yes	2_No	1_Yes	2_No	1_Yes	2_No	1_Yes	2_No	2_No			2_No
357	255 S. 17TH ST 3RD FLR OFFICE	1956	Female	White	Non-Hispanic	HORIZON BC/BS	19064-3724	1_Yes	2_Negative	6462	2009-11-24	1_Yes	1_Yes	1_Yes	2_No	2_No	2_No	2_No	2_No	1_Yes	2_No	1_Yes	2_No	1_Yes	2_No	2_No			2_No
358	255 S. 17TH ST 3RD FLR OFFICE	1949	Male	Unknown	Hispanic	KEYSTONE 65	19122-2413	1_Yes	2_Negative	6462	2009-11-25	1_Yes	1_Yes	1_Yes	2_No	1_Yes	2_No	2_No	2_No	1_Yes	2_No	2_No	2_No	2_No	2_No	1_Yes	2_Ab-/- or -/+	1_Ab-/Ab-	2_No
359	10 SHURS LANE	1954	Female	Black/African American	Non-Hispanic	BRAVO-ELDER HEALTH	19129-1190	1_Yes	2_Negative	8472	2009-12-01	1_Yes	1_Yes	1_Yes	2_No	1_Yes	2_No	1_Yes	2_No	1_Yes	2_No	1_Yes	2_No	2_No	2_No	1_Yes	2_Ab-/- or -/+	1_Ab-/Ab-	1_Yes	2009-12-01	2_No	1_Yes
360	219 N. BROAD ST. 6TH FLOOR	1950	Female	Black/African American	Non-Hispanic	KEYSTONE HEALTH PLAN EAST	19120-4235	1_Yes	2_Negative	8472	2009-12-01	1_Yes	1_Yes	1_Yes	2_No	1_Yes	2_No	1_Yes	2_No	1_Yes	2_No	1_Yes	2_No	1_Yes	2_No	2_No			2_No
361	10 SHURS LANE	1947	Male	White	Non-Hispanic	COMMERCIAL INSURANCE	19129	1_Yes	2_Negative	140659	2009-12-01	1_Yes	1_Yes	1_Yes	2_No	1_Yes	2_No	1_Yes	2_No	1_Yes	2_No	1_Yes	2_No	1_Yes	2_No	2_No			2_No
362	1427 VINE ST. 6TH FLOOR	1962	Male	Black/African American	Non-Hispanic	HIGHMARK BC/BS OF PA	19133-1011	1_Yes	1_Positive	8472	2009-12-01	1_Yes	1_Yes	1_Yes	2_No	1_Yes	2_No	1_Yes	2_No	1_Yes	2_No	1_Yes	2_No	2_No	2_No	2_No			1_Yes	2010-01-20	1_Yes	1_Yes
363	205 N. BROAD ST SUITE 100 OFFICE	1956	Female	Black/African American	Non-Hispanic	KEYSTONE HEALTH PLAN EAST	19151	1_Yes	2_Negative	140659	2009-12-03	1_Yes	1_Yes	1_Yes	2_No	1_Yes	2_No	1_Yes	2_No	1_Yes	2_No	1_Yes	2_No	1_Yes	2_No	1_Yes	2_Ab-/- or -/+	1_Ab-/Ab-	2_No
364	255 S. 17TH ST 3RD FLR OFFICE	1950	Female	Black/African American	Non-Hispanic	MEDICARE	19132-2008	1_Yes	2_Negative	6462	2009-12-04	1_Yes	1_Yes	1_Yes	2_No	1_Yes	2_No	1_Yes	2_No	1_Yes	2_No	1_Yes	2_No	2_No	2_No	1_Yes	2_Ab-/- or -/+	1_Ab-/Ab-	2_No
365	255 S. 17TH ST 3RD FLR OFFICE	1965	Male	Black/African American	Non-Hispanic	KEYSTONE HEALTH PLAN EAST	19151	1_Yes	2_Negative	6462	2009-12-08	1_Yes	1_Yes	1_Yes	2_No	1_Yes	2_No	1_Yes	2_No	2_No	2_No	1_Yes	2_No	1_Yes	2_No	1_Yes	2_Ab-/- or -/+	1_Ab-/Ab-	2_No
366	1427 VINE ST. 6TH FLOOR	1950	Female	Black/African American	Non-Hispanic	MEDICARE 2ND INSTANCE	19131-3314	1_Yes	2_Negative	6462	2009-12-09	1_Yes	1_Yes	2_No	2_No	2_No	2_No	2_No	2_No	1_Yes	2_No	1_Yes	2_No	1_Yes	2_No	1_Yes	2_Ab-/- or -/+	1_Ab-/Ab-	2_No
367	255 S. 17TH ST 3RD FLR OFFICE	1956	Male	Black/African American	Non-Hispanic	KEYSTONE HPE MNGD 2ND INST	19115	1_Yes	2_Negative	6462	2009-12-11	1_Yes	1_Yes	1_Yes	2_No	1_Yes	2_No	1_Yes	2_No	2_No	2_No	1_Yes	2_No	2_No	2_No	1_Yes	2_Ab-/- or -/+	1_Ab-/Ab-	2_No
368	219 N. BROAD ST. 6TH FLOOR	1951	Female	Black/African American	Non-Hispanic	HIGHMARK BC/BS OF PA	19143-4321	1_Yes	2_Negative	8472	2009-12-11	1_Yes	1_Yes	1_Yes	2_No	1_Yes	2_No	1_Yes	2_No	1_Yes	2_No	1_Yes	2_No	2_No	2_No	2_No			2_No
369	1427 VINE ST. 6TH FLOOR	1951	Female	White	Hispanic	HEALTH PARTNERS	19134-1213	1_Yes	2_Negative	8472	2009-12-18	1_Yes	1_Yes	1_Yes	2_No	1_Yes	2_No	1_Yes	2_No	1_Yes	2_No	1_Yes	2_No	1_Yes	2_No	1_Yes	2_Ab-/- or -/+	1_Ab-/Ab-	2_No
370	10 SHURS LANE	1961	Male	Black/African American	Non-Hispanic	BC/BS OUT OF STATE - SUITCASE	19120	1_Yes	2_Negative	140659	2009-12-18	1_Yes	1_Yes	1_Yes	2_No	1_Yes	2_No	1_Yes	2_No	1_Yes	2_No	1_Yes	2_No	1_Yes	2_No	2_No			2_No
371	255 S. 17TH ST 3RD FLR OFFICE	1950	Female	Black/African American	Non-Hispanic	KEYSTONE HEALTH PLAN EAST	19132	1_Yes	2_Negative	6462	2009-12-18	1_Yes	1_Yes	1_Yes	2_No	1_Yes	2_No	1_Yes	2_No	1_Yes	2_No	1_Yes	2_No	1_Yes	2_No	1_Yes	3_Ab+/-		1_Yes	2010-01-06	2_No	1_Yes
372	1427 VINE ST. 6TH FLOOR	1957	Male	Black/African American	Non-Hispanic	KEYSTONE FIRST	19139-2906	1_Yes	1_Positive	8472	2009-12-22	1_Yes	1_Yes	1_Yes	2_No	1_Yes	2_No	1_Yes	2_No	2_No	2_No	1_Yes	2_No	2_No	2_No	2_No			1_Yes	2014-08-21	1_Yes	2_No
373	10 SHURS LANE	1950	Female	Black/African American	Non-Hispanic	HEALTH PARTNERS	19144	1_Yes	2_Negative	6462	2009-12-23	1_Yes	1_Yes	1_Yes	2_No	1_Yes	2_No	1_Yes	2_No	1_Yes	2_No	2_No	2_No	2_No	2_No	1_Yes	2_Ab-/- or -/+	1_Ab-/Ab-	2_No
374	10 SHURS LANE	1954	Female	White	Unknown	KEYSTONE HEALTH PLAN EAST	19031	1_Yes	2_Negative	8472	2009-12-23	1_Yes	1_Yes	1_Yes	2_No	2_No	2_No	1_Yes	2_No	1_Yes	2_No	2_No	2_No	1_Yes	2_No	1_Yes	2_Ab-/- or -/+	1_Ab-/Ab-	2_No
375	255 S. 17TH ST 3RD FLR OFFICE	1958	Female	Black/African American	Non-Hispanic	PERSONAL CHOICE 2ND INSTANCE	19103-0933	1_Yes	2_Negative	6462	2009-12-28	1_Yes	1_Yes	1_Yes	2_No	2_No	2_No	2_No	2_No	2_No	2_No	1_Yes	2_No	2_No	2_No	1_Yes	2_Ab-/- or -/+	1_Ab-/Ab-	2_No
376	255 S. 17TH ST 3RD FLR OFFICE	1950	Female	White	Non-Hispanic	AETNA HMO 2ND INST	19119-3908	1_Yes	2_Negative	6462	2009-12-28	1_Yes	1_Yes	1_Yes	2_No	1_Yes	2_No	1_Yes	2_No	1_Yes	2_No	1_Yes	2_No	1_Yes	2_No	2_No			2_No
377	205 N. BROAD ST SUITE 100 OFFICE	1963	Female	White	Non-Hispanic	CIGNA OTHER	33414	1_Yes	2_Negative	143991	2009-12-29	1_Yes	1_Yes	1_Yes	2_No	1_Yes	2_No	1_Yes	2_No	1_Yes	2_No	1_Yes	2_No	1_Yes	2_No	2_No			2_No
378	255 S. 17TH ST 3RD FLR OFFICE	1955	Male	Black/African American	Non-Hispanic	KEYSTONE HPE MNGD 2ND INST	19141-1017	1_Yes	2_Negative	6462	2009-12-30	1_Yes	1_Yes	2_No	2_No	1_Yes	2_No	1_Yes	2_No	1_Yes	2_No	1_Yes	2_No	1_Yes	2_No	2_No			2_No
379	219 N. BROAD ST. 6TH FLOOR	1954	Male	White	Non-Hispanic	HIGHMARK BC/BS OF PA	19130-2617	1_Yes	2_Negative	8472	2010-01-06	1_Yes	1_Yes	1_Yes	2_No	2_No	2_No	1_Yes	2_No	2_No	2_No	2_No	2_No	2_No	2_No	1_Yes	2_Ab-/- or -/+	1_Ab-/Ab-	2_No
380	219 N. BROAD ST. 6TH FLOOR	1956	Male	Black/African American	Non-Hispanic	AETNA HMO	19120	1_Yes	2_Negative	8472	2010-01-07	1_Yes	1_Yes	1_Yes	2_No	2_No	2_No	1_Yes	2_No	1_Yes	2_No	1_Yes	2_No	2_No	2_No	1_Yes	2_Ab-/- or -/+	1_Ab-/Ab-	2_No
381	1427 VINE ST. 6TH FLOOR	1958	Female	Black/African American	Non-Hispanic	UNITED HEALTHCARE COMMUNITY PLN	19121-3039	1_Yes	1_Positive	140659	2010-01-11	1_Yes	1_Yes	1_Yes	2_No	1_Yes	2_No	1_Yes	2_No	1_Yes	2_No	1_Yes	2_No	2_No	2_No	2_No			1_Yes	2010-01-11	1_Yes	2_No
382	1427 VINE ST. 6TH FLOOR	1960	Male	Black/African American	Non-Hispanic	BC/BS OUT OF STATE - SUITCASE	19151	1_Yes	2_Negative	143991	2010-01-11	1_Yes	1_Yes	2_No	2_No	2_No	2_No	2_No	2_No	2_No	2_No	1_Yes	2_No	1_Yes	2_No	2_No			2_No
383	1427 VINE ST. 6TH FLOOR	1956	Female	Black/African American	Non-Hispanic	UNITED HEALTHCARE COMMUNITY PLN	19134	1_Yes	1_Positive	140659	2010-01-12	1_Yes	1_Yes	1_Yes	2_No	1_Yes	2_No	1_Yes	2_No	1_Yes	2_No	2_No	2_No	1_Yes	2_No	1_Yes	1_Ab+/+		1_Yes	2008-11-19	2_No	1_Yes
384	1427 VINE ST. 6TH FLOOR	1959	Male	Black/African American	Non-Hispanic	HEALTH PARTNERS	19131	1_Yes	2_Negative	8472	2010-01-12	1_Yes	1_Yes	2_No	2_No	2_No	2_No	2_No	2_No	2_No	2_No	1_Yes	2_No	2_No	2_No	1_Yes	2_Ab-/- or -/+	1_Ab-/Ab-	2_No
385	255 S. 17TH ST 3RD FLR OFFICE	1947	Male	White	Non-Hispanic	BC/BS OUT OF STATE - SUITCASE	19136-2431	1_Yes	2_Negative	6462	2010-01-14	1_Yes	1_Yes	1_Yes	2_No	1_Yes	2_No	1_Yes	2_No	1_Yes	2_No	2_No	2_No	1_Yes	2_No	2_No			2_No
386	255 S. 17TH ST 3RD FLR OFFICE	1950	Male	Black/African American	Non-Hispanic	CIGNA HMO	19709-6605	1_Yes	2_Negative	6462	2010-01-14	1_Yes	1_Yes	1_Yes	2_No	1_Yes	2_No	1_Yes	2_No	1_Yes	2_No	1_Yes	2_No	2_No	2_No	2_No			1_Yes	2015-10-07	2_No	1_Yes
387	255 S. 17TH ST 3RD FLR OFFICE	1957	Female	Black/African American	Non-Hispanic	CIGNA OTHER	19146	1_Yes	2_Negative	140659	2010-01-14	1_Yes	1_Yes	1_Yes	2_No	1_Yes	2_No	1_Yes	2_No	1_Yes	2_No	1_Yes	2_No	2_No	2_No	2_No			2_No
388	219 N. BROAD ST. 6TH FLOOR	1957	Male	Black/African American	Hispanic	BRAVO-ELDER HEALTH	19104	1_Yes	1_Positive	8472	2010-01-15	1_Yes	1_Yes	1_Yes	2_No	1_Yes	2_No	1_Yes	2_No	2_No	2_No	1_Yes	2_No	2_No	2_No	2_No			1_Yes	2010-01-15	1_Yes	2_No
389	255 S. 17TH ST 3RD FLR OFFICE	1955	Male	Black/African American	Non-Hispanic	KEYSTONE HEALTH PLAN EAST	19143-2034	1_Yes	2_Negative	6462	2010-01-15	1_Yes	1_Yes	1_Yes	2_No	1_Yes	2_No	1_Yes	2_No	2_No	2_No	1_Yes	2_No	1_Yes	2_No	1_Yes	2_Ab-/- or -/+	1_Ab-/Ab-	2_No
390	255 S. 17TH ST 3RD FLR OFFICE	1965	Male	Black/African American	Non-Hispanic	KEYSTONE HEALTH PLAN EAST	19126	1_Yes	2_Negative	6462	2010-01-19	1_Yes	1_Yes	1_Yes	2_No	1_Yes	2_No	1_Yes	2_No	2_No	2_No	1_Yes	2_No	1_Yes	2_No	1_Yes	2_Ab-/- or -/+	1_Ab-/Ab-	2_No
391	255 S. 17TH ST 3RD FLR OFFICE	1954	Male	Black/African American	Non-Hispanic	BC/BS OUT OF STATE - SUITCASE	19050-3510	1_Yes	1_Positive	6462	2010-01-20	1_Yes	1_Yes	1_Yes	2_No	1_Yes	2_No	1_Yes	2_No	1_Yes	2_No	1_Yes	2_No	1_Yes	2_No	1_Yes	1_Ab+/+		1_Yes	2010-01-20	1_Yes	1_Yes
392	FAIRMOUNT OFFICE	1953	Male	Black/African American	Non-Hispanic	KEYSTONE FIRST	19131	1_Yes	1_Positive	8472	2010-01-21	1_Yes	1_Yes	1_Yes	2_No	1_Yes	2_No	1_Yes	2_No	1_Yes	2_No	1_Yes	2_No	1_Yes	2_No	2_No			1_Yes	2007-08-30	1_Yes	1_Yes
393	1427 VINE ST. 6TH FLOOR	1951	Male	Black/African American	Non-Hispanic	BRAVO-ELDER HEALTH	19149	1_Yes	1_Positive	8472	2010-01-21	1_Yes	1_Yes	1_Yes	2_No	1_Yes	2_No	1_Yes	2_No	2_No	2_No	2_No	2_No	2_No	2_No	2_No			1_Yes	2010-06-22	1_Yes	1_Yes
394	10 SHURS LANE	1961	Female	Black/African American	Non-Hispanic	BC/BS OUT OF STATE - SUITCASE	19139-2856	1_Yes	2_Negative	8472	2010-01-25	1_Yes	1_Yes	2_No	2_No	2_No	2_No	1_Yes	2_No	2_No	2_No	2_No	2_No	2_No	2_No	1_Yes	2_Ab-/- or -/+	1_Ab-/Ab-	2_No
395	255 S. 17TH ST 3RD FLR OFFICE	1962	Male	White	Non-Hispanic	UNITED HEALTHCARE 2ND INSTANCE	19809-1546	1_Yes	2_Negative	32476	2010-01-25	1_Yes	1_Yes	1_Yes	2_No	1_Yes	2_No	1_Yes	2_No	2_No	2_No	1_Yes	2_No	2_No	2_No	1_Yes	2_Ab-/- or -/+	1_Ab-/Ab-	2_No
396	10 SHURS LANE	1963	Female	White	Non-Hispanic	KEYSTONE HPE MNGD 2ND INST	19129	1_Yes	2_Negative	140659	2010-01-28	1_Yes	1_Yes	1_Yes	2_No	2_No	2_No	1_Yes	2_No	2_No	2_No	2_No	2_No	2_No	2_No	1_Yes	2_Ab-/- or -/+	1_Ab-/Ab-	1_Yes	2014-08-12	2_No	1_Yes
397	255 S. 17TH ST 3RD FLR OFFICE	1963	Male	White	Non-Hispanic	AETNA HMO	19004	1_Yes	2_Negative	6462	2010-01-28	1_Yes	1_Yes	1_Yes	2_No	1_Yes	2_No	1_Yes	2_No	2_No	2_No	2_No	2_No	2_No	2_No	1_Yes	2_Ab-/- or -/+	1_Ab-/Ab-	2_No
398	255 S. 17TH ST 3RD FLR OFFICE	1963	Male	Black/African American	Non-Hispanic	KEYSTONE HPE MNGD 2ND INST	19139	1_Yes	2_Negative	6462	2010-01-28	1_Yes	1_Yes	1_Yes	2_No	1_Yes	2_No	1_Yes	2_No	2_No	2_No	2_No	2_No	2_No	2_No	1_Yes	2_Ab-/- or -/+	1_Ab-/Ab-	2_No
399	FAIRMOUNT OFFICE	1950	Female	Black/African American	Non-Hispanic	KEYSTONE HEALTH PLAN EAST	19151-2005	1_Yes	2_Negative	6462	2010-01-30	1_Yes	1_Yes	1_Yes	2_No	1_Yes	2_No	1_Yes	2_No	1_Yes	2_No	1_Yes	2_No	1_Yes	2_No	1_Yes	2_Ab-/- or -/+	1_Ab-/Ab-	2_No
400	255 S. 17TH ST 3RD FLR OFFICE	1950	Male	White	Non-Hispanic	AETNA PPO	19104	1_Yes	2_Negative	6462	2010-02-02	1_Yes	1_Yes	1_Yes	2_No	1_Yes	2_No	1_Yes	2_No	1_Yes	2_No	1_Yes	2_No	2_No	2_No	2_No			2_No
401	205 N. BROAD ST SUITE 100 OFFICE	1959	Male	Black/African American	Non-Hispanic	INDEPENDENCE ADMINISTRATORS	19143	1_Yes	2_Negative	8472	2010-02-04	1_Yes	1_Yes	2_No	2_No	2_No	2_No	1_Yes	2_No	2_No	2_No	1_Yes	2_No	2_No	2_No	2_No			2_No
402	219 N. BROAD ST. 6TH FLOOR	1957	Female	Black/African American	Non-Hispanic	AETNA HMO	19121-4509	1_Yes	2_Negative	8472	2010-02-05	1_Yes	1_Yes	1_Yes	2_No	2_No	2_No	2_No	2_No	1_Yes	2_No	2_No	2_No	2_No	2_No	1_Yes	2_Ab-/- or -/+	1_Ab-/Ab-	2_No
403	219 N. BROAD ST. 6TH FLOOR	1949	Female	Black/African American	Non-Hispanic	MEDICARE	19146-3026	1_Yes	2_Negative	8472	2010-02-08	1_Yes	1_Yes	1_Yes	2_No	1_Yes	2_No	1_Yes	2_No	1_Yes	2_No	1_Yes	2_No	2_No	2_No	1_Yes	2_Ab-/- or -/+	1_Ab-/Ab-	2_No
404	1427 VINE ST. 6TH FLOOR	1957	Female	Unknown	Non-Hispanic	KEYSTONE FIRST	19151-4021	1_Yes	1_Positive	143991	2010-02-12	1_Yes	1_Yes	1_Yes	2_No	1_Yes	2_No	1_Yes	2_No	1_Yes	2_No	1_Yes	2_No	1_Yes	2_No	1_Yes	1_Ab+/+		1_Yes	2010-02-12	1_Yes	1_Yes
405	205 N. BROAD ST SUITE 100 OFFICE	1948	Male	White	Hispanic	BC/BS OUT OF STATE - SUITCASE	19137-1112	1_Yes	1_Positive	8472	2010-02-15	1_Yes	1_Yes	2_No	2_No	1_Yes	2_No	1_Yes	2_No	1_Yes	2_No	2_No	2_No	2_No	2_No	1_Yes	1_Ab+/+		1_Yes	2010-02-15	2_No	1_Yes
406	255 S. 17TH ST 3RD FLR OFFICE	1965	Female	Black/African American	Unknown	BC/BS OUT OF STATE - SUITCASE	19121-4542	1_Yes	2_Negative	6462	2010-02-16	1_Yes	1_Yes	2_No	2_No	2_No	2_No	1_Yes	2_No	1_Yes	2_No	2_No	2_No	1_Yes	2_No	1_Yes	2_Ab-/- or -/+	1_Ab-/Ab-	2_No
407	219 N. BROAD ST. 6TH FLOOR	1951	Male	Black/African American	Non-Hispanic	KEYSTONE HEALTH PLAN EAST	19106-0084	1_Yes	1_Positive	8472	2010-02-17	1_Yes	1_Yes	2_No	2_No	1_Yes	2_No	1_Yes	2_No	2_No	2_No	2_No	2_No	2_No	2_No	2_No			1_Yes	2010-03-16	1_Yes	2_No
408	255 S. 17TH ST 3RD FLR OFFICE	1953	Male	Black/African American	Non-Hispanic	KEYSTONE HPE MNGD 2ND INST	19146-2412	1_Yes	2_Negative	6462	2010-02-18	1_Yes	1_Yes	1_Yes	2_No	1_Yes	2_No	1_Yes	2_No	2_No	2_No	1_Yes	2_No	1_Yes	2_No	1_Yes	2_Ab-/- or -/+	1_Ab-/Ab-	2_No
409	1427 VINE ST. 6TH FLOOR	1953	Male	Black/African American	Non-Hispanic	KEYSTONE FIRST 2ND INSTANCE	19132	1_Yes	1_Positive	8472	2010-02-19	1_Yes	1_Yes	1_Yes	2_No	1_Yes	2_No	1_Yes	2_No	1_Yes	2_No	1_Yes	2_No	1_Yes	2_No	1_Yes	1_Ab+/+		1_Yes	2009-02-19	1_Yes	1_Yes
410	219 N. BROAD ST. 6TH FLOOR	1959	Female	Black/African American	Non-Hispanic	KEYSTONE HEALTH PLAN EAST	19119-2005	1_Yes	2_Negative	143991	2010-02-19	1_Yes	1_Yes	1_Yes	2_No	1_Yes	2_No	1_Yes	2_No	1_Yes	2_No	1_Yes	2_No	2_No	2_No	1_Yes	2_Ab-/- or -/+	1_Ab-/Ab-	2_No
411	205 N. BROAD ST SUITE 100 OFFICE	1946	Male	Unknown	Hispanic	MEDICARE	19130	1_Yes	2_Negative	8472	2010-02-19	1_Yes	1_Yes	1_Yes	2_No	1_Yes	2_No	1_Yes	2_No	1_Yes	2_No	1_Yes	2_No	2_No	2_No	1_Yes	2_Ab-/- or -/+	1_Ab-/Ab-	2_No
412	255 S. 17TH ST 3RD FLR OFFICE	1956	Male	Black/African American	Non-Hispanic	BC/BS OUT OF STATE - SUITCASE	19132	1_Yes	2_Negative	6462	2010-02-22	1_Yes	1_Yes	2_No	2_No	2_No	2_No	1_Yes	2_No	2_No	2_No	2_No	2_No	2_No	2_No	1_Yes	2_Ab-/- or -/+	1_Ab-/Ab-	2_No
413	255 S. 17TH ST 3RD FLR OFFICE	1964	Male	Black/African American	Non-Hispanic	KEYSTONE HEALTH PLAN EAST	19138	1_Yes	2_Negative	6462	2010-02-23	1_Yes	1_Yes	2_No	2_No	1_Yes	2_No	1_Yes	2_No	2_No	2_No	1_Yes	2_No	1_Yes	2_No	2_No			2_No
414	219 N. BROAD ST. 6TH FLOOR	1964	Female	Black/African American	Non-Hispanic	HEALTH PARTNERS	19120-1413	1_Yes	2_Negative	8472	2010-02-24	1_Yes	1_Yes	1_Yes	2_No	1_Yes	2_No	1_Yes	2_No	1_Yes	2_No	1_Yes	2_No	1_Yes	2_No	1_Yes	2_Ab-/- or -/+	1_Ab-/Ab-	2_No
415	255 S. 17TH ST 3RD FLR OFFICE	1958	Female	White	Non-Hispanic	AETNA HMO	19140	1_Yes	2_Negative	6462	2010-02-24	1_Yes	1_Yes	1_Yes	2_No	1_Yes	2_No	1_Yes	2_No	1_Yes	2_No	2_No	2_No	2_No	2_No	2_No			2_No
416	10 SHURS LANE	1963	Female	Black/African American	Non-Hispanic	KEYSTONE HEALTH PLAN EAST	19131	1_Yes	2_Negative	143991	2010-02-24	1_Yes	1_Yes	2_No	2_No	2_No	2_No	1_Yes	2_No	2_No	2_No	2_No	2_No	2_No	2_No	2_No			2_No
417	1427 VINE ST. 6TH FLOOR	1957	Male	Black/African American	Unknown	HEALTH PARTNERS MEDICARE	19124	1_Yes	2_Negative	143991	2010-02-26	1_Yes	1_Yes	1_Yes	2_No	1_Yes	2_No	1_Yes	2_No	2_No	2_No	2_No	2_No	2_No	2_No	2_No			2_No
418	255 S. 17TH ST 3RD FLR OFFICE	1945	Male	White	Non-Hispanic	MEDICARE	19103	1_Yes	2_Negative	6462	2010-03-01	1_Yes	1_Yes	1_Yes	2_No	1_Yes	2_No	1_Yes	2_No	1_Yes	2_No	1_Yes	2_No	2_No	2_No	1_Yes	2_Ab-/- or -/+	1_Ab-/Ab-	1_Yes	2016-04-20	2_No	1_Yes
419	219 N. BROAD ST. 6TH FLOOR	1954	Female	White	Unknown	AMERIHEALTH HMO 65	08065-1833	1_Yes	1_Positive	8472	2010-03-02	1_Yes	1_Yes	1_Yes	2_No	1_Yes	2_No	1_Yes	2_No	1_Yes	2_No	1_Yes	2_No	1_Yes	2_No	1_Yes	1_Ab+/+		1_Yes	2010-03-23	2_No	1_Yes
420	1427 VINE ST. 6TH FLOOR	1965	Female	Black/African American	Non-Hispanic	MEDICARE	19104-2513	1_Yes	2_Negative	8472	2010-03-02	1_Yes	1_Yes	1_Yes	2_No	1_Yes	2_No	1_Yes	2_No	1_Yes	2_No	1_Yes	2_No	1_Yes	2_No	1_Yes	2_Ab-/- or -/+	1_Ab-/Ab-	2_No
421	219 N. BROAD ST. 6TH FLOOR	1957	Female	Black/African American	Non-Hispanic	PERSONAL CHOICE 65	19119-3256	1_Yes	2_Negative	8472	2010-03-04	1_Yes	1_Yes	1_Yes	2_No	1_Yes	2_No	1_Yes	2_No	1_Yes	2_No	1_Yes	2_No	2_No	2_No	1_Yes	2_Ab-/- or -/+	1_Ab-/Ab-	1_Yes	2015-07-13	2_No	1_Yes
422	219 N. BROAD ST. 6TH FLOOR	1962	Female	Black/African American	Non-Hispanic	KEYSTONE HEALTH PLAN EAST	19131-3313	1_Yes	2_Negative	8472	2010-03-08	1_Yes	1_Yes	1_Yes	2_No	1_Yes	2_No	1_Yes	2_No	1_Yes	2_No	1_Yes	2_No	2_No	2_No	2_No			2_No
423	255 S. 17TH ST 3RD FLR OFFICE	1958	Male	Black/African American	Non-Hispanic	BC/BS OUT OF STATE-SUIT 2ND INSTANCE	19446	1_Yes	2_Negative	6462	2010-03-08	1_Yes	1_Yes	1_Yes	2_No	2_No	2_No	1_Yes	2_No	1_Yes	2_No	1_Yes	2_No	2_No	2_No	2_No			1_Yes	2015-07-01	2_No	1_Yes
424	1427 VINE ST. 6TH FLOOR	1949	Male	Black/African American	Non-Hispanic	UNITED HEALTHCARE COMMUNITY PLN	19120	1_Yes	2_Negative	143991	2010-03-08	1_Yes	1_Yes	1_Yes	2_No	1_Yes	2_No	1_Yes	2_No	1_Yes	2_No	1_Yes	2_No	2_No	2_No	2_No			2_No
425	255 S. 17TH ST 3RD FLR OFFICE	1957	Female	Black/African American	Non-Hispanic	KEYSTONE HEALTH PLAN EAST	19050-3227	1_Yes	2_Negative	6462	2010-03-09	1_Yes	1_Yes	2_No	2_No	2_No	2_No	2_No	2_No	1_Yes	2_No	2_No	2_No	2_No	2_No	2_No			2_No
426	1427 VINE ST. 6TH FLOOR	1963	Female	Black/African American	Non-Hispanic	HEALTH PARTNERS	19145-2111	1_Yes	2_Negative	143991	2010-03-10	1_Yes	1_Yes	2_No	2_No	1_Yes	2_No	2_No	2_No	1_Yes	2_No	2_No	2_No	1_Yes	2_No	1_Yes	2_Ab-/- or -/+	1_Ab-/Ab-	2_No
427	1427 VINE ST. 6TH FLOOR	1949	Female	Black/African American	Non-Hispanic	KEYSTONE 65	19142	1_Yes	1_Positive	143991	2010-03-10	1_Yes	1_Yes	1_Yes	2_No	1_Yes	2_No	1_Yes	2_No	1_Yes	2_No	1_Yes	2_No	1_Yes	2_No	2_No			1_Yes	2009-06-01	1_Yes	1_Yes
428	10 SHURS LANE	1954	Female	Black/African American	Non-Hispanic	AETNA PPO	19143-4612	1_Yes	2_Negative	143991	2010-03-11	1_Yes	1_Yes	2_No	2_No	2_No	2_No	2_No	2_No	1_Yes	2_No	1_Yes	2_No	2_No	2_No	1_Yes	2_Ab-/- or -/+	1_Ab-/Ab-	2_No
429	255 S. 17TH ST 3RD FLR OFFICE	1965	Male	Unknown	Hispanic	PERSONAL CHOICE	08077	1_Yes	2_Negative	6462	2010-03-11	1_Yes	1_Yes	1_Yes	2_No	1_Yes	2_No	2_No	2_No	1_Yes	2_No	1_Yes	2_No	1_Yes	2_No	1_Yes	2_Ab-/- or -/+	1_Ab-/Ab-	2_No
430	10 SHURS LANE	1959	Female	Black/African American	Non-Hispanic	PERSONAL CHOICE 2ND INSTANCE	19119	1_Yes	2_Negative	140659	2010-03-12	1_Yes	1_Yes	1_Yes	2_No	1_Yes	2_No	1_Yes	2_No	1_Yes	2_No	1_Yes	2_No	1_Yes	2_No	1_Yes	2_Ab-/- or -/+	1_Ab-/Ab-	2_No
431	1427 VINE ST. 6TH FLOOR	1957	Male	Black/African American	Non-Hispanic	PERSONAL CHOICE	19140-3537	1_Yes	1_Positive	6462	2010-03-12	1_Yes	1_Yes	1_Yes	2_No	1_Yes	2_No	2_No	2_No	2_No	2_No	1_Yes	2_No	2_No	2_No	2_No			1_Yes	2010-03-12	2_No	1_Yes
432	255 S. 17TH ST 3RD FLR OFFICE	1954	Male	White	Non-Hispanic	KEYSTONE HEALTH PLAN EAST	19146	1_Yes	2_Negative	6462	2010-03-16	1_Yes	1_Yes	1_Yes	2_No	1_Yes	2_No	1_Yes	2_No	1_Yes	2_No	1_Yes	2_No	1_Yes	2_No	1_Yes	2_Ab-/- or -/+	1_Ab-/Ab-	2_No
433	255 S. 17TH ST 3RD FLR OFFICE	1953	Male	Black/African American	Unknown	KEYSTONE HEALTH PLAN EAST	19151	1_Yes	2_Negative	6462	2010-03-16	1_Yes	1_Yes	1_Yes	2_No	1_Yes	2_No	1_Yes	2_No	1_Yes	2_No	1_Yes	2_No	1_Yes	2_No	1_Yes	2_Ab-/- or -/+	1_Ab-/Ab-	2_No
434	1427 VINE ST. 6TH FLOOR	1964	Female	Black/African American	Non-Hispanic	KEYSTONE HPE MNGD 2ND INST	19131-5539	1_Yes	2_Negative	143991	2010-03-17	1_Yes	1_Yes	2_No	2_No	2_No	2_No	1_Yes	2_No	2_No	2_No	2_No	2_No	1_Yes	2_No	2_No			2_No
435	10 SHURS LANE	1963	Female	Black/African American	Non-Hispanic	AETNA HMO	19151-3545	1_Yes	2_Negative	143991	2010-03-17	1_Yes	1_Yes	2_No	2_No	2_No	2_No	1_Yes	2_No	1_Yes	2_No	1_Yes	2_No	1_Yes	2_No	2_No			2_No
436	10 SHURS LANE	1952	Female	White	Non-Hispanic	KEYSTONE HPE MNGD 2ND INST	19128	1_Yes	2_Negative	8472	2010-03-18	1_Yes	1_Yes	1_Yes	2_No	1_Yes	2_No	1_Yes	2_No	2_No	2_No	2_No	2_No	1_Yes	2_No	2_No			2_No
437	255 S. 17TH ST 3RD FLR OFFICE	1956	Female	Black/African American	Non-Hispanic	PERSONAL CHOICE	19146	1_Yes	2_Negative	6462	2010-03-19	1_Yes	1_Yes	1_Yes	2_No	1_Yes	2_No	1_Yes	2_No	1_Yes	2_No	2_No	2_No	1_Yes	2_No	2_No			2_No
438	255 S. 17TH ST 3RD FLR OFFICE	1948	Male	Black/African American	Non-Hispanic	AETNA HMO	19140	1_Yes	2_Negative	6462	2010-03-19	1_Yes	1_Yes	1_Yes	2_No	1_Yes	2_No	1_Yes	2_No	1_Yes	2_No	1_Yes	2_No	1_Yes	2_No	1_Yes	2_Ab-/- or -/+	1_Ab-/Ab-	2_No
439	255 S. 17TH ST 3RD FLR OFFICE	1955	Male	Black/African American	Non-Hispanic	KEYSTONE HEALTH PLAN EAST	19139-2744	1_Yes	2_Negative	6462	2010-03-22	1_Yes	1_Yes	1_Yes	2_No	1_Yes	2_No	1_Yes	2_No	1_Yes	2_No	1_Yes	2_No	1_Yes	2_No	2_No			2_No
440	219 N. BROAD ST. 6TH FLOOR	1965	Female	Black/African American	Non-Hispanic	PERSONAL CHOICE	19033	1_Yes	2_Negative	6462	2010-03-22	1_Yes	1_Yes	2_No	2_No	2_No	2_No	2_No	2_No	2_No	2_No	1_Yes	2_No	1_Yes	2_No	1_Yes	2_Ab-/- or -/+	1_Ab-/Ab-	2_No
441	255 S. 17TH ST 3RD FLR OFFICE	1965	Female	Unknown	Hispanic	BC/BS OUT OF STATE - SUITCASE	08077-3325	1_Yes	2_Negative	6462	2010-03-23	1_Yes	1_Yes	1_Yes	2_No	1_Yes	2_No	2_No	2_No	1_Yes	2_No	1_Yes	2_No	2_No	2_No	1_Yes	2_Ab-/- or -/+	1_Ab-/Ab-	1_Yes	2010-03-30	2_No	1_Yes
442	10 SHURS LANE	1947	Male	White	Non-Hispanic	MEDICARE	19144	1_Yes	2_Negative	6462	2010-03-23	1_Yes	1_Yes	1_Yes	2_No	1_Yes	2_No	1_Yes	2_No	1_Yes	2_No	1_Yes	2_No	2_No	2_No	2_No			2_No
443	10 SHURS LANE	1961	Male	White	Unknown	KEYSTONE FIRST	19129-1708	1_Yes	1_Positive	8472	2010-03-24	1_Yes	1_Yes	1_Yes	2_No	1_Yes	2_No	1_Yes	2_No	1_Yes	2_No	1_Yes	2_No	1_Yes	2_No	1_Yes	1_Ab+/+		1_Yes	2008-11-25	1_Yes	2_No
444	219 N. BROAD ST. 6TH FLOOR	1956	Female	White	Non-Hispanic	UNITED HLTHCR COMM PLN 2ND INST	19130	1_Yes	1_Positive	8472	2010-03-25	1_Yes	1_Yes	1_Yes	2_No	1_Yes	2_No	1_Yes	2_No	2_No	2_No	2_No	2_No	2_No	2_No	1_Yes	1_Ab+/+		1_Yes	2010-04-27	2_No	1_Yes
445	255 S. 17TH ST 3RD FLR OFFICE	1957	Female	Black/African American	Non-Hispanic	HIGHMARK FEDERAL - BC/BS - PA	19143	1_Yes	2_Negative	6462	2010-03-29	1_Yes	1_Yes	1_Yes	2_No	1_Yes	2_No	1_Yes	2_No	1_Yes	2_No	1_Yes	2_No	1_Yes	2_No	1_Yes	2_Ab-/- or -/+	1_Ab-/Ab-	2_No
446	1427 VINE ST. 6TH FLOOR	1963	Male	Black/African American	Non-Hispanic	KEYSTONE FIRST	19132	1_Yes	2_Negative	8472	2010-03-29	1_Yes	1_Yes	1_Yes	2_No	1_Yes	2_No	1_Yes	2_No	2_No	2_No	2_No	2_No	2_No	2_No	1_Yes	2_Ab-/- or -/+	1_Ab-/Ab-	2_No
447	FAIRMOUNT OFFICE	1965	Female	Black/African American	Non-Hispanic	CIGNA OTHER	19129-1206	1_Yes	1_Positive	143991	2010-03-29	1_Yes	1_Yes	1_Yes	2_No	1_Yes	2_No	1_Yes	2_No	1_Yes	2_No	2_No	2_No	2_No	2_No	1_Yes	1_Ab+/+		1_Yes	2010-04-22	1_Yes	2_No
448	205 N. BROAD ST SUITE 100 OFFICE	1964	Female	White	Non-Hispanic	HORIZON BC/BS	19103-6501	1_Yes	2_Negative	143991	2010-03-30	1_Yes	1_Yes	1_Yes	2_No	1_Yes	2_No	1_Yes	2_No	1_Yes	2_No	1_Yes	2_No	1_Yes	2_No	1_Yes	2_Ab-/- or -/+	1_Ab-/Ab-	2_No
449	219 N. BROAD ST. 6TH FLOOR	1950	Female	Black/African American	Non-Hispanic	AETNA HMO MEDICARE	19122-1904	1_Yes	2_Negative	8472	2010-03-30	1_Yes	1_Yes	1_Yes	2_No	1_Yes	2_No	1_Yes	2_No	1_Yes	2_No	1_Yes	2_No	1_Yes	2_No	2_No			2_No
450	FAIRMOUNT OFFICE	1961	Male	Unknown	Hispanic	HEALTH PARTNERS	19133	1_Yes	2_Negative	6462	2010-03-30	1_Yes	1_Yes	1_Yes	2_No	2_No	2_No	1_Yes	2_No	2_No	2_No	2_No	2_No	2_No	2_No	2_No			1_Yes	2011-05-17	2_No	1_Yes
451	10 SHURS LANE	1962	Male	Black/African American	Non-Hispanic	CIGNA OTHER	54961	1_Yes	2_Negative	140659	2010-03-30	1_Yes	1_Yes	1_Yes	2_No	1_Yes	2_No	1_Yes	2_No	1_Yes	2_No	1_Yes	2_No	2_No	2_No	2_No			2_No
452	219 N. BROAD ST. 6TH FLOOR	1961	Female	Black/African American	Non-Hispanic	BRAVO-ELDER HEALTH	19124-4050	1_Yes	2_Negative	8472	2010-03-31	1_Yes	1_Yes	1_Yes	2_No	1_Yes	2_No	1_Yes	2_No	1_Yes	2_No	1_Yes	2_No	2_No	2_No	1_Yes	2_Ab-/- or -/+	1_Ab-/Ab-	2_No
453	10 SHURS LANE	1963	Female	Black/African American	Non-Hispanic	KEYSTONE HEALTH PLAN EAST	19144	1_Yes	2_Negative	143991	2010-03-31	1_Yes	1_Yes	2_No	2_No	2_No	2_No	1_Yes	2_No	1_Yes	2_No	1_Yes	2_No	2_No	2_No	1_Yes	2_Ab-/- or -/+	1_Ab-/Ab-	2_No
454	1427 VINE ST. 6TH FLOOR	1945	Male	Black/African American	Non-Hispanic	BRAVO-ELDER HEALTH	19132	1_Yes	2_Negative	8472	2010-04-01	1_Yes	1_Yes	1_Yes	2_No	1_Yes	2_No	1_Yes	2_No	2_No	2_No	2_No	2_No	2_No	2_No	2_No			2_No
455	1427 VINE ST. 6TH FLOOR	1962	Female	Black/African American	Non-Hispanic	UNITED HLTHCR COMM PLN 2ND INST	19124-5707	1_Yes	1_Positive	143991	2010-04-01	1_Yes	1_Yes	1_Yes	2_No	1_Yes	2_No	1_Yes	2_No	1_Yes	2_No	1_Yes	2_No	1_Yes	2_No	1_Yes	1_Ab+/+		1_Yes	2012-11-15	1_Yes	1_Yes
456	255 S. 17TH ST 3RD FLR OFFICE	1959	Male	Black/African American	Non-Hispanic	COMMERCIAL INSURANCE	19133	1_Yes	1_Positive	6462	2010-04-06	1_Yes	1_Yes	2_No	2_No	1_Yes	2_No	1_Yes	2_No	2_No	2_No	1_Yes	2_No	1_Yes	2_No	1_Yes	1_Ab+/+		1_Yes	2011-11-01	1_Yes	2_No
457	1427 VINE ST. 6TH FLOOR	1960	Male	Black/African American	Non-Hispanic	MEDICARE	19121-1813	1_Yes	2_Negative	8472	2010-04-06	1_Yes	1_Yes	2_No	2_No	1_Yes	2_No	1_Yes	2_No	1_Yes	2_No	1_Yes	2_No	1_Yes	2_No	1_Yes	2_Ab-/- or -/+	1_Ab-/Ab-	2_No
458	255 S. 17TH ST 3RD FLR OFFICE	1960	Female	White	Non-Hispanic	KEYSTONE HEALTH PLAN EAST	19146-1600	1_Yes	2_Negative	6462	2010-04-08	1_Yes	1_Yes	2_No	2_No	2_No	2_No	1_Yes	2_No	2_No	2_No	1_Yes	2_No	1_Yes	2_No	1_Yes	2_Ab-/- or -/+	1_Ab-/Ab-	2_No
459	10 SHURS LANE	1965	Female	Black/African American	Non-Hispanic	AETNA HMO 2ND INST	19151	1_Yes	2_Negative	143991	2010-04-08	1_Yes	1_Yes	2_No	2_No	2_No	2_No	2_No	2_No	1_Yes	2_No	2_No	2_No	2_No	2_No	2_No			2_No
460	205 N. BROAD ST SUITE 100 OFFICE	1958	Female	Black/African American	Hispanic	HIGHMARK FEDERAL - BC/BS - PA	19130	1_Yes	2_Negative	8472	2010-04-13	1_Yes	1_Yes	1_Yes	2_No	1_Yes	2_No	1_Yes	2_No	1_Yes	2_No	1_Yes	2_No	2_No	2_No	2_No			2_No
461	1427 VINE ST. 6TH FLOOR	1960	Female	Black/African American	Non-Hispanic	UNITED HEALTHCARE COMMUNITY PLN	19115	1_Yes	1_Positive	143991	2010-04-13	1_Yes	1_Yes	1_Yes	2_No	1_Yes	2_No	1_Yes	2_No	1_Yes	2_No	1_Yes	2_No	1_Yes	2_No	1_Yes	1_Ab+/+		1_Yes	2014-08-14	2_No	1_Yes
462	1427 VINE ST. 6TH FLOOR	1949	Female	Black/African American	Non-Hispanic	UNITED HEALTHCARE COMMUNITY PLN	19132-2815	1_Yes	1_Positive	143991	2010-04-13	1_Yes	1_Yes	1_Yes	2_No	1_Yes	2_No	1_Yes	2_No	1_Yes	2_No	1_Yes	2_No	1_Yes	2_No	1_Yes	1_Ab+/+		1_Yes	2010-04-13	2_No	1_Yes
463	10 SHURS LANE	1963	Female	Black/African American	Non-Hispanic	HIGHMARK FEDERAL - BC/BS - PA	19082	1_Yes	2_Negative	143991	2010-04-14	1_Yes	1_Yes	2_No	2_No	2_No	2_No	1_Yes	2_No	2_No	2_No	1_Yes	2_No	2_No	2_No	2_No			2_No
464	255 S. 17TH ST 3RD FLR OFFICE	1948	Female	Black/African American	Non-Hispanic	BRAVO-ELDER HEALTH	19145-2109	1_Yes	2_Negative	6462	2010-04-15	1_Yes	1_Yes	2_No	2_No	1_Yes	2_No	1_Yes	2_No	2_No	2_No	2_No	2_No	2_No	2_No	2_No			2_No
465	255 S. 17TH ST 3RD FLR OFFICE	1958	Male	Black/African American	Unknown	KEYSTONE HEALTH PLAN EAST	19124-2745	1_Yes	2_Negative	32476	2010-04-15	1_Yes	1_Yes	1_Yes	2_No	1_Yes	2_No	1_Yes	2_No	1_Yes	2_No	2_No	2_No	2_No	2_No	2_No			2_No
466	255 S. 17TH ST 3RD FLR OFFICE	1962	Female	Black/African American	Non-Hispanic	KEYSTONE HEALTH PLAN EAST	19124-2745	1_Yes	2_Negative	32476	2010-04-15	1_Yes	1_Yes	1_Yes	2_No	1_Yes	2_No	1_Yes	2_No	1_Yes	2_No	2_No	2_No	2_No	2_No	2_No			2_No
467	FAIRMOUNT OFFICE	1959	Male	White	Non-Hispanic	PERSONAL CHOICE	19130	1_Yes	2_Negative	6462	2010-04-15	1_Yes	1_Yes	1_Yes	2_No	2_No	2_No	1_Yes	2_No	1_Yes	2_No	1_Yes	2_No	1_Yes	2_No	2_No			2_No
468	205 N. BROAD ST SUITE 100 OFFICE	1955	Male	White	Non-Hispanic	AETNA PPO	19143	1_Yes	2_Negative	8472	2010-04-15	1_Yes	1_Yes	1_Yes	2_No	1_Yes	2_No	1_Yes	2_No	2_No	2_No	1_Yes	2_No	1_Yes	2_No	2_No			2_No
469	255 S. 17TH ST 3RD FLR OFFICE	1962	Female	Black/African American	Non-Hispanic	KEYSTONE HEALTH PLAN EAST	19143	1_Yes	2_Negative	6462	2010-04-16	1_Yes	1_Yes	1_Yes	2_No	1_Yes	2_No	1_Yes	2_No	1_Yes	2_No	1_Yes	2_No	1_Yes	2_No	1_Yes	2_Ab-/- or -/+	1_Ab-/Ab-	2_No
470	FAIRMOUNT OFFICE	1947	Female	Unknown	Hispanic	BRAVO-ELDER HEALTH	19130-2833	1_Yes	1_Positive	8472	2010-04-20	1_Yes	1_Yes	1_Yes	2_No	1_Yes	2_No	1_Yes	2_No	1_Yes	2_No	1_Yes	2_No	1_Yes	2_No	1_Yes	2_Ab-/- or -/+	1_Ab-/Ab-	1_Yes	2016-01-26	2_No	1_Yes
471	219 N. BROAD ST. 6TH FLOOR	1952	Female	Black/African American	Non-Hispanic	HEALTH PARTNERS	19141-1620	1_Yes	1_Positive	6462	2010-04-20	1_Yes	1_Yes	1_Yes	2_No	1_Yes	2_No	1_Yes	2_No	1_Yes	2_No	1_Yes	2_No	2_No	2_No	2_No			1_Yes	2010-04-26	1_Yes	2_No
472	205 N. BROAD ST SUITE 100 OFFICE	1952	Male	Black/African American	Non-Hispanic	AETNA HMO	19132-4639	1_Yes	2_Negative	8472	2010-04-22	1_Yes	1_Yes	2_No	2_No	2_No	2_No	1_Yes	2_No	1_Yes	2_No	1_Yes	2_No	2_No	2_No	2_No			2_No
473	1427 VINE ST. 6TH FLOOR	1963	Female	Black/African American	Non-Hispanic	HEALTH PARTNERS	19145	1_Yes	2_Negative	8472	2010-04-23	1_Yes	1_Yes	1_Yes	2_No	1_Yes	2_No	1_Yes	2_No	1_Yes	2_No	1_Yes	2_No	1_Yes	2_No	1_Yes	2_Ab-/- or -/+	1_Ab-/Ab-	2_No
474	1427 VINE ST. 6TH FLOOR	1964	Male	Black/African American	Non-Hispanic	UNITED HEALTHCARE COMMUNITY PLN	19134-2113	1_Yes	2_Negative	143991	2010-04-26	1_Yes	1_Yes	1_Yes	2_No	1_Yes	2_No	1_Yes	2_No	1_Yes	2_No	1_Yes	2_No	1_Yes	2_No	1_Yes	2_Ab-/- or -/+	1_Ab-/Ab-	2_No
475	10 SHURS LANE	1960	Female	Black/African American	Non-Hispanic	PERSONAL CHOICE	19133	1_Yes	2_Negative	143991	2010-04-28	1_Yes	1_Yes	2_No	2_No	2_No	2_No	1_Yes	2_No	1_Yes	2_No	2_No	2_No	2_No	2_No	1_Yes	2_Ab-/- or -/+	1_Ab-/Ab-	2_No
476	255 S. 17TH ST 3RD FLR OFFICE	1948	Male	Black/African American	Non-Hispanic	UNITED HEALTHCARE	19720	1_Yes	2_Negative	6462	2010-04-29	1_Yes	1_Yes	1_Yes	2_No	1_Yes	2_No	2_No	2_No	1_Yes	2_No	1_Yes	2_No	2_No	2_No	1_Yes	2_Ab-/- or -/+	1_Ab-/Ab-	2_No
477	1427 VINE ST. 6TH FLOOR	1955	Female	Black/African American	Non-Hispanic	HEALTH PARTNERS	19145	1_Yes	2_Negative	8472	2010-04-29	1_Yes	1_Yes	1_Yes	2_No	1_Yes	2_No	1_Yes	2_No	2_No	2_No	2_No	2_No	2_No	2_No	2_No			2_No
478	1427 VINE ST. 6TH FLOOR	1961	Female	Black/African American	Non-Hispanic	KEYSTONE FIRST	19082	1_Yes	2_Negative	8472	2010-04-29	1_Yes	1_Yes	2_No	2_No	1_Yes	2_No	1_Yes	2_No	1_Yes	2_No	2_No	2_No	2_No	2_No	1_Yes	2_Ab-/- or -/+	1_Ab-/Ab-	2_No
479	1427 VINE ST. 6TH FLOOR	1959	Male	Black/African American	Non-Hispanic	KEYSTONE FIRST	19132	1_Yes	2_Negative	143991	2010-04-30	1_Yes	1_Yes	1_Yes	2_No	1_Yes	2_No	1_Yes	2_No	1_Yes	2_No	1_Yes	2_No	1_Yes	2_No	2_No			2_No
480	1427 VINE ST. 6TH FLOOR	1960	Male	Black/African American	Non-Hispanic	AETNA HMO	19146-3034	1_Yes	2_Negative	8472	2010-04-30	1_Yes	1_Yes	1_Yes	2_No	1_Yes	2_No	1_Yes	2_No	1_Yes	2_No	1_Yes	2_No	2_No	2_No	1_Yes	2_Ab-/- or -/+	1_Ab-/Ab-	2_No
481	10 SHURS LANE	1952	Female	White	Non-Hispanic	KEYSTONE FIRST	19144-5356	1_Yes	2_Negative	8472	2010-04-30	1_Yes	1_Yes	1_Yes	2_No	1_Yes	2_No	2_No	2_No	1_Yes	2_No	2_No	2_No	2_No	2_No	2_No			2_No
482	10 SHURS LANE	1956	Female	White	Non-Hispanic	HEALTH PARTNERS	19135	1_Yes	2_Negative	8472	2010-05-03	1_Yes	1_Yes	2_No	2_No	2_No	2_No	1_Yes	2_No	1_Yes	2_No	2_No	2_No	2_No	2_No	2_No			2_No
483	10 SHURS LANE	1962	Female	Black/African American	Non-Hispanic	MEDICARE	19050-2217	1_Yes	2_Negative	143991	2010-05-05	1_Yes	1_Yes	2_No	2_No	2_No	2_No	1_Yes	2_No	2_No	2_No	2_No	2_No	2_No	2_No	2_No			2_No
484	255 S. 17TH ST 3RD FLR OFFICE	1958	Male	Black/African American	Non-Hispanic	PERSONAL CHOICE 2ND INSTANCE	19128	1_Yes	2_Negative	6462	2010-05-07	1_Yes	1_Yes	1_Yes	2_No	1_Yes	2_No	1_Yes	2_No	1_Yes	2_No	1_Yes	2_No	1_Yes	2_No	2_No			2_No
485	10 SHURS LANE	1965	Female	Black/African American	Non-Hispanic	PERSONAL CHOICE	17949	1_Yes	2_Negative	143991	2010-05-07	1_Yes	1_Yes	1_Yes	2_No	1_Yes	2_No	1_Yes	2_No	1_Yes	2_No	1_Yes	2_No	1_Yes	2_No	1_Yes	2_Ab-/- or -/+	1_Ab-/Ab-	2_No
486	255 S. 17TH ST 3RD FLR OFFICE	1963	Male	Black/African American	Non-Hispanic	KEYSTONE HEALTH PLAN EAST	19026	1_Yes	2_Negative	6462	2010-05-07	1_Yes	1_Yes	2_No	2_No	1_Yes	2_No	1_Yes	2_No	1_Yes	2_No	2_No	2_No	1_Yes	2_No	1_Yes	2_Ab-/- or -/+	1_Ab-/Ab-	2_No
487	FAIRMOUNT OFFICE	1965	Male	Black/African American	Non-Hispanic	KEYSTONE FIRST 2ND INSTANCE	19132-4018	1_Yes	2_Negative	8472	2010-05-10	1_Yes	1_Yes	1_Yes	2_No	1_Yes	2_No	2_No	2_No	1_Yes	2_No	1_Yes	2_No	1_Yes	2_No	2_No			2_No
488	1427 VINE ST. 6TH FLOOR	1952	Male	Black/African American	Unknown	KEYSTONE FIRST 2ND INSTANCE	19140	1_Yes	2_Negative	8472	2010-05-11	1_Yes	1_Yes	1_Yes	2_No	2_No	2_No	1_Yes	2_No	1_Yes	2_No	1_Yes	2_No	1_Yes	2_No	1_Yes	2_Ab-/- or -/+	1_Ab-/Ab-	2_No
489	255 S. 17TH ST 3RD FLR OFFICE	1961	Male	White	Non-Hispanic	BC/BS OUT OF STATE - SUITCASE	19129	1_Yes	2_Negative	6462	2010-05-14	1_Yes	1_Yes	2_No	2_No	2_No	2_No	1_Yes	2_No	2_No	2_No	2_No	2_No	2_No	2_No	1_Yes	2_Ab-/- or -/+	1_Ab-/Ab-	2_No
490	255 S. 17TH ST 3RD FLR OFFICE	1960	Male	Black/African American	Non-Hispanic	PERSONAL CHOICE	19050-3705	1_Yes	2_Negative	6462	2010-05-17	1_Yes	1_Yes	1_Yes	2_No	1_Yes	2_No	1_Yes	2_No	2_No	2_No	2_No	2_No	2_No	2_No	1_Yes	2_Ab-/- or -/+	1_Ab-/Ab-	2_No
491	219 N. BROAD ST. 6TH FLOOR	1958	Female	Black/African American	Unknown	MEDICARE	19148-5725	1_Yes	2_Negative	143991	2010-05-18	1_Yes	1_Yes	1_Yes	2_No	2_No	2_No	1_Yes	2_No	1_Yes	2_No	1_Yes	2_No	2_No	2_No	2_No			2_No
492	1427 VINE ST. 6TH FLOOR	1961	Male	Black/African American	Non-Hispanic	HEALTH PARTNERS	19141	1_Yes	2_Negative	8472	2010-05-20	1_Yes	1_Yes	1_Yes	2_No	1_Yes	2_No	1_Yes	2_No	1_Yes	2_No	2_No	2_No	2_No	2_No	1_Yes	2_Ab-/- or -/+	1_Ab-/Ab-	2_No
493	205 N. BROAD ST SUITE 100 OFFICE	1947	Male	Black/African American	Unknown	MEDICARE	19050-3119	1_Yes	2_Negative	8472	2010-05-20	1_Yes	1_Yes	1_Yes	2_No	1_Yes	2_No	1_Yes	2_No	1_Yes	2_No	1_Yes	2_No	2_No	2_No	2_No			2_No
494	255 S. 17TH ST 3RD FLR OFFICE	1962	Female	Black/African American	Non-Hispanic	KEYSTONE HEALTH PLAN EAST	19130	1_Yes	2_Negative	143991	2010-05-26	1_Yes	1_Yes	1_Yes	2_No	1_Yes	2_No	1_Yes	2_No	1_Yes	2_No	1_Yes	2_No	1_Yes	2_No	1_Yes	2_Ab-/- or -/+	1_Ab-/Ab-	2_No
495	FAIRMOUNT OFFICE	1956	Female	Black/African American	Non-Hispanic	BC/BS OUT OF STATE - SUITCASE	19120	1_Yes	2_Negative	8472	2010-05-27	1_Yes	1_Yes	1_Yes	2_No	1_Yes	2_No	2_No	2_No	1_Yes	2_No	1_Yes	2_No	2_No	2_No	1_Yes	2_Ab-/- or -/+	1_Ab-/Ab-	2_No
496	255 S. 17TH ST 3RD FLR OFFICE	1948	Male	White	Unknown	BC/BS OUT OF STATE - SUITCASE	19103	1_Yes	2_Negative	6462	2010-06-01	1_Yes	1_Yes	1_Yes	2_No	1_Yes	2_No	1_Yes	2_No	1_Yes	2_No	1_Yes	2_No	2_No	2_No	1_Yes	2_Ab-/- or -/+	1_Ab-/Ab-	2_No
497	219 N. BROAD ST. 6TH FLOOR	1949	Female	Black/African American	Non-Hispanic	MEDICARE	19141-3914	1_Yes	2_Negative	8472	2010-06-01	1_Yes	1_Yes	2_No	2_No	1_Yes	2_No	1_Yes	2_No	1_Yes	2_No	1_Yes	2_No	1_Yes	2_No	2_No			2_No
498	219 N. BROAD ST. 6TH FLOOR	1958	Female	Black/African American	Non-Hispanic	KEYSTONE HEALTH PLAN EAST	19050-1823	1_Yes	2_Negative	8472	2010-06-03	1_Yes	1_Yes	1_Yes	2_No	1_Yes	2_No	1_Yes	2_No	1_Yes	2_No	1_Yes	2_No	2_No	2_No	2_No			2_No
499	1427 VINE ST. 6TH FLOOR	1951	Female	Black/African American	Unknown	BRAVO-ELDER HEALTH	19146-3021	1_Yes	2_Negative	140659	2010-06-03	1_Yes	1_Yes	1_Yes	2_No	1_Yes	2_No	1_Yes	2_No	2_No	2_No	1_Yes	2_No	1_Yes	2_No	1_Yes	2_Ab-/- or -/+	1_Ab-/Ab-	2_No
500	219 N. BROAD ST. 6TH FLOOR	1954	Female	Black/African American	Non-Hispanic	AETNA PPO 2ND INSTANCE	08093-0052	1_Yes	2_Negative	8472	2010-06-07	1_Yes	1_Yes	1_Yes	2_No	1_Yes	2_No	1_Yes	2_No	1_Yes	2_No	1_Yes	2_No	1_Yes	2_No	2_No			2_No
501	219 N. BROAD ST. 6TH FLOOR	1962	Female	Asian	Non-Hispanic	KEYSTONE HEALTH PLAN EAST	19107	1_Yes	2_Negative	8472	2010-06-08	1_Yes	1_Yes	2_No	2_No	1_Yes	2_No	1_Yes	2_No	2_No	2_No	1_Yes	2_No	2_No	2_No	2_No			2_No
502	FAIRMOUNT OFFICE	1956	Female	Black/African American	Non-Hispanic	KEYSTONE FIRST 2ND INSTANCE	19130-4055	1_Yes	2_Negative	8472	2010-06-09	1_Yes	1_Yes	1_Yes	2_No	1_Yes	2_No	1_Yes	2_No	1_Yes	2_No	1_Yes	2_No	2_No	2_No	1_Yes	2_Ab-/- or -/+	1_Ab-/Ab-	2_No
503	219 N. BROAD ST. 6TH FLOOR	1957	Female	Black/African American	Non-Hispanic	BRAVO-ELDER HEALTH	19140	1_Yes	2_Negative	8472	2010-06-09	1_Yes	1_Yes	1_Yes	2_No	1_Yes	2_No	1_Yes	2_No	1_Yes	2_No	1_Yes	2_No	1_Yes	2_No	2_No			2_No
504	10 SHURS LANE	1961	Female	Black/African American	Unknown	BC/BS OUT OF STATE - SUITCASE	19151-2703	1_Yes	2_Negative	143991	2010-06-10	1_Yes	1_Yes	2_No	2_No	2_No	2_No	2_No	2_No	2_No	2_No	1_Yes	2_No	2_No	2_No	1_Yes	2_Ab-/- or -/+	1_Ab-/Ab-	2_No
505	205 N. BROAD ST SUITE 100 OFFICE	1946	Female	White	Non-Hispanic	BRAVO-ELDER HEALTH	19135	1_Yes	2_Negative	8472	2010-06-16	1_Yes	1_Yes	1_Yes	2_No	1_Yes	2_No	1_Yes	2_No	2_No	2_No	1_Yes	2_No	2_No	2_No	2_No			2_No
506	1427 VINE ST. 6TH FLOOR	1947	Female	Black/African American	Non-Hispanic	BRAVO-ELDER HEALTH	19110	1_Yes	2_Negative	8472	2010-06-16	1_Yes	1_Yes	1_Yes	2_No	1_Yes	2_No	1_Yes	2_No	1_Yes	2_No	1_Yes	2_No	1_Yes	2_No	1_Yes	2_Ab-/- or -/+	1_Ab-/Ab-	2_No
507	219 N. BROAD ST. 6TH FLOOR	1947	Female	Black/African American	Non-Hispanic	MEDICARE	19139-3520	1_Yes	1_Positive	8472	2010-06-16	1_Yes	1_Yes	1_Yes	2_No	1_Yes	2_No	1_Yes	2_No	2_No	2_No	2_No	2_No	2_No	2_No	2_No			1_Yes	2010-07-07	2_No	1_Yes
508	1427 VINE ST. 6TH FLOOR	1954	Female	Black/African American	Non-Hispanic	HEALTH PARTNERS	19124	1_Yes	1_Positive	8472	2010-06-22	1_Yes	1_Yes	1_Yes	2_No	1_Yes	2_No	1_Yes	2_No	1_Yes	2_No	1_Yes	2_No	1_Yes	2_No	2_No			1_Yes	2009-06-08	1_Yes	2_No
509	255 S. 17TH ST 3RD FLR OFFICE	1957	Female	White	Unknown	KEYSTONE HPE MNGD 2ND INST	19124-5534	1_Yes	2_Negative	6462	2010-06-24	1_Yes	1_Yes	1_Yes	2_No	1_Yes	2_No	1_Yes	2_No	2_No	2_No	1_Yes	2_No	1_Yes	2_No	1_Yes	2_Ab-/- or -/+	1_Ab-/Ab-	2_No
510	1427 VINE ST. 6TH FLOOR	1947	Male	Black/African American	Non-Hispanic	MEDICARE	19146-4523	1_Yes	2_Negative	143991	2010-06-30	1_Yes	1_Yes	1_Yes	2_No	1_Yes	2_No	1_Yes	2_No	1_Yes	2_No	1_Yes	2_No	2_No	2_No	2_No			2_No
511	10 SHURS LANE	1961	Female	Black/African American	Non-Hispanic	KEYSTONE 65	19128	1_Yes	2_Negative	143991	2010-07-01	1_Yes	1_Yes	2_No	2_No	2_No	2_No	1_Yes	2_No	2_No	2_No	2_No	2_No	2_No	2_No	2_No			2_No
512	1427 VINE ST. 6TH FLOOR	1964	Male	Black/African American	Non-Hispanic	HEALTH PARTNERS 2ND INSTANCE	19122-2924	1_Yes	2_Negative	6462	2010-07-01	1_Yes	1_Yes	2_No	2_No	1_Yes	2_No	1_Yes	2_No	2_No	2_No	1_Yes	2_No	2_No	2_No	2_No			2_No
513	10 SHURS LANE	1959	Male	White	Non-Hispanic	AETNA BETTER HEALTH	19128-3436	1_Yes	1_Positive	140659	2010-07-01	1_Yes	1_Yes	1_Yes	2_No	1_Yes	2_No	2_No	2_No	1_Yes	2_No	1_Yes	2_No	1_Yes	2_No	2_No			1_Yes	2010-06-17	1_Yes	2_No
514	FAIRMOUNT OFFICE	1961	Female	Black/African American	Non-Hispanic	HIGHMARK FEDERAL - BC/BS - PA	19132	1_Yes	2_Negative	143991	2010-07-08	1_Yes	1_Yes	1_Yes	2_No	1_Yes	2_No	2_No	2_No	1_Yes	2_No	1_Yes	2_No	1_Yes	2_No	1_Yes	2_Ab-/- or -/+	1_Ab-/Ab-	2_No
515	1427 VINE ST. 6TH FLOOR	1948	Male	Black/African American	Non-Hispanic	KEYSTONE HEALTH PLAN EAST	19121	1_Yes	1_Positive	143991	2010-07-13	1_Yes	1_Yes	1_Yes	2_No	1_Yes	2_No	1_Yes	2_No	2_No	2_No	2_No	2_No	2_No	2_No	1_Yes	1_Ab+/+		1_Yes	2013-08-15	1_Yes	2_No
516	1427 VINE ST. 6TH FLOOR	1954	Male	Black/African American	Non-Hispanic	KEYSTONE FIRST	19132	1_Yes	1_Positive	8472	2010-07-14	1_Yes	1_Yes	1_Yes	2_No	1_Yes	2_No	1_Yes	2_No	1_Yes	2_No	1_Yes	2_No	1_Yes	2_No	1_Yes	1_Ab+/+		1_Yes	2011-03-14	1_Yes	2_No
517	255 S. 17TH ST 3RD FLR OFFICE	1954	Female	Black/African American	Non-Hispanic	MEDICARE	19141-2746	1_Yes	2_Negative	8472	2010-07-15	1_Yes	1_Yes	1_Yes	2_No	1_Yes	2_No	1_Yes	2_No	1_Yes	2_No	1_Yes	2_No	2_No	2_No	1_Yes	2_Ab-/- or -/+	1_Ab-/Ab-	2_No
518	FAIRMOUNT OFFICE	1945	Male	Black/African American	Non-Hispanic	BRAVO-ELDER HEALTH	19132	1_Yes	2_Negative	8472	2010-07-16	1_Yes	1_Yes	1_Yes	2_No	1_Yes	2_No	1_Yes	2_No	1_Yes	2_No	2_No	2_No	2_No	2_No	2_No			2_No
519	219 N. BROAD ST. 6TH FLOOR	1946	Female	Black/African American	Non-Hispanic	BRAVO-ELDER HEALTH	19132-4824	1_Yes	2_Negative	8472	2010-07-19	1_Yes	1_Yes	1_Yes	2_No	1_Yes	2_No	1_Yes	2_No	1_Yes	2_No	1_Yes	2_No	2_No	2_No	1_Yes	2_Ab-/- or -/+	1_Ab-/Ab-	2_No
520	255 S. 17TH ST 3RD FLR OFFICE	1948	Female	Black/African American	Non-Hispanic	BRAVO-ELDER HEALTH	19132-4401	1_Yes	2_Negative	6462	2010-07-21	1_Yes	1_Yes	1_Yes	2_No	1_Yes	2_No	1_Yes	2_No	1_Yes	2_No	1_Yes	2_No	1_Yes	2_No	1_Yes	2_Ab-/- or -/+	3_Ab-/Ab+/Ab-	1_Yes	2010-08-06	2_No	1_Yes
521	10 SHURS LANE	1948	Male	White	Non-Hispanic	PERSONAL CHOICE	19130	1_Yes	2_Negative	143991	2010-07-21	1_Yes	1_Yes	1_Yes	2_No	1_Yes	2_No	1_Yes	2_No	1_Yes	2_No	1_Yes	2_No	1_Yes	2_No	2_No			2_No
522	FAIRMOUNT OFFICE	1956	Female	Black/African American	Unknown	MEDICARE	19132-3107	1_Yes	2_Negative	6462	2010-07-22	1_Yes	1_Yes	1_Yes	2_No	1_Yes	2_No	1_Yes	2_No	1_Yes	2_No	1_Yes	2_No	1_Yes	2_No	1_Yes	2_Ab-/- or -/+	1_Ab-/Ab-	2_No
523	1427 VINE ST. 6TH FLOOR	1962	Female	Black/African American	Non-Hispanic	BRAVO-ELDER HEALTH	19146-4137	1_Yes	2_Negative	8472	2010-07-23	1_Yes	1_Yes	1_Yes	2_No	1_Yes	2_No	1_Yes	2_No	2_No	2_No	2_No	2_No	2_No	2_No	1_Yes	2_Ab-/- or -/+	1_Ab-/Ab-	2_No
524	1427 VINE ST. 6TH FLOOR	1962	Male	Black/African American	Non-Hispanic	UNITED HEALTHCARE COMMUNITY PLN	19140-4818	1_Yes	2_Negative	143991	2010-07-26	1_Yes	1_Yes	1_Yes	2_No	1_Yes	2_No	1_Yes	2_No	1_Yes	2_No	2_No	2_No	2_No	2_No	2_No			2_No
525	219 N. BROAD ST. 6TH FLOOR	1959	Male	Black/African American	Non-Hispanic	HEALTH PARTNERS	19107-5213	1_Yes	1_Positive	6462	2010-07-27	1_Yes	1_Yes	1_Yes	2_No	1_Yes	2_No	1_Yes	2_No	2_No	2_No	2_No	2_No	2_No	2_No	2_No			1_Yes	2010-07-27	1_Yes	2_No
526	10 SHURS LANE	1961	Female	White	Non-Hispanic	AETNA HMO	19128-2816	1_Yes	1_Positive	8472	2010-07-28	1_Yes	1_Yes	1_Yes	2_No	1_Yes	2_No	2_No	2_No	1_Yes	2_No	1_Yes	2_No	1_Yes	2_No	2_No			1_Yes	2016-06-08	2_No	1_Yes
527	1427 VINE ST. 6TH FLOOR	1957	Male	Black/African American	Non-Hispanic	MEDICARE	19078-1536	1_Yes	1_Positive	8472	2010-07-28	1_Yes	1_Yes	1_Yes	2_No	1_Yes	2_No	1_Yes	2_No	1_Yes	2_No	1_Yes	2_No	2_No	2_No	2_No			1_Yes	2012-09-07	1_Yes	2_No
528	1427 VINE ST. 6TH FLOOR	1960	Female	Black/African American	Non-Hispanic	KEYSTONE HEALTH PLAN EAST	19143-1630	1_Yes	2_Negative	143991	2010-07-29	1_Yes	1_Yes	1_Yes	2_No	1_Yes	2_No	1_Yes	2_No	1_Yes	2_No	1_Yes	2_No	1_Yes	2_No	1_Yes	2_Ab-/- or -/+	1_Ab-/Ab-	2_No
529	1427 VINE ST. 6TH FLOOR	1960	Male	Unknown	Hispanic	KEYSTONE HEALTH PLAN EAST	19123-2506	1_Yes	2_Negative	143991	2010-07-29	1_Yes	1_Yes	1_Yes	2_No	2_No	2_No	1_Yes	2_No	1_Yes	2_No	2_No	2_No	2_No	2_No	2_No			2_No
530	219 N. BROAD ST. 6TH FLOOR	1955	Female	White	Non-Hispanic	KEYSTONE HEALTH PLAN EAST	19103-1250	1_Yes	2_Negative	140659	2010-07-30	1_Yes	1_Yes	1_Yes	2_No	2_No	2_No	1_Yes	2_No	2_No	2_No	2_No	2_No	2_No	2_No	2_No			2_No
531	10 SHURS LANE	1951	Female	Black/African American	Non-Hispanic	TRICARE SERVICES	19144	1_Yes	2_Negative	143991	2010-08-04	1_Yes	1_Yes	2_No	2_No	2_No	2_No	1_Yes	2_No	1_Yes	2_No	2_No	2_No	2_No	2_No	2_No			2_No
532	FAIRMOUNT OFFICE	1962	Male	White	Non-Hispanic	PERSONAL CHOICE	19130-3236	1_Yes	2_Negative	6462	2010-08-05	1_Yes	1_Yes	1_Yes	2_No	2_No	2_No	1_Yes	2_No	1_Yes	2_No	2_No	2_No	1_Yes	2_No	1_Yes	2_Ab-/- or -/+	1_Ab-/Ab-	2_No
533	219 N. BROAD ST. 6TH FLOOR	1960	Male	Black/African American	Non-Hispanic	CIGNA OTHER	19140	1_Yes	1_Positive	8472	2010-08-05	1_Yes	1_Yes	1_Yes	2_No	2_No	2_No	1_Yes	2_No	2_No	2_No	2_No	2_No	1_Yes	2_No	2_No			1_Yes	2010-09-30	1_Yes	1_Yes
534	255 S. 17TH ST 3RD FLR OFFICE	1954	Male	White	Non-Hispanic	AETNA PPO	89015	1_Yes	2_Negative	6462	2010-08-06	1_Yes	1_Yes	1_Yes	2_No	1_Yes	2_No	1_Yes	2_No	2_No	2_No	2_No	2_No	2_No	2_No	2_No			2_No
535	219 N. BROAD ST. 6TH FLOOR	1945	Female	Unknown	Unknown		19124	1_Yes	2_Negative	8472	2010-08-09	1_Yes	1_Yes	1_Yes	2_No	1_Yes	2_No	1_Yes	2_No	2_No	2_No	2_No	2_No	2_No	2_No	2_No			2_No
536	1427 VINE ST. 6TH FLOOR	1950	Female	Black/African American	Non-Hispanic	MEDICARE	19140	1_Yes	2_Negative	8472	2010-08-10	1_Yes	1_Yes	1_Yes	2_No	2_No	2_No	1_Yes	2_No	1_Yes	2_No	1_Yes	2_No	1_Yes	2_No	2_No			2_No
537	205 N. BROAD ST SUITE 100 OFFICE	1946	Male	White	Non-Hispanic	KEYSTONE 65	19147-1245	1_Yes	2_Negative	143991	2010-08-12	1_Yes	1_Yes	1_Yes	2_No	1_Yes	2_No	1_Yes	2_No	1_Yes	2_No	1_Yes	2_No	1_Yes	2_No	1_Yes	2_Ab-/- or -/+	1_Ab-/Ab-	1_Yes	2013-12-16	1_Yes	2_No
538	219 N. BROAD ST. 6TH FLOOR	1964	Female	White	Non-Hispanic	KEYSTONE HPE MNGD 2ND INST	19150-2310	1_Yes	2_Negative	8472	2010-08-17	1_Yes	1_Yes	1_Yes	2_No	1_Yes	2_No	1_Yes	2_No	1_Yes	2_No	1_Yes	2_No	1_Yes	2_No	2_No			2_No
539	219 N. BROAD ST. 6TH FLOOR	1950	Female	White	Non-Hispanic	AETNA PPO	19020	1_Yes	2_Negative	8472	2010-08-17	1_Yes	1_Yes	1_Yes	2_No	1_Yes	2_No	1_Yes	2_No	1_Yes	2_No	1_Yes	2_No	1_Yes	2_No	1_Yes	2_Ab-/- or -/+	1_Ab-/Ab-	2_No
540	10 SHURS LANE	1962	Female	White	Non-Hispanic	KEYSTONE HEALTH PLAN EAST	19128	1_Yes	2_Negative	143991	2010-08-20	1_Yes	1_Yes	2_No	2_No	1_Yes	2_No	1_Yes	2_No	1_Yes	2_No	1_Yes	2_No	1_Yes	2_No	2_No			2_No
541	FAIRMOUNT OFFICE	1957	Male	White	Non-Hispanic	AETNA HMO	19136-2608	1_Yes	2_Negative	8472	2010-08-23	1_Yes	1_Yes	1_Yes	2_No	1_Yes	2_No	1_Yes	2_No	1_Yes	2_No	1_Yes	2_No	1_Yes	2_No	2_No			1_Yes	2013-01-17	2_No	1_Yes
542	219 N. BROAD ST. 6TH FLOOR	1953	Female	Black/African American	Non-Hispanic	PERSONAL CHOICE	19144	1_Yes	2_Negative	143991	2010-08-25	1_Yes	1_Yes	1_Yes	2_No	1_Yes	2_No	1_Yes	2_No	2_No	2_No	2_No	2_No	2_No	2_No	2_No			2_No
543	219 N. BROAD ST. 6TH FLOOR	1958	Female	Black/African American	Non-Hispanic	UNITED HEALTHCARE	19132-2633	1_Yes	2_Negative	143991	2010-08-26	1_Yes	1_Yes	1_Yes	2_No	1_Yes	2_No	1_Yes	2_No	1_Yes	2_No	1_Yes	2_No	1_Yes	2_No	2_No			2_No
544	219 N. BROAD ST. 6TH FLOOR	1964	Female	Black/African American	Unknown	KEYSTONE HEALTH PLAN EAST	19140	1_Yes	2_Negative	8472	2010-09-03	1_Yes	1_Yes	2_No	2_No	2_No	2_No	1_Yes	2_No	2_No	2_No	2_No	2_No	2_No	2_No	1_Yes	2_Ab-/- or -/+	1_Ab-/Ab-	2_No
545	10 SHURS LANE	1965	Female	Black/African American	Non-Hispanic	PERSONAL CHOICE	19135	1_Yes	2_Negative	143991	2010-09-09	1_Yes	1_Yes	1_Yes	2_No	1_Yes	2_No	1_Yes	2_No	1_Yes	2_No	2_No	2_No	2_No	2_No	1_Yes	2_Ab-/- or -/+	1_Ab-/Ab-	2_No
546	10 SHURS LANE	1952	Female	Black/African American	Non-Hispanic	AETNA HMO MEDICARE	19132	1_Yes	2_Negative	8472	2010-09-14	1_Yes	1_Yes	2_No	2_No	2_No	2_No	1_Yes	2_No	2_No	2_No	2_No	2_No	2_No	2_No	2_No			2_No
547	FAIRMOUNT OFFICE	1958	Female	Black/African American	Non-Hispanic	HEALTH PARTNERS	19140	1_Yes	2_Negative	8472	2010-09-17	1_Yes	1_Yes	1_Yes	2_No	1_Yes	2_No	1_Yes	2_No	1_Yes	2_No	1_Yes	2_No	1_Yes	2_No	2_No			2_No
548	1427 VINE ST. 6TH FLOOR	1962	Female	Black/African American	Non-Hispanic	KEYSTONE FIRST	19138-2915	1_Yes	2_Negative	8472	2010-09-21	1_Yes	1_Yes	1_Yes	2_No	1_Yes	2_No	1_Yes	2_No	1_Yes	2_No	1_Yes	2_No	1_Yes	2_No	1_Yes	2_Ab-/- or -/+	1_Ab-/Ab-	1_Yes	2012-03-12	2_No	1_Yes
549	205 N. BROAD ST SUITE 100 OFFICE	1965	Female	Black/African American	Non-Hispanic	CIGNA HMO	19150-2602	1_Yes	2_Negative	8472	2010-09-21	1_Yes	1_Yes	1_Yes	2_No	1_Yes	2_No	1_Yes	2_No	1_Yes	2_No	1_Yes	2_No	2_No	2_No	1_Yes	2_Ab-/- or -/+	1_Ab-/Ab-	2_No
550	1427 VINE ST. 6TH FLOOR	1965	Female	Black/African American	Non-Hispanic	BRAVO-ELDER HEALTH	19121	1_Yes	2_Negative	8472	2010-09-22	1_Yes	1_Yes	1_Yes	2_No	1_Yes	2_No	1_Yes	2_No	2_No	2_No	2_No	2_No	1_Yes	2_No	1_Yes	2_Ab-/- or -/+	1_Ab-/Ab-	2_No
551	219 N. BROAD ST. 6TH FLOOR	1949	Female	Black/African American	Non-Hispanic		19132-4246	1_Yes	2_Negative	8472	2010-09-24	1_Yes	1_Yes	1_Yes	2_No	1_Yes	2_No	1_Yes	2_No	2_No	2_No	2_No	2_No	2_No	2_No	2_No			2_No
552	1427 VINE ST. 6TH FLOOR	1951	Male	Black/African American	Non-Hispanic	BRAVO-ELDER HEALTH	19143	1_Yes	2_Negative	8472	2010-09-27	1_Yes	1_Yes	1_Yes	2_No	1_Yes	2_No	1_Yes	2_No	1_Yes	2_No	2_No	2_No	2_No	2_No	2_No			2_No
553	205 N. BROAD ST SUITE 100 OFFICE	1948	Male	Unknown	Hispanic	KEYSTONE 65	19133-2301	1_Yes	2_Negative	143991	2010-09-28	1_Yes	1_Yes	1_Yes	2_No	1_Yes	2_No	1_Yes	2_No	1_Yes	2_No	1_Yes	2_No	1_Yes	2_No	1_Yes	2_Ab-/- or -/+	1_Ab-/Ab-	2_No
554	10 SHURS LANE	1961	Female	Black/African American	Unknown	MEDICARE	30906	1_Yes	1_Positive	140659	2010-09-29	1_Yes	1_Yes	1_Yes	2_No	1_Yes	2_No	1_Yes	2_No	1_Yes	2_No	1_Yes	2_No	2_No	2_No	1_Yes	1_Ab+/+		1_Yes	2010-09-29	1_Yes	1_Yes
555	219 N. BROAD ST. 6TH FLOOR	1954	Female	White	Non-Hispanic	HIGHMARK FEDERAL - BC/BS - PA	19142	1_Yes	1_Positive	6462	2010-09-29	1_Yes	1_Yes	1_Yes	2_No	1_Yes	2_No	1_Yes	2_No	1_Yes	2_No	2_No	2_No	2_No	2_No	2_No			1_Yes	2008-08-12	1_Yes	2_No
556	1427 VINE ST. 6TH FLOOR	1965	Female	Black/African American	Non-Hispanic	MEDICAL ASSISTANCE PA	19120	1_Yes	1_Positive	6462	2010-09-30	1_Yes	1_Yes	1_Yes	2_No	1_Yes	2_No	1_Yes	2_No	1_Yes	2_No	1_Yes	2_No	2_No	2_No	1_Yes	1_Ab+/+		1_Yes	2007-12-04	2_No	1_Yes
557	FAIRMOUNT OFFICE	1958	Female	White	Non-Hispanic	PERSONAL CHOICE	19119-2519	1_Yes	2_Negative	143991	2010-09-30	1_Yes	1_Yes	1_Yes	2_No	1_Yes	2_No	2_No	2_No	1_Yes	2_No	2_No	2_No	2_No	2_No	1_Yes	2_Ab-/- or -/+	1_Ab-/Ab-	2_No
558	219 N. BROAD ST. 6TH FLOOR	1948	Female	White	Non-Hispanic	BC/BS OUT OF STATE - SUITCASE	19148-3916	1_Yes	2_Negative	8472	2010-10-05	1_Yes	1_Yes	1_Yes	2_No	1_Yes	2_No	1_Yes	2_No	2_No	2_No	2_No	2_No	2_No	2_No	2_No			2_No
559	255 S. 17TH ST 3RD FLR OFFICE	1956	Female	Black/African American	Non-Hispanic	AETNA HMO	19426-1759	1_Yes	2_Negative	8472	2010-10-05	1_Yes	1_Yes	1_Yes	2_No	1_Yes	2_No	1_Yes	2_No	1_Yes	2_No	1_Yes	2_No	1_Yes	2_No	1_Yes	2_Ab-/- or -/+	1_Ab-/Ab-	2_No
560	FAIRMOUNT OFFICE	1959	Female	Black/African American	Non-Hispanic	KEYSTONE HEALTH PLAN EAST	19709-8307	1_Yes	2_Negative	143991	2010-10-06	1_Yes	1_Yes	1_Yes	2_No	1_Yes	2_No	1_Yes	2_No	1_Yes	2_No	1_Yes	2_No	1_Yes	2_No	2_No			2_No
561	255 S. 17TH ST 3RD FLR OFFICE	1957	Female	Black/African American	Non-Hispanic	AETNA PPO	19139	1_Yes	2_Negative	6462	2010-10-06	1_Yes	1_Yes	1_Yes	2_No	1_Yes	2_No	2_No	2_No	2_No	2_No	1_Yes	2_No	1_Yes	2_No	2_No			2_No
562	255 S. 17TH ST 3RD FLR OFFICE	1957	Female	Black/African American	Non-Hispanic	BC/BS OUT OF STATE - SUITCASE	19131-3421	1_Yes	2_Negative	143991	2010-10-07	1_Yes	1_Yes	2_No	2_No	2_No	2_No	2_No	2_No	1_Yes	2_No	2_No	2_No	2_No	2_No	2_No			2_No
563	255 S. 17TH ST 3RD FLR OFFICE	1951	Female	Black/African American	Non-Hispanic	KEYSTONE HEALTH PLAN EAST	19150-1902	1_Yes	2_Negative	8472	2010-10-07	1_Yes	1_Yes	1_Yes	2_No	1_Yes	2_No	1_Yes	2_No	2_No	2_No	2_No	2_No	2_No	2_No	2_No			2_No
564	219 N. BROAD ST. 6TH FLOOR	1965	Female	Black/African American	Non-Hispanic	BC/BS OUT OF STATE - SUITCASE	19143-3923	1_Yes	2_Negative	143991	2010-10-11	1_Yes	1_Yes	1_Yes	2_No	1_Yes	2_No	1_Yes	2_No	1_Yes	2_No	1_Yes	2_No	2_No	2_No	1_Yes	2_Ab-/- or -/+	1_Ab-/Ab-	2_No
565	10 SHURS LANE	1964	Female	Black/African American	Non-Hispanic	PERSONAL CHOICE	19151	1_Yes	2_Negative	143991	2010-10-11	1_Yes	1_Yes	2_No	2_No	2_No	2_No	1_Yes	2_No	1_Yes	2_No	1_Yes	2_No	1_Yes	2_No	2_No			2_No
566	FAIRMOUNT OFFICE	1954	Female	Black/African American	Non-Hispanic	MEDICARE	19121	1_Yes	2_Negative	143991	2010-10-11	1_Yes	1_Yes	1_Yes	2_No	1_Yes	2_No	1_Yes	2_No	1_Yes	2_No	1_Yes	2_No	1_Yes	2_No	1_Yes	2_Ab-/- or -/+	1_Ab-/Ab-	2_No
567	255 S. 17TH ST 3RD FLR OFFICE	1964	Male	Black/African American	Non-Hispanic	MEDICARE	19146-2504	1_Yes	2_Negative	6462	2010-10-12	1_Yes	1_Yes	1_Yes	2_No	2_No	2_No	1_Yes	2_No	1_Yes	2_No	2_No	2_No	2_No	2_No	1_Yes	2_Ab-/- or -/+	1_Ab-/Ab-	2_No
568	255 S. 17TH ST 3RD FLR OFFICE	1955	Female	Black/African American	Non-Hispanic	KEYSTONE HPE MNGD 2ND INST	19151-4209	1_Yes	1_Positive	6462	2010-10-13	1_Yes	1_Yes	2_No	2_No	2_No	2_No	1_Yes	2_No	1_Yes	2_No	1_Yes	2_No	1_Yes	2_No	1_Yes	1_Ab+/+		1_Yes	2010-10-21	1_Yes	1_Yes
569	10 SHURS LANE	1962	Female	White	Non-Hispanic	KEYSTONE HPE MNGD 2ND INST	19460	1_Yes	2_Negative	140659	2010-10-14	1_Yes	1_Yes	1_Yes	2_No	1_Yes	2_No	1_Yes	2_No	2_No	2_No	2_No	2_No	2_No	2_No	2_No			2_No
570	219 N. BROAD ST. 6TH FLOOR	1951	Female	Black/African American	Non-Hispanic	KEYSTONE HEALTH PLAN EAST	19140-3126	1_Yes	2_Negative	143991	2010-10-19	1_Yes	1_Yes	1_Yes	2_No	1_Yes	2_No	1_Yes	2_No	1_Yes	2_No	1_Yes	2_No	1_Yes	2_No	2_No			2_No
571	205 N. BROAD ST SUITE 100 OFFICE	1957	Male	Black/African American	Non-Hispanic	MEDICARE	19140	1_Yes	2_Negative	8472	2010-10-19	1_Yes	1_Yes	1_Yes	2_No	1_Yes	2_No	1_Yes	2_No	1_Yes	2_No	1_Yes	2_No	1_Yes	2_No	2_No			2_No
572	205 N. BROAD ST SUITE 100 OFFICE	1963	Female	Black/African American	Non-Hispanic	AETNA HMO MEDICARE	19130-2819	1_Yes	2_Negative	8472	2010-10-20	1_Yes	1_Yes	1_Yes	2_No	1_Yes	2_No	1_Yes	2_No	1_Yes	2_No	1_Yes	2_No	1_Yes	2_No	2_No			2_No
573	1427 VINE ST. 6TH FLOOR	1963	Male	Black/African American	Non-Hispanic	KEYSTONE FIRST	19186	1_Yes	2_Negative	8472	2010-10-21	1_Yes	1_Yes	2_No	2_No	1_Yes	2_No	2_No	2_No	2_No	2_No	1_Yes	2_No	1_Yes	2_No	2_No			2_No
574	219 N. BROAD ST. 6TH FLOOR	1951	Female	Black/African American	Non-Hispanic	HIGHMARK FEDERAL - BC/BS - PA	08063	1_Yes	2_Negative	8472	2010-10-26	1_Yes	1_Yes	2_No	2_No	1_Yes	2_No	1_Yes	2_No	1_Yes	2_No	1_Yes	2_No	1_Yes	2_No	1_Yes	2_Ab-/- or -/+	1_Ab-/Ab-	2_No
575	1427 VINE ST. 6TH FLOOR	1953	Male	Black/African American	Non-Hispanic	MEDICAL ASSISTANCE PA	19146-3905	1_Yes	1_Positive	8739	2010-10-26	1_Yes	1_Yes	1_Yes	2_No	1_Yes	2_No	1_Yes	2_No	2_No	2_No	2_No	2_No	2_No	2_No	2_No			1_Yes	2010-10-26	1_Yes	2_No
576	205 N. BROAD ST SUITE 100 OFFICE	1959	Female	White	Non-Hispanic	KEYSTONE HPE MNGD 2ND INST	19053	1_Yes	2_Negative	6462	2010-10-26	1_Yes	1_Yes	1_Yes	2_No	1_Yes	2_No	1_Yes	2_No	1_Yes	2_No	1_Yes	2_No	2_No	2_No	2_No			2_No
577	10 SHURS LANE	1963	Female	Black/African American	Non-Hispanic	PERSONAL CHOICE	19720	1_Yes	2_Negative	143991	2010-10-28	1_Yes	1_Yes	1_Yes	2_No	1_Yes	2_No	1_Yes	2_No	1_Yes	2_No	1_Yes	2_No	1_Yes	2_No	1_Yes	2_Ab-/- or -/+	1_Ab-/Ab-	2_No
578	255 S. 17TH ST 3RD FLR OFFICE	1948	Female	Asian	Non-Hispanic	BC/BS OUT OF STATE - SUITCASE	08054-2569	1_Yes	2_Negative	8472	2010-10-28	1_Yes	1_Yes	1_Yes	2_No	1_Yes	2_No	1_Yes	2_No	1_Yes	2_No	1_Yes	2_No	1_Yes	2_No	1_Yes	2_Ab-/- or -/+	1_Ab-/Ab-	2_No
579	205 N. BROAD ST SUITE 100 OFFICE	1945	Female	Black/African American	Non-Hispanic	BRAVO-ELDER HEALTH	19123-2446	1_Yes	2_Negative	8472	2010-11-01	1_Yes	1_Yes	1_Yes	2_No	1_Yes	2_No	1_Yes	2_No	1_Yes	2_No	1_Yes	2_No	2_No	2_No	2_No			2_No
580	205 N. BROAD ST SUITE 100 OFFICE	1952	Female	White	Non-Hispanic	KEYSTONE 65	19147	1_Yes	2_Negative	8472	2010-11-01	1_Yes	1_Yes	1_Yes	2_No	1_Yes	2_No	1_Yes	2_No	1_Yes	2_No	1_Yes	2_No	1_Yes	2_No	1_Yes	3_Ab+/-		1_Yes	2010-12-02	2_No	1_Yes
581	205 N. BROAD ST SUITE 100 OFFICE	1960	Female	White	Non-Hispanic	AETNA PPO	19145-3521	1_Yes	2_Negative	140659	2010-11-01	1_Yes	1_Yes	1_Yes	2_No	1_Yes	2_No	1_Yes	2_No	1_Yes	2_No	2_No	2_No	2_No	2_No	2_No			2_No
582	219 N. BROAD ST. 6TH FLOOR	1958	Female	Black/African American	Non-Hispanic	PERSONAL CHOICE 2ND INSTANCE	19116-3317	1_Yes	2_Negative	8472	2010-11-03	1_Yes	1_Yes	1_Yes	2_No	1_Yes	2_No	1_Yes	2_No	1_Yes	2_No	1_Yes	2_No	1_Yes	2_No	1_Yes	2_Ab-/- or -/+	1_Ab-/Ab-	2_No
583	255 S. 17TH ST 3RD FLR OFFICE	1955	Female	White	Non-Hispanic	PERSONAL CHOICE 2ND INSTANCE	19103	1_Yes	2_Negative	143991	2010-11-09	1_Yes	1_Yes	1_Yes	2_No	2_No	2_No	1_Yes	2_No	2_No	2_No	1_Yes	2_No	1_Yes	2_No	1_Yes	2_Ab-/- or -/+	1_Ab-/Ab-	2_No
584	219 N. BROAD ST. 6TH FLOOR	1964	Female	Black/African American	Non-Hispanic	KEYSTONE FIRST	19140-1643	1_Yes	2_Negative	8472	2010-11-09	1_Yes	1_Yes	1_Yes	2_No	1_Yes	2_No	1_Yes	2_No	1_Yes	2_No	1_Yes	2_No	1_Yes	2_No	2_No			1_Yes	2009-06-11	2_No	1_Yes
585	205 N. BROAD ST SUITE 100 OFFICE	1953	Female	Black/African American	Non-Hispanic	MEDICARE	19130	1_Yes	2_Negative	6462	2010-11-09	1_Yes	1_Yes	1_Yes	2_No	1_Yes	2_No	1_Yes	2_No	1_Yes	2_No	1_Yes	2_No	2_No	2_No	1_Yes	2_Ab-/- or -/+	1_Ab-/Ab-	2_No
586	1427 VINE ST. 6TH FLOOR	1955	Female	Black/African American	Non-Hispanic	HEALTH PARTNERS	19144	1_Yes	1_Positive	8472	2010-11-10	1_Yes	1_Yes	1_Yes	2_No	1_Yes	2_No	1_Yes	2_No	1_Yes	2_No	1_Yes	2_No	2_No	2_No	2_No			1_Yes	2011-02-15	2_No	1_Yes
587	1427 VINE ST. 6TH FLOOR	1962	Male	White	Non-Hispanic	BRAVO-ELDER HEALTH	19119	1_Yes	2_Negative	8472	2010-11-10	1_Yes	1_Yes	1_Yes	2_No	1_Yes	2_No	1_Yes	2_No	2_No	2_No	2_No	2_No	2_No	2_No	1_Yes	2_Ab-/- or -/+	1_Ab-/Ab-	2_No
588	1427 VINE ST. 6TH FLOOR	1953	Male	Black/African American	Non-Hispanic	MEDICARE	19144-2101	1_Yes	1_Positive	143991	2010-11-11	1_Yes	1_Yes	1_Yes	2_No	1_Yes	2_No	1_Yes	2_No	1_Yes	2_No	1_Yes	2_No	2_No	2_No	2_No			1_Yes	2008-11-06	1_Yes	2_No
589	219 N. BROAD ST. 6TH FLOOR	1965	Female	Black/African American	Non-Hispanic	KEYSTONE HEALTH PLAN EAST	19132-3504	1_Yes	2_Negative	140659	2010-11-15	1_Yes	1_Yes	2_No	2_No	1_Yes	2_No	1_Yes	2_No	1_Yes	2_No	2_No	2_No	2_No	2_No	1_Yes	2_Ab-/- or -/+	1_Ab-/Ab-	2_No
590	255 S. 17TH ST 3RD FLR OFFICE	1958	Female	Asian	Non-Hispanic	BC/BS OUT OF STATE-SUIT 2ND INSTANCE	08077-2108	1_Yes	2_Negative	6462	2010-11-15	1_Yes	1_Yes	1_Yes	2_No	1_Yes	2_No	1_Yes	2_No	1_Yes	2_No	1_Yes	2_No	1_Yes	2_No	1_Yes	2_Ab-/- or -/+	1_Ab-/Ab-	2_No
591	255 S. 17TH ST 3RD FLR OFFICE	1957	Male	Black/African American	Non-Hispanic	KEYSTONE HEALTH PLAN EAST	19104	1_Yes	1_Positive	6462	2010-11-16	1_Yes	1_Yes	1_Yes	2_No	1_Yes	2_No	1_Yes	2_No	1_Yes	2_No	1_Yes	2_No	1_Yes	2_No	1_Yes	1_Ab+/+		1_Yes	2010-11-16	1_Yes	2_No
592	1427 VINE ST. 6TH FLOOR	1960	Female	Black/African American	Non-Hispanic	UNITED HEALTHCARE COMMUNITY PLN	19143-2507	1_Yes	2_Negative	143991	2010-11-17	1_Yes	1_Yes	1_Yes	2_No	1_Yes	2_No	1_Yes	2_No	1_Yes	2_No	1_Yes	2_No	2_No	2_No	1_Yes	2_Ab-/- or -/+	1_Ab-/Ab-	2_No
593	219 N. BROAD ST. 6TH FLOOR	1952	Male	White	Hispanic	HIGHMARK BC/BS OF PA	19160-6073	1_Yes	2_Negative	8472	2010-11-18	1_Yes	1_Yes	1_Yes	2_No	1_Yes	2_No	1_Yes	2_No	1_Yes	2_No	1_Yes	2_No	1_Yes	2_No	2_No			2_No
594	255 S. 17TH ST 3RD FLR OFFICE	1953	Female	Black/African American	Unknown	BC/BS OUT OF STATE-SUIT 2ND INSTANCE	19143-6112	1_Yes	2_Negative	8472	2010-11-18	1_Yes	1_Yes	1_Yes	2_No	1_Yes	2_No	2_No	2_No	1_Yes	2_No	2_No	2_No	2_No	2_No	1_Yes	2_Ab-/- or -/+	1_Ab-/Ab-	2_No
595	205 N. BROAD ST SUITE 100 OFFICE	1953	Female	White	Non-Hispanic	KEYSTONE HEALTH PLAN EAST	19147-4710	1_Yes	2_Negative	143991	2010-11-30	1_Yes	1_Yes	1_Yes	2_No	1_Yes	2_No	1_Yes	2_No	2_No	2_No	1_Yes	2_No	2_No	2_No	2_No			2_No
596	255 S. 17TH ST 3RD FLR OFFICE	1957	Female	Black/African American	Non-Hispanic	HORIZON BC/BS	19131-3323	1_Yes	2_Negative	6462	2010-12-01	1_Yes	1_Yes	1_Yes	2_No	1_Yes	2_No	1_Yes	2_No	1_Yes	2_No	1_Yes	2_No	2_No	2_No	1_Yes	2_Ab-/- or -/+	1_Ab-/Ab-	2_No
597	205 N. BROAD ST SUITE 100 OFFICE	1952	Male	Unknown	Unknown		11231	1_Yes	2_Negative	6462	2010-12-01	1_Yes	1_Yes	2_No	2_No	2_No	2_No	1_Yes	2_No	2_No	2_No	2_No	2_No	2_No	2_No	2_No			2_No
598	10 SHURS LANE	1951	Female	Black/African American	Non-Hispanic	MEDICARE	19121-4409	1_Yes	2_Negative	143991	2010-12-08	1_Yes	1_Yes	2_No	2_No	2_No	2_No	1_Yes	2_No	1_Yes	2_No	1_Yes	2_No	1_Yes	2_No	2_No			2_No
599	1427 VINE ST. 6TH FLOOR	1965	Female	Black/African American	Non-Hispanic	UNITED HEALTHCARE COMMUNITY PLN	19131	1_Yes	2_Negative	143991	2010-12-08	1_Yes	1_Yes	2_No	2_No	2_No	2_No	1_Yes	2_No	1_Yes	2_No	1_Yes	2_No	1_Yes	2_No	1_Yes	2_Ab-/- or -/+	1_Ab-/Ab-	2_No
600	205 N. BROAD ST SUITE 100 OFFICE	1962	Male	White	Non-Hispanic	PERSONAL CHOICE	19128	1_Yes	1_Positive	8472	2010-12-09	1_Yes	1_Yes	1_Yes	2_No	2_No	2_No	1_Yes	2_No	1_Yes	2_No	1_Yes	2_No	2_No	2_No	2_No			1_Yes	2008-12-08	1_Yes	2_No
601	255 S. 17TH ST 3RD FLR OFFICE	1964	Male	Black/African American	Non-Hispanic	UNITED HEALTHCARE	08081	1_Yes	2_Negative	8472	2010-12-09	1_Yes	1_Yes	1_Yes	2_No	1_Yes	2_No	1_Yes	2_No	2_No	2_No	2_No	2_No	1_Yes	2_No	1_Yes	2_Ab-/- or -/+	3_Ab-/Ab+/Ab-	1_Yes	2010-12-17	2_No	1_Yes
602	1427 VINE ST. 6TH FLOOR	1948	Female	Unknown	Hispanic	MEDICARE	19140-2502	1_Yes	2_Negative	8472	2010-12-10	1_Yes	1_Yes	1_Yes	2_No	1_Yes	2_No	1_Yes	2_No	1_Yes	2_No	1_Yes	2_No	1_Yes	2_No	2_No			2_No
603	205 N. BROAD ST SUITE 100 OFFICE	1962	Male	Black/African American	Non-Hispanic	HIGHMARK FEDERAL - BC/BS - PA	19144-5619	1_Yes	2_Negative	8472	2010-12-13	1_Yes	1_Yes	1_Yes	2_No	1_Yes	2_No	1_Yes	2_No	1_Yes	2_No	1_Yes	2_No	2_No	2_No	1_Yes	2_Ab-/- or -/+	1_Ab-/Ab-	2_No
604	219 N. BROAD ST. 6TH FLOOR	1951	Female	Black/African American	Non-Hispanic	KEYSTONE FIRST	19144	1_Yes	2_Negative	8472	2010-12-14	1_Yes	1_Yes	1_Yes	2_No	1_Yes	2_No	1_Yes	2_No	2_No	2_No	2_No	2_No	2_No	2_No	2_No			2_No
605	219 N. BROAD ST. 6TH FLOOR	1957	Female	Black/African American	Non-Hispanic	KEYSTONE HEALTH PLAN EAST	19140	1_Yes	2_Negative	8472	2010-12-14	1_Yes	1_Yes	1_Yes	2_No	1_Yes	2_No	1_Yes	2_No	1_Yes	2_No	1_Yes	2_No	2_No	2_No	2_No			1_Yes	2015-08-26	2_No	1_Yes
606	1427 VINE ST. 6TH FLOOR	1954	Male	Unknown	Non-Hispanic	UNITED HEALTHCARE COMMUNITY PLN	19107-5213	1_Yes	2_Negative	8472	2010-12-15	1_Yes	1_Yes	1_Yes	2_No	1_Yes	2_No	1_Yes	2_No	1_Yes	2_No	1_Yes	2_No	2_No	2_No	1_Yes	2_Ab-/- or -/+	1_Ab-/Ab-	2_No
607	255 S. 17TH ST 3RD FLR OFFICE	1954	Female	White	Non-Hispanic	PERSONAL CHOICE	19103-1502	1_Yes	2_Negative	8472	2010-12-20	1_Yes	1_Yes	1_Yes	2_No	1_Yes	2_No	1_Yes	2_No	1_Yes	2_No	1_Yes	2_No	1_Yes	2_No	2_No			2_No
608	219 N. BROAD ST. 6TH FLOOR	1957	Female	Black/African American	Non-Hispanic	BC/BS OUT OF STATE - SUITCASE	19050-3705	1_Yes	2_Negative	8472	2010-12-20	1_Yes	1_Yes	2_No	2_No	1_Yes	2_No	1_Yes	2_No	1_Yes	2_No	1_Yes	2_No	1_Yes	2_No	2_No			2_No
609	205 N. BROAD ST SUITE 100 OFFICE	1964	Female	White	Non-Hispanic	PERSONAL CHOICE	19104-5263	1_Yes	2_Negative	143991	2010-12-21	1_Yes	1_Yes	1_Yes	2_No	1_Yes	2_No	1_Yes	2_No	1_Yes	2_No	1_Yes	2_No	2_No	2_No	1_Yes	2_Ab-/- or -/+	1_Ab-/Ab-	2_No
610	1427 VINE ST. 6TH FLOOR	1960	Male	Black/African American	Unknown	KEYSTONE FIRST 2ND INSTANCE	19146	1_Yes	1_Positive	8472	2010-12-21	1_Yes	1_Yes	1_Yes	2_No	1_Yes	2_No	2_No	2_No	1_Yes	2_No	1_Yes	2_No	2_No	2_No	1_Yes	1_Ab+/+		1_Yes	2011-02-08	1_Yes	2_No
611	10 SHURS LANE	1963	Female	White	Non-Hispanic	KEYSTONE HEALTH PLAN EAST	19129	1_Yes	2_Negative	8472	2010-12-21	1_Yes	1_Yes	2_No	2_No	1_Yes	2_No	1_Yes	2_No	2_No	2_No	2_No	2_No	1_Yes	2_No	2_No			2_No
612	205 N. BROAD ST SUITE 100 OFFICE	1961	Male	Black/African American	Non-Hispanic	AETNA HMO	19143-2914	1_Yes	2_Negative	6462	2010-12-22	1_Yes	1_Yes	1_Yes	2_No	1_Yes	2_No	1_Yes	2_No	1_Yes	2_No	2_No	2_No	1_Yes	2_No	2_No			2_No
613	219 N. BROAD ST. 6TH FLOOR	1962	Female	Black/African American	Non-Hispanic	BRAVO-ELDER HEALTH	19146	1_Yes	2_Negative	8472	2010-12-22	1_Yes	1_Yes	1_Yes	2_No	1_Yes	2_No	1_Yes	2_No	1_Yes	2_No	1_Yes	2_No	1_Yes	2_No	2_No			2_No
614	205 N. BROAD ST SUITE 100 OFFICE	1949	Female	Asian	Non-Hispanic	BC/BS OUT OF STATE - SUITCASE	08003-3732	1_Yes	2_Negative	6462	2011-01-05	1_Yes	1_Yes	1_Yes	2_No	1_Yes	2_No	1_Yes	2_No	1_Yes	2_No	1_Yes	2_No	1_Yes	2_No	2_No			2_No
615	255 S. 17TH ST 3RD FLR OFFICE	1962	Male	White	Unknown		19134	1_Yes	2_Negative	8472	2011-01-05	1_Yes	1_Yes	2_No	2_No	2_No	2_No	1_Yes	2_No	2_No	2_No	2_No	2_No	2_No	2_No	1_Yes	2_Ab-/- or -/+	1_Ab-/Ab-	2_No
616	10 SHURS LANE	1959	Female	White	Non-Hispanic	KEYSTONE HPE MNGD 2ND INST	19128	1_Yes	2_Negative	140659	2011-01-06	1_Yes	1_Yes	1_Yes	2_No	1_Yes	2_No	1_Yes	2_No	1_Yes	2_No	1_Yes	2_No	1_Yes	2_No	2_No			2_No
617	255 S. 17TH ST 3RD FLR OFFICE	1959	Female	White	Non-Hispanic	KEYSTONE HPE MNGD 2ND INST	19102	1_Yes	2_Negative	8472	2011-01-06	1_Yes	1_Yes	2_No	2_No	1_Yes	2_No	1_Yes	2_No	2_No	2_No	2_No	2_No	2_No	2_No	2_No			2_No
618	255 S. 17TH ST 3RD FLR OFFICE	1956	Male	White	Unknown	KEYSTONE HEALTH PLAN EAST	19146-1550	1_Yes	2_Negative	6462	2011-01-07	1_Yes	1_Yes	1_Yes	2_No	1_Yes	2_No	1_Yes	2_No	2_No	2_No	2_No	2_No	2_No	2_No	1_Yes	2_Ab-/- or -/+	1_Ab-/Ab-	1_Yes	2012-04-30	2_No	1_Yes
619	255 S. 17TH ST 3RD FLR OFFICE	1958	Male	Asian	Non-Hispanic	BC/BS OF TEXAS - TENET EMPLOYEES	08077-2108	1_Yes	2_Negative	6462	2011-01-07	1_Yes	1_Yes	1_Yes	2_No	1_Yes	2_No	2_No	2_No	2_No	2_No	1_Yes	2_No	2_No	2_No	1_Yes	2_Ab-/- or -/+	1_Ab-/Ab-	2_No
620	219 N. BROAD ST. 6TH FLOOR	1949	Female	Black/African American	Unknown	CIGNA OTHER	19126-3132	1_Yes	2_Negative	6462	2011-01-10	1_Yes	1_Yes	1_Yes	2_No	1_Yes	2_No	1_Yes	2_No	1_Yes	2_No	1_Yes	2_No	1_Yes	2_No	1_Yes	2_Ab-/- or -/+	1_Ab-/Ab-	2_No
621	219 N. BROAD ST. 6TH FLOOR	1964	Male	White	Non-Hispanic	KEYSTONE HEALTH PLAN EAST	19403-3719	1_Yes	2_Negative	6462	2011-01-13	1_Yes	1_Yes	1_Yes	2_No	1_Yes	2_No	1_Yes	2_No	1_Yes	2_No	1_Yes	2_No	1_Yes	2_No	1_Yes	2_Ab-/- or -/+	1_Ab-/Ab-	2_No
622	205 N. BROAD ST SUITE 100 OFFICE	1956	Male	White	Non-Hispanic	PERSONAL CHOICE	19041	1_Yes	2_Negative	6462	2011-01-14	1_Yes	1_Yes	2_No	2_No	2_No	2_No	1_Yes	2_No	2_No	2_No	2_No	2_No	1_Yes	2_No	1_Yes	2_Ab-/- or -/+	1_Ab-/Ab-	1_Yes	2011-01-14	2_No	1_Yes
623	1427 VINE ST. 6TH FLOOR	1959	Male	Black/African American	Non-Hispanic	MEDICARE	19121-4237	1_Yes	2_Negative	143991	2011-01-19	1_Yes	1_Yes	1_Yes	2_No	2_No	2_No	1_Yes	2_No	1_Yes	2_No	1_Yes	2_No	1_Yes	2_No	1_Yes	2_Ab-/- or -/+	1_Ab-/Ab-	2_No
624	FAIRMOUNT OFFICE	1965	Female	White	Non-Hispanic	MEDICARE	19124-4819	1_Yes	2_Negative	8472	2011-01-25	1_Yes	1_Yes	1_Yes	2_No	1_Yes	2_No	1_Yes	2_No	1_Yes	2_No	1_Yes	2_No	1_Yes	2_No	1_Yes	2_Ab-/- or -/+	1_Ab-/Ab-	1_Yes	2012-11-09	2_No	1_Yes
625	219 N. BROAD ST. 6TH FLOOR	1957	Female	Black/African American	Non-Hispanic	HEALTH PARTNERS	19130	1_Yes	2_Negative	8472	2011-01-25	1_Yes	1_Yes	1_Yes	2_No	1_Yes	2_No	1_Yes	2_No	1_Yes	2_No	1_Yes	2_No	1_Yes	2_No	1_Yes	2_Ab-/- or -/+	1_Ab-/Ab-	2_No
626	205 N. BROAD ST SUITE 100 OFFICE	1964	Male	White	Non-Hispanic	HORIZON BC/BS	19103	1_Yes	2_Negative	8472	2011-01-25	1_Yes	1_Yes	2_No	2_No	1_Yes	2_No	1_Yes	2_No	2_No	2_No	1_Yes	2_No	2_No	2_No	1_Yes	2_Ab-/- or -/+	1_Ab-/Ab-	2_No
627	255 S. 17TH ST 3RD FLR OFFICE	1961	Male	Black/African American	Non-Hispanic	KEYSTONE HPE MNGD 2ND INST	19038	1_Yes	2_Negative	8472	2011-01-27	1_Yes	1_Yes	1_Yes	2_No	1_Yes	2_No	1_Yes	2_No	1_Yes	2_No	1_Yes	2_No	1_Yes	2_No	2_No			2_No
628	1427 VINE ST. 6TH FLOOR	1954	Male	Black/African American	Non-Hispanic	KEYSTONE FIRST	19121	1_Yes	2_Negative	8472	2011-01-27	1_Yes	1_Yes	1_Yes	2_No	1_Yes	2_No	1_Yes	2_No	1_Yes	2_No	2_No	2_No	2_No	2_No	1_Yes	2_Ab-/- or -/+	1_Ab-/Ab-	2_No
629	1427 VINE ST. 6TH FLOOR	1952	Male	Black/African American	Non-Hispanic	KEYSTONE FIRST 2ND INSTANCE	19129-1814	1_Yes	1_Positive	8472	2011-01-31	1_Yes	1_Yes	1_Yes	2_No	1_Yes	2_No	1_Yes	2_No	1_Yes	2_No	1_Yes	2_No	1_Yes	2_No	2_No			1_Yes	2011-01-31	1_Yes	1_Yes
630	1427 VINE ST. 6TH FLOOR	1963	Female	Black/African American	Non-Hispanic	AETNA BETTER HEALTH	19132-2643	1_Yes	2_Negative	8472	2011-02-01	1_Yes	1_Yes	1_Yes	2_No	1_Yes	2_No	1_Yes	2_No	1_Yes	2_No	1_Yes	2_No	1_Yes	2_No	1_Yes	2_Ab-/- or -/+	1_Ab-/Ab-	1_Yes	2011-02-01	2_No	1_Yes
631	205 N. BROAD ST SUITE 100 OFFICE	1957	Female	Black/African American	Non-Hispanic	MEDICARE	19143-1504	1_Yes	2_Negative	140659	2011-02-02	1_Yes	1_Yes	1_Yes	2_No	1_Yes	2_No	1_Yes	2_No	1_Yes	2_No	1_Yes	2_No	1_Yes	2_No	2_No			2_No
632	255 S. 17TH ST 3RD FLR OFFICE	1960	Female	Black/African American	Non-Hispanic	PERSONAL CHOICE	19139-3525	1_Yes	2_Negative	6462	2011-02-03	1_Yes	1_Yes	1_Yes	2_No	1_Yes	2_No	1_Yes	2_No	1_Yes	2_No	1_Yes	2_No	1_Yes	2_No	1_Yes	2_Ab-/- or -/+	1_Ab-/Ab-	2_No
633	205 N. BROAD ST SUITE 100 OFFICE	1948	Female	Black/African American	Non-Hispanic	AETNA PPO 2ND INSTANCE	19132-4639	1_Yes	2_Negative	8472	2011-02-08	1_Yes	1_Yes	1_Yes	2_No	1_Yes	2_No	1_Yes	2_No	2_No	2_No	2_No	2_No	2_No	2_No	1_Yes	2_Ab-/- or -/+	1_Ab-/Ab-	2_No
634	255 S. 17TH ST 3RD FLR OFFICE	1950	Male	Black/African American	Non-Hispanic	KEYSTONE HEALTH PLAN EAST	19143-4905	1_Yes	2_Negative	8472	2011-02-08	1_Yes	1_Yes	1_Yes	2_No	1_Yes	2_No	1_Yes	2_No	1_Yes	2_No	1_Yes	2_No	1_Yes	2_No	2_No			2_No
635	1427 VINE ST. 6TH FLOOR	1949	Female	Black/African American	Non-Hispanic	MEDICAL ASSISTANCE PA	19129-1764	1_Yes	1_Positive	8472	2011-02-10	1_Yes	1_Yes	1_Yes	2_No	1_Yes	2_No	1_Yes	2_No	1_Yes	2_No	1_Yes	2_No	1_Yes	2_No	1_Yes	1_Ab+/+		1_Yes	2011-02-10	1_Yes	2_No
636	255 S. 17TH ST 3RD FLR OFFICE	1952	Female	Black/African American	Unknown	MEDICARE	19146-2828	1_Yes	2_Negative	8472	2011-02-10	1_Yes	1_Yes	1_Yes	2_No	1_Yes	2_No	1_Yes	2_No	2_No	2_No	1_Yes	2_No	2_No	2_No	1_Yes	2_Ab-/- or -/+	1_Ab-/Ab-	2_No
637	205 N. BROAD ST SUITE 100 OFFICE	1953	Male	White	Non-Hispanic	KEYSTONE HPE MNGD 2ND INST	08096	1_Yes	2_Negative	8472	2011-02-10	1_Yes	1_Yes	1_Yes	2_No	1_Yes	2_No	1_Yes	2_No	1_Yes	2_No	1_Yes	2_No	1_Yes	2_No	1_Yes	2_Ab-/- or -/+	1_Ab-/Ab-	2_No
638	255 S. 17TH ST 3RD FLR OFFICE	1960	Male	Black/African American	Non-Hispanic	PERSONAL CHOICE 2ND INSTANCE	19802	1_Yes	2_Negative	8472	2011-02-11	1_Yes	1_Yes	2_No	2_No	1_Yes	2_No	1_Yes	2_No	2_No	2_No	1_Yes	2_No	2_No	2_No	1_Yes	2_Ab-/- or -/+	1_Ab-/Ab-	2_No
639	205 N. BROAD ST SUITE 100 OFFICE	1964	Male	Black/African American	Non-Hispanic	PERSONAL CHOICE	19114-3148	1_Yes	2_Negative	6462	2011-02-15	1_Yes	1_Yes	2_No	2_No	1_Yes	2_No	1_Yes	2_No	1_Yes	2_No	1_Yes	2_No	2_No	2_No	1_Yes	2_Ab-/- or -/+	1_Ab-/Ab-	2_No
640	255 S. 17TH ST 3RD FLR OFFICE	1959	Female	Black/African American	Unknown	AETNA HMO 2ND INST	08057-1760	1_Yes	2_Negative	8472	2011-02-16	1_Yes	1_Yes	1_Yes	2_No	1_Yes	2_No	1_Yes	2_No	2_No	2_No	2_No	2_No	2_No	2_No	2_No			2_No
641	10 SHURS LANE	1957	Male	White	Non-Hispanic	HEALTH PARTNERS	19128	1_Yes	1_Positive	8472	2011-02-16	1_Yes	1_Yes	1_Yes	2_No	1_Yes	2_No	1_Yes	2_No	1_Yes	2_No	1_Yes	2_No	1_Yes	2_No	1_Yes	1_Ab+/+		1_Yes	2013-01-31	1_Yes	1_Yes
642	255 S. 17TH ST 3RD FLR OFFICE	1956	Male	Unknown	Hispanic	KEYSTONE HEALTH PLAN EAST	19126	1_Yes	2_Negative	8472	2011-02-17	1_Yes	1_Yes	1_Yes	2_No	1_Yes	2_No	1_Yes	2_No	1_Yes	2_No	1_Yes	2_No	1_Yes	2_No	1_Yes	2_Ab-/- or -/+	1_Ab-/Ab-	2_No
643	1427 VINE ST. 6TH FLOOR	1948	Female	Black/African American	Non-Hispanic	MEDICARE	19703-2536	1_Yes	2_Negative	8472	2011-02-21	1_Yes	1_Yes	1_Yes	2_No	1_Yes	2_No	1_Yes	2_No	1_Yes	2_No	1_Yes	2_No	2_No	2_No	2_No			1_Yes	2012-04-02	2_No	1_Yes
644	205 N. BROAD ST SUITE 100 OFFICE	1951	Female	White	Non-Hispanic	CIGNA HMO	19064	1_Yes	2_Negative	6462	2011-02-23	1_Yes	1_Yes	1_Yes	2_No	1_Yes	2_No	1_Yes	2_No	1_Yes	2_No	2_No	2_No	2_No	2_No	2_No			2_No
645	10 SHURS LANE	1956	Female	Black/African American	Non-Hispanic	AETNA HMO	19120	1_Yes	2_Negative	143991	2011-02-24	1_Yes	1_Yes	2_No	2_No	2_No	2_No	1_Yes	2_No	2_No	2_No	2_No	2_No	2_No	2_No	2_No			2_No
646	255 S. 17TH ST 3RD FLR OFFICE	1954	Male	White	Non-Hispanic	BC/BS OUT OF STATE-SUIT 2ND INSTANCE	19104-8616	1_Yes	2_Negative	8472	2011-02-24	1_Yes	1_Yes	1_Yes	2_No	1_Yes	2_No	2_No	2_No	1_Yes	2_No	1_Yes	2_No	2_No	2_No	2_No			2_No
647	10 SHURS LANE	1961	Female	Black/African American	Non-Hispanic	KEYSTONE HPE MNGD 2ND INST	19132	1_Yes	2_Negative	143991	2011-03-03	1_Yes	1_Yes	1_Yes	2_No	2_No	2_No	2_No	2_No	1_Yes	2_No	2_No	2_No	1_Yes	2_No	2_No			2_No
648	1427 VINE ST. 6TH FLOOR	1961	Male	Black/African American	Non-Hispanic	KEYSTONE HEALTH PLAN EAST	19050	1_Yes	2_Negative	143991	2011-03-03	1_Yes	1_Yes	1_Yes	2_No	1_Yes	2_No	2_No	2_No	1_Yes	2_No	2_No	2_No	2_No	2_No	2_No			2_No
649	10 SHURS LANE	1963	Female	Black/African American	Non-Hispanic		19151-2936	1_Yes	2_Negative	8472	2011-03-04	1_Yes	1_Yes	2_No	2_No	2_No	2_No	1_Yes	2_No	1_Yes	2_No	1_Yes	2_No	2_No	2_No	1_Yes	2_Ab-/- or -/+	1_Ab-/Ab-	2_No
650	1427 VINE ST. 6TH FLOOR	1957	Female	Black/African American	Non-Hispanic	HEALTH PARTNERS	19139	1_Yes	1_Positive	143991	2011-03-07	1_Yes	1_Yes	1_Yes	2_No	1_Yes	2_No	1_Yes	2_No	1_Yes	2_No	2_No	2_No	2_No	2_No	1_Yes	1_Ab+/+		1_Yes	2014-03-11	1_Yes	2_No
651	255 S. 17TH ST 3RD FLR OFFICE	1952	Female	Black/African American	Non-Hispanic	AETNA PPO MEDICARE	19082-4701	1_Yes	2_Negative	8472	2011-03-08	1_Yes	1_Yes	1_Yes	2_No	1_Yes	2_No	1_Yes	2_No	1_Yes	2_No	1_Yes	2_No	1_Yes	2_No	1_Yes	2_Ab-/- or -/+	1_Ab-/Ab-	2_No
652	219 N. BROAD ST. 6TH FLOOR	1965	Female	Black/African American	Non-Hispanic	KEYSTONE HEALTH PLAN EAST	19132-3426	1_Yes	2_Negative	143991	2011-03-10	1_Yes	1_Yes	1_Yes	2_No	1_Yes	2_No	1_Yes	2_No	1_Yes	2_No	1_Yes	2_No	1_Yes	2_No	1_Yes	2_Ab-/- or -/+	1_Ab-/Ab-	2_No
653	205 N. BROAD ST SUITE 100 OFFICE	1961	Female	White	Non-Hispanic	PERSONAL CHOICE	08010-1409	1_Yes	2_Negative	6462	2011-03-10	1_Yes	1_Yes	1_Yes	2_No	1_Yes	2_No	1_Yes	2_No	1_Yes	2_No	1_Yes	2_No	2_No	2_No	2_No			2_No
654	1427 VINE ST. 6TH FLOOR	1960	Female	White	Unknown	KEYSTONE FIRST	19148	1_Yes	2_Negative	8472	2011-03-10	1_Yes	1_Yes	2_No	2_No	2_No	2_No	2_No	2_No	1_Yes	2_No	2_No	2_No	2_No	2_No	2_No			2_No
655	10 SHURS LANE	1956	Female	Black/African American	Non-Hispanic	KEYSTONE FIRST	19138	1_Yes	2_Negative	140659	2011-03-15	1_Yes	1_Yes	1_Yes	2_No	1_Yes	2_No	1_Yes	2_No	1_Yes	2_No	1_Yes	2_No	1_Yes	2_No	2_No			2_No
656	10 SHURS LANE	1948	Female	Black/African American	Non-Hispanic	MEDICARE	19144	1_Yes	2_Negative	143991	2011-03-16	1_Yes	1_Yes	2_No	2_No	2_No	2_No	2_No	2_No	1_Yes	2_No	2_No	2_No	2_No	2_No	2_No			2_No
657	1427 VINE ST. 6TH FLOOR	1951	Male	Black/African American	Non-Hispanic	KEYSTONE FIRST	19145-2737	1_Yes	1_Positive	8472	2011-03-18	1_Yes	1_Yes	1_Yes	2_No	1_Yes	2_No	1_Yes	2_No	2_No	2_No	2_No	2_No	2_No	2_No	2_No			2_No
658	10 SHURS LANE	1964	Female	Black/African American	Non-Hispanic	PERSONAL CHOICE	19150	1_Yes	2_Negative	143991	2011-03-21	1_Yes	1_Yes	2_No	2_No	1_Yes	2_No	2_No	2_No	1_Yes	2_No	1_Yes	2_No	2_No	2_No	2_No			2_No
659	205 N. BROAD ST SUITE 100 OFFICE	1951	Female	White	Non-Hispanic	KEYSTONE HEALTH PLAN EAST	19116-2011	1_Yes	2_Negative	6462	2011-03-21	1_Yes	1_Yes	1_Yes	2_No	1_Yes	2_No	1_Yes	2_No	1_Yes	2_No	1_Yes	2_No	1_Yes	2_No	2_No			2_No
660	10 SHURS LANE	1965	Female	Black/African American	Non-Hispanic	KEYSTONE HPE MNGD 2ND INST	19131-2216	1_Yes	2_Negative	143991	2011-03-23	1_Yes	1_Yes	1_Yes	2_No	1_Yes	2_No	1_Yes	2_No	2_No	2_No	1_Yes	2_No	2_No	2_No	1_Yes	2_Ab-/- or -/+	1_Ab-/Ab-	2_No
661	FAIRMOUNT OFFICE	1965	Male	Black/African American	Non-Hispanic	KEYSTONE HEALTH PLAN EAST	19012	1_Yes	2_Negative	8472	2011-03-24	1_Yes	1_Yes	1_Yes	2_No	1_Yes	2_No	1_Yes	2_No	1_Yes	2_No	1_Yes	2_No	1_Yes	2_No	1_Yes	2_Ab-/- or -/+	1_Ab-/Ab-	2_No
662	1427 VINE ST. 6TH FLOOR	1962	Male	Black/African American	Non-Hispanic	KEYSTONE FIRST	19146	1_Yes	2_Negative	8472	2011-03-25	1_Yes	1_Yes	1_Yes	2_No	1_Yes	2_No	1_Yes	2_No	1_Yes	2_No	2_No	2_No	2_No	2_No	2_No			2_No
663	205 N. BROAD ST SUITE 100 OFFICE	1953	Female	Black/African American	Non-Hispanic	KEYSTONE HPE MNGD 2ND INST	19140-3222	1_Yes	2_Negative	8472	2011-03-28	1_Yes	1_Yes	1_Yes	2_No	1_Yes	2_No	1_Yes	2_No	1_Yes	2_No	1_Yes	2_No	1_Yes	2_No	1_Yes	2_Ab-/- or -/+	1_Ab-/Ab-	2_No
664	205 N. BROAD ST SUITE 100 OFFICE	1954	Female	White	Non-Hispanic	COMMERCIAL INSURANCE	08002-1008	1_Yes	1_Positive	8472	2011-03-29	1_Yes	1_Yes	1_Yes	2_No	1_Yes	2_No	1_Yes	2_No	1_Yes	2_No	1_Yes	2_No	1_Yes	2_No	2_No			1_Yes	2011-06-24	2_No	1_Yes
665	1427 VINE ST. 6TH FLOOR	1960	Female	Black/African American	Non-Hispanic	HEALTH PARTNERS	19140	1_Yes	2_Negative	8472	2011-03-30	1_Yes	1_Yes	1_Yes	2_No	1_Yes	2_No	1_Yes	2_No	1_Yes	2_No	1_Yes	2_No	2_No	2_No	2_No			2_No
666	1427 VINE ST. 6TH FLOOR	1965	Male	Black/African American	Unknown	HEALTH PARTNERS 2ND INSTANCE	19140	1_Yes	1_Positive	8472	2011-03-30	1_Yes	1_Yes	2_No	2_No	2_No	2_No	1_Yes	2_No	2_No	2_No	1_Yes	2_No	2_No	2_No	2_No			1_Yes	2016-01-12	1_Yes	2_No
667	205 N. BROAD ST SUITE 100 OFFICE	1945	Female	White	Non-Hispanic	MEDICARE	19146-4915	1_Yes	2_Negative	8472	2011-03-30	1_Yes	1_Yes	1_Yes	2_No	1_Yes	2_No	1_Yes	2_No	1_Yes	2_No	1_Yes	2_No	2_No	2_No	1_Yes	2_Ab-/- or -/+	1_Ab-/Ab-	2_No
668	10 SHURS LANE	1952	Male	Unknown	Hispanic	HORIZON BC/BS	08028	1_Yes	2_Negative	8472	2011-03-31	1_Yes	1_Yes	1_Yes	2_No	1_Yes	2_No	1_Yes	2_No	1_Yes	2_No	1_Yes	2_No	2_No	2_No	2_No			2_No
669	219 N. BROAD ST. 6TH FLOOR	1961	Female	Black/African American	Hispanic	HIGHMARK BC/BS OF PA	19140	1_Yes	2_Negative	140659	2011-03-31	1_Yes	1_Yes	2_No	2_No	1_Yes	2_No	1_Yes	2_No	2_No	2_No	1_Yes	2_No	1_Yes	2_No	2_No			2_No
670	10 SHURS LANE	1964	Male	White	Non-Hispanic	PERSONAL CHOICE	19128	1_Yes	2_Negative	140659	2011-04-04	1_Yes	1_Yes	1_Yes	2_No	1_Yes	2_No	2_No	2_No	2_No	2_No	1_Yes	2_No	2_No	2_No	2_No			2_No
671	219 N. BROAD ST. 6TH FLOOR	1960	Female	Black/African American	Non-Hispanic	HEALTH PARTNERS	19132-3630	1_Yes	2_Negative	8472	2011-04-05	1_Yes	1_Yes	1_Yes	2_No	1_Yes	2_No	1_Yes	2_No	1_Yes	2_No	1_Yes	2_No	1_Yes	2_No	2_No			2_No
672	10 SHURS LANE	1961	Female	Black/African American	Non-Hispanic	KEYSTONE HEALTH PLAN EAST	19142	1_Yes	2_Negative	143991	2011-04-06	1_Yes	1_Yes	2_No	2_No	2_No	2_No	1_Yes	2_No	1_Yes	2_No	1_Yes	2_No	2_No	2_No	1_Yes	2_Ab-/- or -/+	1_Ab-/Ab-	2_No
673	1427 VINE ST. 6TH FLOOR	1960	Female	Black/African American	Non-Hispanic	HEALTH PARTNERS	19144	1_Yes	2_Negative	8472	2011-04-06	1_Yes	1_Yes	2_No	2_No	2_No	2_No	1_Yes	2_No	1_Yes	2_No	2_No	2_No	2_No	2_No	2_No			2_No
674	1427 VINE ST. 6TH FLOOR	1964	Male	White	Hispanic	KEYSTONE HEALTH PLAN EAST	19149	1_Yes	2_Negative	143991	2011-04-06	1_Yes	1_Yes	1_Yes	2_No	2_No	2_No	1_Yes	2_No	1_Yes	2_No	1_Yes	2_No	1_Yes	2_No	2_No			2_No
675	255 S. 17TH ST 3RD FLR OFFICE	1945	Female	Black/African American	Non-Hispanic		19146-2825	1_Yes	2_Negative	8472	2011-04-08	1_Yes	1_Yes	1_Yes	2_No	1_Yes	2_No	1_Yes	2_No	1_Yes	2_No	1_Yes	2_No	2_No	2_No	1_Yes	3_Ab+/-		1_Yes	2011-04-28	2_No	1_Yes
676	10 SHURS LANE	1965	Female	Black/African American	Non-Hispanic	KEYSTONE HPE MNGD 2ND INST	19126	1_Yes	2_Negative	143991	2011-04-13	1_Yes	1_Yes	2_No	2_No	2_No	2_No	1_Yes	2_No	2_No	2_No	1_Yes	2_No	1_Yes	2_No	1_Yes	2_Ab-/- or -/+	1_Ab-/Ab-	2_No
677	1427 VINE ST. 6TH FLOOR	1950	Female	Black/African American	Non-Hispanic	MEDICAL ASSISTANCE PA	19132-4609	1_Yes	2_Negative	8472	2011-04-18	1_Yes	1_Yes	1_Yes	2_No	1_Yes	2_No	1_Yes	2_No	1_Yes	2_No	2_No	2_No	2_No	2_No	1_Yes	2_Ab-/- or -/+	1_Ab-/Ab-	2_No
678	FAIRMOUNT OFFICE	1947	Female	Black/African American	Non-Hispanic	MEDICARE	19138-0213	1_Yes	1_Positive	8472	2011-04-18	1_Yes	1_Yes	1_Yes	2_No	1_Yes	2_No	1_Yes	2_No	1_Yes	2_No	1_Yes	2_No	1_Yes	2_No	1_Yes	2_Ab-/- or -/+	2_Ab-/Ab+	2_No
679	255 S. 17TH ST 3RD FLR OFFICE	1959	Male	Black/African American	Non-Hispanic	AETNA PPO	19026	1_Yes	2_Negative	8472	2011-04-19	1_Yes	1_Yes	1_Yes	2_No	1_Yes	2_No	2_No	2_No	2_No	2_No	1_Yes	2_No	1_Yes	2_No	2_No			2_No
680	205 N. BROAD ST SUITE 100 OFFICE	1959	Female	Black/African American	Non-Hispanic	AETNA PPO	19120-1414	1_Yes	1_Positive	6462	2011-04-21	1_Yes	1_Yes	1_Yes	2_No	2_No	2_No	1_Yes	2_No	1_Yes	2_No	2_No	2_No	2_No	2_No	2_No			1_Yes	2012-06-14	1_Yes	2_No
681	1427 VINE ST. 6TH FLOOR	1963	Female	Black/African American	Non-Hispanic	UNITED HEALTHCARE COMMUNITY PLN	19145-3320	1_Yes	2_Negative	143991	2011-04-22	1_Yes	1_Yes	1_Yes	2_No	1_Yes	2_No	1_Yes	2_No	1_Yes	2_No	2_No	2_No	2_No	2_No	1_Yes	2_Ab-/- or -/+	1_Ab-/Ab-	2_No
682	205 N. BROAD ST SUITE 100 OFFICE	1965	Female	Black/African American	Non-Hispanic	KEYSTONE HEALTH PLAN EAST	19124-2422	1_Yes	2_Negative	6462	2011-04-25	1_Yes	1_Yes	1_Yes	2_No	2_No	2_No	2_No	2_No	1_Yes	2_No	1_Yes	2_No	2_No	2_No	2_No			2_No
683	219 N. BROAD ST. 6TH FLOOR	1957	Male	Black/African American	Non-Hispanic	MEDICARE	19132-2838	1_Yes	1_Positive	8472	2011-04-26	1_Yes	1_Yes	1_Yes	2_No	1_Yes	2_No	1_Yes	2_No	1_Yes	2_No	1_Yes	2_No	1_Yes	2_No	1_Yes	1_Ab+/+		1_Yes	2014-12-11	1_Yes	2_No
684	1427 VINE ST. 6TH FLOOR	1945	Male	Black/African American	Non-Hispanic	HEALTH PARTNERS MEDICARE	19132-2539	1_Yes	2_Negative	8472	2011-04-27	1_Yes	1_Yes	1_Yes	2_No	1_Yes	2_No	1_Yes	2_No	1_Yes	2_No	1_Yes	2_No	2_No	2_No	1_Yes	2_Ab-/- or -/+	1_Ab-/Ab-	2_No
685	205 N. BROAD ST SUITE 100 OFFICE	1956	Female	Black/African American	Non-Hispanic	BRAVO-ELDER HEALTH	19107	1_Yes	2_Negative	8472	2011-04-27	1_Yes	1_Yes	1_Yes	2_No	1_Yes	2_No	1_Yes	2_No	2_No	2_No	2_No	2_No	2_No	2_No	1_Yes	2_Ab-/- or -/+	1_Ab-/Ab-	2_No
686	205 N. BROAD ST SUITE 100 OFFICE	1955	Male	White	Non-Hispanic	BC/BS OUT OF STATE-SUIT 2ND INSTANCE	08043-3940	1_Yes	2_Negative	8472	2011-04-29	1_Yes	1_Yes	1_Yes	2_No	1_Yes	2_No	1_Yes	2_No	1_Yes	2_No	1_Yes	2_No	1_Yes	2_No	2_No			2_No
687	1427 VINE ST. 6TH FLOOR	1954	Male	Black/African American	Non-Hispanic	MEDICARE	19132	1_Yes	1_Positive	143991	2011-04-29	1_Yes	1_Yes	1_Yes	2_No	1_Yes	2_No	1_Yes	2_No	1_Yes	2_No	1_Yes	2_No	1_Yes	2_No	2_No			1_Yes	2011-11-02	1_Yes	1_Yes
688	205 N. BROAD ST SUITE 100 OFFICE	1956	Male	White	Non-Hispanic	CIGNA OTHER	19053	1_Yes	2_Negative	6462	2011-04-29	1_Yes	1_Yes	1_Yes	2_No	1_Yes	2_No	1_Yes	2_No	1_Yes	2_No	1_Yes	2_No	2_No	2_No	2_No			2_No
689	255 S. 17TH ST 3RD FLR OFFICE	1960	Female	Black/African American	Non-Hispanic	MEDICARE	19131-3915	1_Yes	2_Negative	32476	2011-05-05	1_Yes	1_Yes	1_Yes	2_No	1_Yes	2_No	1_Yes	2_No	1_Yes	2_No	1_Yes	2_No	1_Yes	2_No	1_Yes	2_Ab-/- or -/+	1_Ab-/Ab-	2_No
690	1427 VINE ST. 6TH FLOOR	1952	Female	Black/African American	Non-Hispanic	HEALTH PARTNERS	19124-2628	1_Yes	1_Positive	8472	2011-05-10	1_Yes	1_Yes	1_Yes	2_No	1_Yes	2_No	1_Yes	2_No	1_Yes	2_No	1_Yes	2_No	1_Yes	2_No	2_No			1_Yes	2014-06-09	1_Yes	1_Yes
691	FAIRMOUNT OFFICE	1964	Male	Black/African American	Unknown	MEDICARE	19140	1_Yes	2_Negative	8472	2011-05-12	1_Yes	1_Yes	1_Yes	2_No	1_Yes	2_No	1_Yes	2_No	1_Yes	2_No	1_Yes	2_No	1_Yes	2_No	1_Yes	2_Ab-/- or -/+	1_Ab-/Ab-	2_No
692	205 N. BROAD ST SUITE 100 OFFICE	1962	Female	Black/African American	Non-Hispanic	AETNA HMO	19151	1_Yes	2_Negative	6462	2011-05-12	1_Yes	1_Yes	1_Yes	2_No	1_Yes	2_No	1_Yes	2_No	1_Yes	2_No	1_Yes	2_No	1_Yes	2_No	2_No			2_No
693	1427 VINE ST. 6TH FLOOR	1963	Male	Black/African American	Non-Hispanic	KEYSTONE FIRST	19131	1_Yes	1_Positive	8472	2011-05-12	1_Yes	1_Yes	2_No	2_No	1_Yes	2_No	2_No	2_No	1_Yes	2_No	2_No	2_No	1_Yes	2_No	1_Yes	1_Ab+/+		1_Yes	2011-08-15	1_Yes	2_No
694	205 N. BROAD ST SUITE 100 OFFICE	1952	Female	White	Non-Hispanic	PERSONAL CHOICE	19103-2774	1_Yes	2_Negative	6462	2011-05-16	1_Yes	1_Yes	1_Yes	2_No	1_Yes	2_No	1_Yes	2_No	1_Yes	2_No	2_No	2_No	2_No	2_No	2_No			2_No
695	10 SHURS LANE	1960	Male	White	Unknown	BRAVO-ELDER HEALTH	19128	1_Yes	2_Negative	8472	2011-05-16	1_Yes	1_Yes	1_Yes	2_No	1_Yes	2_No	1_Yes	2_No	1_Yes	2_No	1_Yes	2_No	1_Yes	2_No	2_No			2_No
696	1427 VINE ST. 6TH FLOOR	1962	Female	Black/African American	Non-Hispanic	MEDICARE	19023	1_Yes	2_Negative	8472	2011-05-17	1_Yes	1_Yes	1_Yes	2_No	1_Yes	2_No	1_Yes	2_No	1_Yes	2_No	2_No	2_No	1_Yes	2_No	2_No			2_No
697	10 SHURS LANE	1957	Female	Black/African American	Non-Hispanic	HIGHMARK FEDERAL - BC/BS - PA	19104-1468	1_Yes	2_Negative	143991	2011-05-19	1_Yes	1_Yes	2_No	2_No	2_No	2_No	1_Yes	2_No	1_Yes	2_No	1_Yes	2_No	2_No	2_No	2_No			2_No
698	1427 VINE ST. 6TH FLOOR	1959	Male	Black/African American	Non-Hispanic	MEDICARE	19151	1_Yes	1_Positive	8472	2011-05-20	1_Yes	1_Yes	1_Yes	2_No	1_Yes	2_No	1_Yes	2_No	1_Yes	2_No	1_Yes	2_No	1_Yes	2_No	2_No			1_Yes	2014-08-04	1_Yes	1_Yes
699	205 N. BROAD ST SUITE 100 OFFICE	1945	Female	Black/African American	Unknown	HIGHMARK FEDERAL - BC/BS - PA	19142-1406	1_Yes	2_Negative	8472	2011-05-24	1_Yes	1_Yes	1_Yes	2_No	1_Yes	2_No	2_No	2_No	1_Yes	2_No	1_Yes	2_No	2_No	2_No	2_No			2_No
700	1427 VINE ST. 6TH FLOOR	1964	Female	Black/African American	Non-Hispanic	HEALTH PARTNERS	19121-5228	1_Yes	2_Negative	8472	2011-05-24	1_Yes	1_Yes	1_Yes	2_No	1_Yes	2_No	1_Yes	2_No	1_Yes	2_No	1_Yes	2_No	1_Yes	2_No	1_Yes	2_Ab-/- or -/+	1_Ab-/Ab-	2_No
701	1427 VINE ST. 6TH FLOOR	1963	Female	Black/African American	Non-Hispanic	KEYSTONE HEALTH PLAN EAST	19151-2826	1_Yes	2_Negative	DU469	2011-05-27	1_Yes	1_Yes	1_Yes	2_No	1_Yes	2_No	1_Yes	2_No	1_Yes	2_No	1_Yes	2_No	1_Yes	2_No	1_Yes	2_Ab-/- or -/+	1_Ab-/Ab-	2_No
702	FAIRMOUNT OFFICE	1949	Female	Black/African American	Non-Hispanic	HIGHMARK FEDERAL - BC/BS - PA	19140-1010	1_Yes	2_Negative	DU734	2011-05-31	1_Yes	1_Yes	1_Yes	2_No	1_Yes	2_No	1_Yes	2_No	1_Yes	2_No	1_Yes	2_No	1_Yes	2_No	1_Yes	2_Ab-/- or -/+	1_Ab-/Ab-	2_No
703	1427 VINE ST. 6TH FLOOR	1962	Male	Black/African American	Unknown	HEALTH PARTNERS	19138-2603	1_Yes	2_Negative	8472	2011-05-31	1_Yes	1_Yes	1_Yes	2_No	1_Yes	2_No	1_Yes	2_No	2_No	2_No	2_No	2_No	2_No	2_No	1_Yes	2_Ab-/- or -/+	1_Ab-/Ab-	2_No
704	10 SHURS LANE	1958	Female	White	Non-Hispanic	AETNA PPO	19128	1_Yes	2_Negative	8472	2011-06-01	1_Yes	1_Yes	1_Yes	2_No	2_No	2_No	2_No	2_No	2_No	2_No	1_Yes	2_No	2_No	2_No	1_Yes	2_Ab-/- or -/+	1_Ab-/Ab-	2_No
705	10 SHURS LANE	1950	Female	Unknown	Unknown	KEYSTONE HEALTH PLAN EAST	19151	1_Yes	2_Negative	DU469	2011-06-03	1_Yes	1_Yes	2_No	2_No	2_No	2_No	1_Yes	2_No	1_Yes	2_No	2_No	2_No	2_No	2_No	2_No			2_No
706	1427 VINE ST. 6TH FLOOR	1951	Female	White	Non-Hispanic	MEDICARE	19133-1315	1_Yes	1_Positive	6462	2011-06-07	1_Yes	1_Yes	2_No	2_No	2_No	2_No	1_Yes	2_No	1_Yes	2_No	2_No	2_No	2_No	2_No	2_No			1_Yes	2011-07-14	2_No	1_Yes
707	205 N. BROAD ST SUITE 100 OFFICE	1957	Male	White	Non-Hispanic	AETNA HMO	08053-5349	1_Yes	2_Negative	6462	2011-06-08	1_Yes	1_Yes	1_Yes	2_No	1_Yes	2_No	1_Yes	2_No	2_No	2_No	1_Yes	2_No	2_No	2_No	2_No			2_No
708	1427 VINE ST. 6TH FLOOR	1956	Male	Black/African American	Hispanic	MEDICARE	19141	1_Yes	2_Negative	DU131	2011-06-09	1_Yes	1_Yes	1_Yes	2_No	1_Yes	2_No	1_Yes	2_No	1_Yes	2_No	1_Yes	2_No	1_Yes	2_No	1_Yes	2_Ab-/- or -/+	1_Ab-/Ab-	2_No
709	1427 VINE ST. 6TH FLOOR	1957	Female	White	Non-Hispanic	MEDICARE	19148-3842	1_Yes	2_Negative	DU734	2011-06-16	1_Yes	1_Yes	2_No	2_No	1_Yes	2_No	1_Yes	2_No	2_No	2_No	2_No	2_No	2_No	2_No	1_Yes	2_Ab-/- or -/+	1_Ab-/Ab-	2_No
710	1427 VINE ST. 6TH FLOOR	1952	Male	Black/African American	Non-Hispanic	UNITED HEALTHCARE COMMUNITY PLN	19104	1_Yes	2_Negative	DU734	2011-06-17	1_Yes	1_Yes	1_Yes	2_No	1_Yes	2_No	1_Yes	2_No	1_Yes	2_No	1_Yes	2_No	1_Yes	2_No	1_Yes	2_Ab-/- or -/+	1_Ab-/Ab-	2_No
711	1427 VINE ST. 6TH FLOOR	1952	Female	Black/African American	Non-Hispanic	MEDICAL ASSISTANCE PA	19129-1769	1_Yes	2_Negative	DU734	2011-06-20	1_Yes	1_Yes	1_Yes	2_No	1_Yes	2_No	1_Yes	2_No	1_Yes	2_No	1_Yes	2_No	1_Yes	2_No	1_Yes	2_Ab-/- or -/+	1_Ab-/Ab-	2_No
712	219 N. BROAD ST. 6TH FLOOR	1951	Female	White	Non-Hispanic	BC/BS OUT OF STATE - SUITCASE	08084-1212	1_Yes	2_Negative	DU734	2011-06-29	1_Yes	1_Yes	1_Yes	2_No	1_Yes	2_No	1_Yes	2_No	2_No	2_No	2_No	2_No	2_No	2_No	2_No			2_No
713	219 N. BROAD ST. 6TH FLOOR	1964	Female	Black/African American	Non-Hispanic	PERSONAL CHOICE	19150	1_Yes	2_Negative	DU734	2011-07-06	1_Yes	1_Yes	1_Yes	2_No	2_No	2_No	1_Yes	2_No	1_Yes	2_No	1_Yes	2_No	2_No	2_No	2_No			2_No
714	205 N. BROAD ST SUITE 100 OFFICE	1959	Male	Black/African American	Non-Hispanic	AETNA PPO	19140	1_Yes	2_Negative	6462	2011-07-06	1_Yes	1_Yes	1_Yes	2_No	1_Yes	2_No	1_Yes	2_No	1_Yes	2_No	1_Yes	2_No	1_Yes	2_No	1_Yes	2_Ab-/- or -/+	1_Ab-/Ab-	2_No
715	255 S. 17TH ST 3RD FLR OFFICE	1952	Female	American Indian or Alaska Native	Hispanic	AMERIHEALTH ADMINISTRATORS	19140	1_Yes	2_Negative	DU469	2011-07-07	1_Yes	1_Yes	1_Yes	2_No	1_Yes	2_No	1_Yes	2_No	1_Yes	2_No	2_No	2_No	1_Yes	2_No	2_No			1_Yes	2017-04-13	2_No	1_Yes
716	1427 VINE ST. 6TH FLOOR	1961	Male	Black/African American	Non-Hispanic	HEALTH PARTNERS	19121-3509	1_Yes	2_Negative	DU734	2011-07-12	1_Yes	1_Yes	2_No	2_No	1_Yes	2_No	1_Yes	2_No	1_Yes	2_No	2_No	2_No	2_No	2_No	1_Yes	2_Ab-/- or -/+	1_Ab-/Ab-	2_No
717	219 N. BROAD ST. 6TH FLOOR	1956	Female	White	Non-Hispanic	MEDICARE	19141-1943	1_Yes	2_Negative	6462	2011-07-13	1_Yes	1_Yes	1_Yes	2_No	1_Yes	2_No	1_Yes	2_No	1_Yes	2_No	1_Yes	2_No	1_Yes	2_No	2_No			2_No
718	FAIRMOUNT OFFICE	1964	Male	Black/African American	Unknown	KEYSTONE HEALTH PLAN EAST	19139	1_Yes	2_Negative	DU131	2011-07-13	1_Yes	1_Yes	1_Yes	2_No	1_Yes	2_No	1_Yes	2_No	1_Yes	2_No	1_Yes	2_No	2_No	2_No	1_Yes	2_Ab-/- or -/+	1_Ab-/Ab-	2_No
719	10 SHURS LANE	1957	Male	White	Non-Hispanic	PERSONAL CHOICE 2ND INSTANCE	19118	1_Yes	2_Negative	DU734	2011-07-13	1_Yes	1_Yes	2_No	2_No	1_Yes	2_No	2_No	2_No	1_Yes	2_No	1_Yes	2_No	1_Yes	2_No	1_Yes	2_Ab-/- or -/+	1_Ab-/Ab-	2_No
720	255 S. 17TH ST 3RD FLR OFFICE	1962	Female	White	Non-Hispanic	BRAVO-ELDER HEALTH	19125	1_Yes	2_Negative	6462	2011-07-14	1_Yes	1_Yes	1_Yes	2_No	2_No	2_No	1_Yes	2_No	2_No	2_No	2_No	2_No	2_No	2_No	1_Yes	2_Ab-/- or -/+	1_Ab-/Ab-	2_No
721	219 N. BROAD ST. 6TH FLOOR	1958	Female	Black/African American	Non-Hispanic	KEYSTONE HPE MNGD 2ND INST	19121	1_Yes	1_Positive	DU734	2011-07-14	1_Yes	1_Yes	1_Yes	2_No	1_Yes	2_No	1_Yes	2_No	1_Yes	2_No	2_No	2_No	2_No	2_No	2_No			1_Yes	2011-09-01	2_No	1_Yes
722	1427 VINE ST. 6TH FLOOR	1964	Male	Black/African American	Non-Hispanic	KEYSTONE FIRST	19144	1_Yes	2_Negative	DU734	2011-07-18	1_Yes	1_Yes	1_Yes	2_No	1_Yes	2_No	1_Yes	2_No	1_Yes	2_No	2_No	2_No	2_No	2_No	2_No			2_No
723	219 N. BROAD ST. 6TH FLOOR	1948	Female	Black/African American	Non-Hispanic	HEALTH PARTNERS MEDICARE	19121-5208	1_Yes	2_Negative	DU734	2011-07-20	1_Yes	1_Yes	1_Yes	2_No	1_Yes	2_No	1_Yes	2_No	1_Yes	2_No	1_Yes	2_No	2_No	2_No	2_No			2_No
724	10 SHURS LANE	1965	Female	Black/African American	Non-Hispanic	TRICARE SERVICES	19135	1_Yes	2_Negative	DU469	2011-07-22	1_Yes	1_Yes	2_No	2_No	2_No	2_No	1_Yes	2_No	2_No	2_No	2_No	2_No	2_No	2_No	2_No			2_No
725	1427 VINE ST. 6TH FLOOR	1954	Female	Black/African American	Non-Hispanic	KEYSTONE FIRST	19111	1_Yes	2_Negative	DU734	2011-07-25	1_Yes	1_Yes	1_Yes	2_No	1_Yes	2_No	1_Yes	2_No	1_Yes	2_No	1_Yes	2_No	1_Yes	2_No	2_No			2_No
726	10 SHURS LANE	1956	Female	Black/African American	Non-Hispanic	KEYSTONE HPE MNGD 2ND INST	19050	1_Yes	2_Negative	DU469	2011-07-27	1_Yes	1_Yes	2_No	2_No	2_No	2_No	2_No	2_No	1_Yes	2_No	2_No	2_No	2_No	2_No	2_No			2_No
727	1427 VINE ST. 6TH FLOOR	1961	Male	White	Non-Hispanic	HEALTH PARTNERS	19139	1_Yes	2_Negative	DU734	2011-07-27	1_Yes	1_Yes	1_Yes	2_No	2_No	2_No	2_No	2_No	1_Yes	2_No	2_No	2_No	1_Yes	2_No	2_No			2_No
728	1427 VINE ST. 6TH FLOOR	1961	Male	Black/African American	Unknown	BRAVO-ELDER HEALTH	19050	1_Yes	2_Negative	DU131	2011-07-29	1_Yes	1_Yes	1_Yes	2_No	1_Yes	2_No	1_Yes	2_No	2_No	2_No	2_No	2_No	2_No	2_No	2_No			2_No
729	255 S. 17TH ST 3RD FLR OFFICE	1951	Male	White	Non-Hispanic	AETNA PPO	19126-3347	1_Yes	1_Positive	DU131	2011-07-29	1_Yes	1_Yes	1_Yes	2_No	1_Yes	2_No	1_Yes	2_No	1_Yes	2_No	1_Yes	2_No	1_Yes	2_No	2_No			1_Yes	2011-08-04	2_No	1_Yes
730	1427 VINE ST. 6TH FLOOR	1955	Male	Black/African American	Non-Hispanic	COMMERCIAL INS 2ND INSTANCE	19121-2227	1_Yes	2_Negative	DU131	2011-08-03	1_Yes	1_Yes	1_Yes	2_No	1_Yes	2_No	1_Yes	2_No	1_Yes	2_No	2_No	2_No	2_No	2_No	2_No			2_No
731	255 S. 17TH ST 3RD FLR OFFICE	1962	Female	Black/African American	Non-Hispanic	BC/BS OUT OF STATE - SUITCASE	19145	1_Yes	2_Negative	6462	2011-08-03	1_Yes	1_Yes	1_Yes	2_No	1_Yes	2_No	2_No	2_No	1_Yes	2_No	1_Yes	2_No	1_Yes	2_No	1_Yes	2_Ab-/- or -/+	1_Ab-/Ab-	2_No
732	10 SHURS LANE	1951	Female	Black/African American	Non-Hispanic	PERSONAL CHOICE 2ND INSTANCE	19144	1_Yes	2_Negative	DU469	2011-08-04	1_Yes	1_Yes	1_Yes	2_No	1_Yes	2_No	1_Yes	2_No	1_Yes	2_No	1_Yes	2_No	2_No	2_No	2_No			2_No
733	255 S. 17TH ST 3RD FLR OFFICE	1948	Male	Black/African American	Non-Hispanic	MEDICARE	19143-5228	1_Yes	2_Negative	6462	2011-08-05	1_Yes	1_Yes	1_Yes	2_No	1_Yes	2_No	1_Yes	2_No	1_Yes	2_No	1_Yes	2_No	2_No	2_No	2_No			2_No
734	219 N. BROAD ST. 6TH FLOOR	1965	Female	White	Non-Hispanic	BC/BS OUT OF STATE-SUIT 2ND INSTANCE	18974	1_Yes	2_Negative	DU469	2011-08-08	1_Yes	1_Yes	1_Yes	2_No	1_Yes	2_No	2_No	2_No	1_Yes	2_No	2_No	2_No	1_Yes	2_No	2_No			2_No
735	219 N. BROAD ST. 6TH FLOOR	1947	Female	Black/African American	Non-Hispanic	MEDICARE	19138	1_Yes	1_Positive	DU131	2011-08-09	1_Yes	1_Yes	2_No	2_No	1_Yes	2_No	2_No	2_No	1_Yes	2_No	1_Yes	2_No	2_No	2_No	1_Yes	1_Ab+/+		1_Yes	2011-08-09	1_Yes	1_Yes
736	255 S. 17TH ST 3RD FLR OFFICE	1961	Female	White	Non-Hispanic	HIGHMARK FEDERAL - BC/BS - PA	08031-1457	1_Yes	2_Negative	DU131	2011-08-09	1_Yes	1_Yes	1_Yes	2_No	1_Yes	2_No	1_Yes	2_No	1_Yes	2_No	1_Yes	2_No	1_Yes	2_No	1_Yes	2_Ab-/- or -/+	1_Ab-/Ab-	2_No
737	10 SHURS LANE	1954	Female	White	Unknown	BC/BS OUT OF STATE - SUITCASE	19129	1_Yes	2_Negative	DU734	2011-08-10	1_Yes	1_Yes	1_Yes	2_No	1_Yes	2_No	1_Yes	2_No	1_Yes	2_No	1_Yes	2_No	1_Yes	2_No	1_Yes	2_Ab-/- or -/+	1_Ab-/Ab-	2_No
738	205 N. BROAD ST SUITE 100 OFFICE	1959	Female	Black/African American	Hispanic	CIGNA OTHER	19143-1403	1_Yes	2_Negative	6462	2011-08-15	1_Yes	1_Yes	1_Yes	2_No	1_Yes	2_No	1_Yes	2_No	1_Yes	2_No	1_Yes	2_No	1_Yes	2_No	1_Yes	2_Ab-/- or -/+	1_Ab-/Ab-	2_No
739	1427 VINE ST. 6TH FLOOR	1964	Female	Black/African American	Unknown	HEALTH PARTNERS	19134-2301	1_Yes	2_Negative	DU734	2011-08-16	1_Yes	1_Yes	1_Yes	2_No	1_Yes	2_No	1_Yes	2_No	1_Yes	2_No	1_Yes	2_No	1_Yes	2_No	1_Yes	2_Ab-/- or -/+	1_Ab-/Ab-	1_Yes	2007-06-26	2_No	1_Yes
740	10 SHURS LANE	1955	Female	Black/African American	Non-Hispanic	PERSONAL CHOICE	19036-2157	1_Yes	2_Negative	DU50	2011-08-16	1_Yes	1_Yes	1_Yes	2_No	1_Yes	2_No	1_Yes	2_No	1_Yes	2_No	1_Yes	2_No	1_Yes	2_No	2_No			2_No
741	1427 VINE ST. 6TH FLOOR	1963	Female	Black/African American	Non-Hispanic	HEALTH PARTNERS 2ND INSTANCE	19124-1730	1_Yes	2_Negative	DU734	2011-08-16	1_Yes	1_Yes	1_Yes	2_No	1_Yes	2_No	1_Yes	2_No	1_Yes	2_No	1_Yes	2_No	2_No	2_No	1_Yes	2_Ab-/- or -/+	1_Ab-/Ab-	2_No
742	219 N. BROAD ST. 6TH FLOOR	1949	Female	Black/African American	Non-Hispanic	HEALTH PARTNERS	19128	1_Yes	2_Negative	DU131	2011-08-18	1_Yes	1_Yes	1_Yes	2_No	1_Yes	2_No	1_Yes	2_No	1_Yes	2_No	1_Yes	2_No	1_Yes	2_No	2_No			1_Yes	2015-08-28	2_No	1_Yes
743	1427 VINE ST. 6TH FLOOR	1959	Female	Black/African American	Non-Hispanic	MEDICARE	19143-5515	1_Yes	2_Negative	DU131	2011-08-23	1_Yes	1_Yes	1_Yes	2_No	1_Yes	2_No	1_Yes	2_No	1_Yes	2_No	1_Yes	2_No	1_Yes	2_No	2_No			2_No
744	10 SHURS LANE	1960	Female	Black/African American	Non-Hispanic	AETNA HMO	19150	1_Yes	2_Negative	DU469	2011-08-24	1_Yes	1_Yes	1_Yes	2_No	1_Yes	2_No	1_Yes	2_No	1_Yes	2_No	1_Yes	2_No	1_Yes	2_No	2_No			2_No
745	255 S. 17TH ST 3RD FLR OFFICE	1963	Female	Black/African American	Non-Hispanic	HIGHMARK FEDERAL - BC/BS - PA	19120	1_Yes	2_Negative	6462	2011-08-25	1_Yes	1_Yes	2_No	2_No	1_Yes	2_No	2_No	2_No	1_Yes	2_No	1_Yes	2_No	2_No	2_No	1_Yes	2_Ab-/- or -/+	1_Ab-/Ab-	2_No
746	1427 VINE ST. 6TH FLOOR	1961	Female	Black/African American	Non-Hispanic	KEYSTONE FIRST 2ND INSTANCE	19144	1_Yes	1_Positive	DU734	2011-08-25	1_Yes	1_Yes	1_Yes	2_No	1_Yes	2_No	1_Yes	2_No	2_No	2_No	2_No	2_No	2_No	2_No	1_Yes	1_Ab+/+		1_Yes	2012-01-12	1_Yes	1_Yes
747	255 S. 17TH ST 3RD FLR OFFICE	1956	Female	Black/African American	Non-Hispanic	OXFORD HEALTH PLAN PPO	08070	1_Yes	2_Negative	32476	2011-08-30	1_Yes	1_Yes	1_Yes	2_No	1_Yes	2_No	1_Yes	2_No	2_No	2_No	2_No	2_No	2_No	2_No	2_No			2_No
748	1427 VINE ST. 6TH FLOOR	1959	Female	Black/African American	Non-Hispanic	KEYSTONE FIRST	19140	1_Yes	2_Negative	DU734	2011-08-30	1_Yes	1_Yes	1_Yes	2_No	1_Yes	2_No	1_Yes	2_No	2_No	2_No	1_Yes	2_No	2_No	2_No	2_No			2_No
749	255 S. 17TH ST 3RD FLR OFFICE	1957	Male	White	Non-Hispanic	KEYSTONE HEALTH PLAN EAST	19146-4901	1_Yes	2_Negative	32476	2011-08-30	1_Yes	1_Yes	1_Yes	2_No	1_Yes	2_No	1_Yes	2_No	1_Yes	2_No	1_Yes	2_No	1_Yes	2_No	1_Yes	2_Ab-/- or -/+	1_Ab-/Ab-	2_No
750	255 S. 17TH ST 3RD FLR OFFICE	1946	Female	Black/African American	Non-Hispanic	AETNA HMO	19130-1107	1_Yes	2_Negative	6462	2011-08-31	1_Yes	1_Yes	1_Yes	2_No	1_Yes	2_No	1_Yes	2_No	1_Yes	2_No	1_Yes	2_No	1_Yes	2_No	1_Yes	2_Ab-/- or -/+	1_Ab-/Ab-	2_No
751	219 N. BROAD ST. 6TH FLOOR	1959	Female	White	Non-Hispanic	KEYSTONE HEALTH PLAN EAST	19114	1_Yes	2_Negative	DU734	2011-09-01	1_Yes	1_Yes	2_No	2_No	2_No	2_No	1_Yes	2_No	2_No	2_No	2_No	2_No	1_Yes	2_No	1_Yes	2_Ab-/- or -/+	1_Ab-/Ab-	1_Yes	2012-11-20	2_No	1_Yes
752	205 N. BROAD ST SUITE 100 OFFICE	1952	Female	White	Non-Hispanic	PERSONAL CHOICE	19320-1508	1_Yes	2_Negative	DU131	2011-09-01	1_Yes	1_Yes	2_No	2_No	1_Yes	2_No	1_Yes	2_No	1_Yes	2_No	1_Yes	2_No	2_No	2_No	2_No			2_No
753	205 N. BROAD ST SUITE 100 OFFICE	1955	Female	Black/African American	Non-Hispanic	HIGHMARK FEDERAL - BC/BS - PA	19135-3212	1_Yes	2_Negative	DU131	2011-09-07	1_Yes	1_Yes	2_No	2_No	1_Yes	2_No	1_Yes	2_No	1_Yes	2_No	1_Yes	2_No	1_Yes	2_No	1_Yes	2_Ab-/- or -/+	1_Ab-/Ab-	2_No
754	1427 VINE ST. 6TH FLOOR	1956	Female	Black/African American	Unknown	KEYSTONE HEALTH PLAN EAST	19132-4323	1_Yes	2_Negative	DU469	2011-09-08	1_Yes	1_Yes	1_Yes	2_No	1_Yes	2_No	1_Yes	2_No	1_Yes	2_No	1_Yes	2_No	1_Yes	2_No	2_No			2_No
755	205 N. BROAD ST SUITE 100 OFFICE	1953	Female	Black/African American	Non-Hispanic	PERSONAL CHOICE 2ND INSTANCE	19132-3301	1_Yes	2_Negative	6462	2011-09-08	1_Yes	1_Yes	1_Yes	2_No	1_Yes	2_No	2_No	2_No	2_No	2_No	1_Yes	2_No	1_Yes	2_No	2_No			2_No
756	205 N. BROAD ST SUITE 100 OFFICE	1956	Male	White	Non-Hispanic	KEYSTONE HPE MNGD 2ND INST	19073	1_Yes	2_Negative	6462	2011-09-14	1_Yes	1_Yes	2_No	2_No	2_No	2_No	2_No	2_No	1_Yes	2_No	2_No	2_No	2_No	2_No	2_No			2_No
757	10 SHURS LANE	1955	Male	White	Unknown	MEDICARE	19134	1_Yes	1_Positive	DU131	2011-09-19	1_Yes	1_Yes	1_Yes	2_No	1_Yes	2_No	1_Yes	2_No	1_Yes	2_No	2_No	2_No	2_No	2_No	2_No			1_Yes	2016-08-19	1_Yes	2_No
758	FAIRMOUNT OFFICE	1960	Female	Black/African American	Non-Hispanic	BRAVO-ELDER HEALTH	19140	1_Yes	2_Negative	DU734	2011-09-20	1_Yes	1_Yes	1_Yes	2_No	1_Yes	2_No	1_Yes	2_No	1_Yes	2_No	1_Yes	2_No	1_Yes	2_No	2_No			2_No
759	219 N. BROAD ST. 6TH FLOOR	1949	Female	Black/African American	Non-Hispanic	UNITED HEALTHCARE	20721	1_Yes	2_Negative	DU469	2011-09-20	1_Yes	1_Yes	1_Yes	2_No	1_Yes	2_No	1_Yes	2_No	1_Yes	2_No	1_Yes	2_No	2_No	2_No	2_No			2_No
760	10 SHURS LANE	1954	Male	White	Non-Hispanic	KEYSTONE HEALTH PLAN EAST	08080-4370	1_Yes	2_Negative	6462	2011-09-21	1_Yes	1_Yes	1_Yes	2_No	1_Yes	2_No	1_Yes	2_No	1_Yes	2_No	2_No	2_No	2_No	2_No	2_No			2_No
761	219 N. BROAD ST. 6TH FLOOR	1947	Female	Black/African American	Non-Hispanic	MEDICARE	19143	1_Yes	2_Negative	DU734	2011-09-23	1_Yes	1_Yes	2_No	2_No	1_Yes	2_No	1_Yes	2_No	1_Yes	2_No	1_Yes	2_No	1_Yes	2_No	2_No			2_No
762	205 N. BROAD ST SUITE 100 OFFICE	1951	Female	White	Non-Hispanic	AETNA HMO	19148-2613	1_Yes	2_Negative	6462	2011-09-26	1_Yes	1_Yes	1_Yes	2_No	1_Yes	2_No	1_Yes	2_No	1_Yes	2_No	2_No	2_No	2_No	2_No	2_No			2_No
763	1427 VINE ST. 6TH FLOOR	1958	Female	Black/African American	Non-Hispanic	HEALTH PARTNERS 2ND INSTANCE	19103-3301	1_Yes	1_Positive	DU734	2011-09-26	1_Yes	1_Yes	2_No	2_No	2_No	2_No	1_Yes	2_No	1_Yes	2_No	2_No	2_No	2_No	2_No	2_No			1_Yes	2012-02-28	1_Yes	2_No
764	10 SHURS LANE	1960	Female	White	Non-Hispanic	AETNA HMO	19127	1_Yes	1_Positive	DU734	2011-09-27	1_Yes	1_Yes	1_Yes	2_No	1_Yes	2_No	1_Yes	2_No	1_Yes	2_No	1_Yes	2_No	1_Yes	2_No	2_No			1_Yes	2009-03-31	2_No	1_Yes
765	219 N. BROAD ST. 6TH FLOOR	1960	Female	Black/African American	Non-Hispanic	KEYSTONE HEALTH PLAN EAST	08234	1_Yes	2_Negative	DU131	2011-09-28	1_Yes	1_Yes	2_No	2_No	2_No	2_No	2_No	2_No	2_No	2_No	1_Yes	2_No	2_No	2_No	2_No			2_No
766	1427 VINE ST. 6TH FLOOR	1963	Male	Black/African American	Non-Hispanic		19103-4635	1_Yes	2_Negative	DU734	2011-09-30	1_Yes	1_Yes	1_Yes	2_No	1_Yes	2_No	1_Yes	2_No	2_No	2_No	2_No	2_No	2_No	2_No	1_Yes	2_Ab-/- or -/+	1_Ab-/Ab-	2_No
767	255 S. 17TH ST 3RD FLR OFFICE	1959	Male	White	Non-Hispanic	UNITED HEALTHCARE	19103-5951	1_Yes	2_Negative	6462	2011-09-30	1_Yes	1_Yes	1_Yes	2_No	1_Yes	2_No	1_Yes	2_No	1_Yes	2_No	1_Yes	2_No	1_Yes	2_No	2_No			2_No
768	219 N. BROAD ST. 6TH FLOOR	1958	Female	White	Non-Hispanic	HEALTH PARTNERS	19132	1_Yes	1_Positive	DU734	2011-10-04	1_Yes	1_Yes	1_Yes	2_No	1_Yes	2_No	1_Yes	2_No	1_Yes	2_No	1_Yes	2_No	2_No	2_No	2_No			1_Yes	2011-10-04	2_No	1_Yes
769	219 N. BROAD ST. 6TH FLOOR	1958	Male	White	Hispanic	BRAVO-ELDER HEALTH	19130-3312	1_Yes	2_Negative	DU131	2011-10-05	1_Yes	1_Yes	1_Yes	2_No	1_Yes	2_No	1_Yes	2_No	2_No	2_No	2_No	2_No	2_No	2_No	2_No			2_No
770	10 SHURS LANE	1957	Female	White	Non-Hispanic	KEYSTONE HEALTH PLAN EAST	19131	1_Yes	2_Negative	DU734	2011-10-05	1_Yes	1_Yes	1_Yes	2_No	1_Yes	2_No	1_Yes	2_No	1_Yes	2_No	1_Yes	2_No	1_Yes	2_No	2_No			2_No
771	1427 VINE ST. 6TH FLOOR	1955	Male	Unknown	Hispanic	HEALTH PARTNERS	19135	1_Yes	1_Positive	DU734	2011-10-06	1_Yes	1_Yes	1_Yes	2_No	1_Yes	2_No	1_Yes	2_No	1_Yes	2_No	1_Yes	2_No	1_Yes	2_No	2_No			1_Yes	2012-01-12	1_Yes	2_No
772	1427 VINE ST. 6TH FLOOR	1952	Male	Black/African American	Non-Hispanic	HEALTH PARTNERS	19132-4337	1_Yes	2_Negative	DU734	2011-10-07	1_Yes	1_Yes	2_No	2_No	1_Yes	2_No	2_No	2_No	1_Yes	2_No	1_Yes	2_No	2_No	2_No	2_No			2_No
773	255 S. 17TH ST 3RD FLR OFFICE	1962	Female	Black/African American	Non-Hispanic	PERSONAL CHOICE	19120-1306	1_Yes	2_Negative	6462	2011-10-13	1_Yes	1_Yes	1_Yes	2_No	1_Yes	2_No	1_Yes	2_No	1_Yes	2_No	2_No	2_No	2_No	2_No	1_Yes	2_Ab-/- or -/+	1_Ab-/Ab-	2_No
774	1427 VINE ST. 6TH FLOOR	1964	Female	Black/African American	Non-Hispanic	KEYSTONE VIP CHOICE	19103	1_Yes	2_Negative	DU734	2011-10-20	1_Yes	1_Yes	1_Yes	2_No	1_Yes	2_No	1_Yes	2_No	1_Yes	2_No	1_Yes	2_No	1_Yes	2_No	2_No			2_No
775	1427 VINE ST. 6TH FLOOR	1965	Female	White	Hispanic	HEALTH PARTNERS	19134-3001	1_Yes	2_Negative	DU734	2011-10-20	1_Yes	1_Yes	1_Yes	2_No	1_Yes	2_No	1_Yes	2_No	1_Yes	2_No	1_Yes	2_No	1_Yes	2_No	1_Yes	2_Ab-/- or -/+	1_Ab-/Ab-	2_No
776	219 N. BROAD ST. 6TH FLOOR	1950	Female	Black/African American	Non-Hispanic	BRAVO-ELDER HEALTH	19121	1_Yes	2_Negative	DU734	2011-10-26	1_Yes	1_Yes	2_No	2_No	1_Yes	2_No	1_Yes	2_No	2_No	2_No	2_No	2_No	2_No	2_No	2_No			2_No
777	205 N. BROAD ST SUITE 100 OFFICE	1951	Male	White	Non-Hispanic	AETNA PPO 2ND INSTANCE	08081	1_Yes	2_Negative	6462	2011-10-26	1_Yes	1_Yes	2_No	2_No	2_No	2_No	1_Yes	2_No	1_Yes	2_No	1_Yes	2_No	1_Yes	2_No	1_Yes	2_Ab-/- or -/+	1_Ab-/Ab-	2_No
778	219 N. BROAD ST. 6TH FLOOR	1958	Female	Black/African American	Non-Hispanic	PERSONAL CHOICE 2ND INSTANCE	19140	1_Yes	2_Negative	DU734	2011-10-27	1_Yes	1_Yes	1_Yes	2_No	1_Yes	2_No	2_No	2_No	2_No	2_No	1_Yes	2_No	1_Yes	2_No	2_No			2_No
779	1427 VINE ST. 6TH FLOOR	1963	Female	Black/African American	Non-Hispanic	AETNA BETTER HEALTH	19120-2501	1_Yes	2_Negative	DU734	2011-10-27	1_Yes	1_Yes	2_No	2_No	2_No	2_No	1_Yes	2_No	1_Yes	2_No	1_Yes	2_No	1_Yes	2_No	1_Yes	2_Ab-/- or -/+	1_Ab-/Ab-	2_No
780	219 N. BROAD ST. 6TH FLOOR	1955	Female	Black/African American	Non-Hispanic	COMMERCIAL INSURANCE	19702-2228	1_Yes	2_Negative	DU734	2011-11-01	1_Yes	1_Yes	2_No	2_No	1_Yes	2_No	2_No	2_No	1_Yes	2_No	1_Yes	2_No	2_No	2_No	2_No			2_No
781	255 S. 17TH ST 3RD FLR OFFICE	1956	Female	White	Non-Hispanic		08021-4713	1_Yes	2_Negative	32476	2011-11-01	1_Yes	1_Yes	1_Yes	2_No	2_No	2_No	1_Yes	2_No	2_No	2_No	1_Yes	2_No	1_Yes	2_No	1_Yes	2_Ab-/- or -/+	1_Ab-/Ab-	2_No
782	255 S. 17TH ST 3RD FLR OFFICE	1955	Male	Black/African American	Non-Hispanic	BC/BS OUT OF STATE - SUITCASE	19110-2671	1_Yes	2_Negative	6462	2011-11-03	1_Yes	1_Yes	1_Yes	2_No	1_Yes	2_No	1_Yes	2_No	2_No	2_No	1_Yes	2_No	1_Yes	2_No	1_Yes	2_Ab-/- or -/+	1_Ab-/Ab-	2_No
783	1427 VINE ST. 6TH FLOOR	1950	Male	White	Non-Hispanic	HEALTH PARTNERS	19125	1_Yes	2_Negative	DU131	2011-11-07	1_Yes	1_Yes	1_Yes	2_No	1_Yes	2_No	1_Yes	2_No	1_Yes	2_No	1_Yes	2_No	2_No	2_No	2_No			2_No
784	255 S. 17TH ST 3RD FLR OFFICE	1951	Female	Black/African American	Non-Hispanic	CIGNA HMO	19150	1_Yes	2_Negative	6462	2011-11-08	1_Yes	1_Yes	1_Yes	2_No	1_Yes	2_No	1_Yes	2_No	1_Yes	2_No	1_Yes	2_No	1_Yes	2_No	1_Yes	2_Ab-/- or -/+	1_Ab-/Ab-	2_No
785	1427 VINE ST. 6TH FLOOR	1964	Male	Black/African American	Non-Hispanic	MEDICARE	19111-5824	1_Yes	2_Negative	DU131	2011-11-10	1_Yes	1_Yes	1_Yes	2_No	1_Yes	2_No	1_Yes	2_No	1_Yes	2_No	1_Yes	2_No	2_No	2_No	1_Yes	2_Ab-/- or -/+	1_Ab-/Ab-	2_No
786	1427 VINE ST. 6TH FLOOR	1959	Male	Black/African American	Non-Hispanic	BRAVO-ELDER HEALTH	19142-2335	1_Yes	2_Negative	DU734	2011-11-11	1_Yes	1_Yes	1_Yes	2_No	1_Yes	2_No	1_Yes	2_No	1_Yes	2_No	1_Yes	2_No	2_No	2_No	2_No			2_No
787	1427 VINE ST. 6TH FLOOR	1957	Male	Black/African American	Non-Hispanic	UNITED HEALTHCARE COMMUNITY PLN	19143	1_Yes	1_Positive	DU469	2011-11-14	1_Yes	1_Yes	1_Yes	2_No	1_Yes	2_No	1_Yes	2_No	1_Yes	2_No	1_Yes	2_No	1_Yes	2_No	1_Yes	1_Ab+/+		1_Yes	2012-01-13	2_No	1_Yes
788	205 N. BROAD ST SUITE 100 OFFICE	1956	Male	White	Non-Hispanic	KEYSTONE HPE MNGD 2ND INST	19002	1_Yes	2_Negative	DU734	2011-11-16	1_Yes	1_Yes	1_Yes	2_No	1_Yes	2_No	1_Yes	2_No	1_Yes	2_No	1_Yes	2_No	2_No	2_No	1_Yes	2_Ab-/- or -/+	1_Ab-/Ab-	2_No
789	255 S. 17TH ST 3RD FLR OFFICE	1957	Female	Black/African American	Non-Hispanic	AETNA HMO	19130	1_Yes	1_Positive	6462	2011-11-17	1_Yes	1_Yes	1_Yes	2_No	1_Yes	2_No	1_Yes	2_No	1_Yes	2_No	1_Yes	2_No	1_Yes	2_No	2_No			1_Yes	2011-11-17	2_No	1_Yes
790	FAIRMOUNT OFFICE	1954	Female	Black/African American	Non-Hispanic	BRAVO-ELDER HEALTH	19121-2822	1_Yes	1_Positive	DU50	2011-11-22	1_Yes	1_Yes	1_Yes	2_No	1_Yes	2_No	1_Yes	2_No	2_No	2_No	2_No	2_No	2_No	2_No	1_Yes	1_Ab+/+		1_Yes	2013-08-08	1_Yes	2_No
791	205 N. BROAD ST SUITE 100 OFFICE	1957	Male	Black/African American	Non-Hispanic	COMMERCIAL INS 2ND INSTANCE	19446	1_Yes	2_Negative	DU469	2011-11-22	1_Yes	1_Yes	2_No	2_No	1_Yes	2_No	1_Yes	2_No	1_Yes	2_No	1_Yes	2_No	1_Yes	2_No	1_Yes	2_Ab-/- or -/+	1_Ab-/Ab-	2_No
792	1427 VINE ST. 6TH FLOOR	1957	Male	Black/African American	Non-Hispanic	MEDICARE	19143	1_Yes	2_Negative	DU734	2011-11-23	1_Yes	1_Yes	2_No	2_No	2_No	2_No	2_No	2_No	2_No	2_No	2_No	2_No	1_Yes	2_No	1_Yes	2_Ab-/- or -/+	1_Ab-/Ab-	1_Yes	2012-06-13	2_No	1_Yes
793	219 N. BROAD ST. 6TH FLOOR	1953	Female	White	Non-Hispanic	KEYSTONE HEALTH PLAN EAST	19145-5903	1_Yes	2_Negative	DU131	2011-11-23	1_Yes	1_Yes	1_Yes	2_No	1_Yes	2_No	1_Yes	2_No	1_Yes	2_No	2_No	2_No	2_No	2_No	1_Yes	2_Ab-/- or -/+	1_Ab-/Ab-	2_No
794	255 S. 17TH ST 3RD FLR OFFICE	1965	Female	Black/African American	Non-Hispanic	KEYSTONE HEALTH PLAN EAST	19023-1214	1_Yes	2_Negative	DU469	2011-11-28	1_Yes	1_Yes	1_Yes	2_No	1_Yes	2_No	1_Yes	2_No	1_Yes	2_No	1_Yes	2_No	1_Yes	2_No	1_Yes	2_Ab-/- or -/+	1_Ab-/Ab-	2_No
795	205 N. BROAD ST SUITE 100 OFFICE	1960	Female	Unknown	Hispanic	KEYSTONE HPE MNGD 2ND INST	19001-1114	1_Yes	2_Negative	DU734	2011-11-28	1_Yes	1_Yes	1_Yes	2_No	1_Yes	2_No	1_Yes	2_No	1_Yes	2_No	1_Yes	2_No	1_Yes	2_No	2_No			2_No
796	205 N. BROAD ST SUITE 100 OFFICE	1960	Female	Black/African American	Non-Hispanic	KEYSTONE HEALTH PLAN EAST	19138-2210	1_Yes	2_Negative	DU734	2011-11-29	1_Yes	1_Yes	2_No	2_No	1_Yes	2_No	1_Yes	2_No	1_Yes	2_No	1_Yes	2_No	1_Yes	2_No	2_No			2_No
797	255 S. 17TH ST 3RD FLR OFFICE	1948	Female	Black/African American	Non-Hispanic	BRAVO-ELDER HEALTH	19131-3421	1_Yes	2_Negative	6462	2011-11-29	1_Yes	1_Yes	1_Yes	2_No	1_Yes	2_No	1_Yes	2_No	1_Yes	2_No	1_Yes	2_No	2_No	2_No	2_No			2_No
798	10 SHURS LANE	1953	Female	Black/African American	Non-Hispanic	PERSONAL CHOICE	19120	1_Yes	2_Negative	DU469	2011-12-01	1_Yes	1_Yes	2_No	2_No	2_No	2_No	1_Yes	2_No	1_Yes	2_No	1_Yes	2_No	2_No	2_No	1_Yes	2_Ab-/- or -/+	1_Ab-/Ab-	2_No
799	1427 VINE ST. 6TH FLOOR	1958	Male	Black/African American	Non-Hispanic	UNITED HEALTHCARE COMMUNITY PLN	19146	1_Yes	2_Negative	DU131	2011-12-02	1_Yes	1_Yes	1_Yes	2_No	1_Yes	2_No	1_Yes	2_No	1_Yes	2_No	1_Yes	2_No	1_Yes	2_No	1_Yes	2_Ab-/- or -/+	1_Ab-/Ab-	2_No
800	1427 VINE ST. 6TH FLOOR	1956	Male	Black/African American	Non-Hispanic	MEDICARE	19143	1_Yes	1_Positive	DU734	2011-12-05	1_Yes	1_Yes	1_Yes	2_No	1_Yes	2_No	1_Yes	2_No	1_Yes	2_No	1_Yes	2_No	1_Yes	2_No	2_No			1_Yes	2012-02-13	1_Yes	1_Yes
801	205 N. BROAD ST SUITE 100 OFFICE	1951	Female	White	Non-Hispanic	HORIZON BC/BS	19973	1_Yes	2_Negative	DU734	2011-12-12	1_Yes	1_Yes	1_Yes	2_No	1_Yes	2_No	1_Yes	2_No	2_No	2_No	1_Yes	2_No	2_No	2_No	2_No			2_No
802	255 S. 17TH ST 3RD FLR OFFICE	1959	Male	White	Non-Hispanic	CIGNA OTHER	19147	1_Yes	2_Negative	6462	2011-12-12	1_Yes	1_Yes	1_Yes	2_No	2_No	2_No	1_Yes	2_No	2_No	2_No	2_No	2_No	2_No	2_No	1_Yes	2_Ab-/- or -/+	1_Ab-/Ab-	2_No
803	255 S. 17TH ST 3RD FLR OFFICE	1963	Female	Black/African American	Non-Hispanic	BC/BS OUT OF STATE - SUITCASE	19143-3904	1_Yes	2_Negative	32476	2011-12-13	1_Yes	1_Yes	1_Yes	2_No	1_Yes	2_No	1_Yes	2_No	1_Yes	2_No	1_Yes	2_No	1_Yes	2_No	1_Yes	2_Ab-/- or -/+	1_Ab-/Ab-	2_No
804	205 N. BROAD ST SUITE 100 OFFICE	1956	Female	Black/African American	Non-Hispanic	CIGNA HMO	19139-2724	1_Yes	2_Negative	DU469	2011-12-15	1_Yes	1_Yes	1_Yes	2_No	1_Yes	2_No	1_Yes	2_No	1_Yes	2_No	1_Yes	2_No	1_Yes	2_No	2_No			2_No
805	255 S. 17TH ST 3RD FLR OFFICE	1959	Female	White	Non-Hispanic	PERSONAL CHOICE 2ND INSTANCE	19130	1_Yes	2_Negative	6462	2011-12-15	1_Yes	1_Yes	1_Yes	2_No	1_Yes	2_No	2_No	2_No	1_Yes	2_No	1_Yes	2_No	2_No	2_No	1_Yes	2_Ab-/- or -/+	1_Ab-/Ab-	2_No
806	205 N. BROAD ST SUITE 100 OFFICE	1953	Female	Black/African American	Non-Hispanic	MEDICARE	27407	1_Yes	2_Negative	6462	2011-12-15	1_Yes	1_Yes	1_Yes	2_No	1_Yes	2_No	1_Yes	2_No	2_No	2_No	2_No	2_No	2_No	2_No	2_No			2_No
807	205 N. BROAD ST SUITE 100 OFFICE	1946	Female	Asian	Non-Hispanic	KEYSTONE 65	19107-1837	1_Yes	2_Negative	DU131	2011-12-15	1_Yes	1_Yes	1_Yes	2_No	1_Yes	2_No	1_Yes	2_No	1_Yes	2_No	2_No	2_No	2_No	2_No	2_No			2_No
808	219 N. BROAD ST. 6TH FLOOR	1954	Female	Black/African American	Unknown	PERSONAL CHOICE	19132-2246	1_Yes	1_Positive	DU734	2011-12-19	1_Yes	1_Yes	1_Yes	2_No	1_Yes	2_No	1_Yes	2_No	1_Yes	2_No	1_Yes	2_No	1_Yes	2_No	1_Yes	1_Ab+/+		1_Yes	2010-07-21	1_Yes	1_Yes
809	205 N. BROAD ST SUITE 100 OFFICE	1964	Female	Black/African American	Non-Hispanic	BC/BS OUT OF STATE - SUITCASE	08094-1988	1_Yes	2_Negative	DU469	2011-12-19	1_Yes	1_Yes	1_Yes	2_No	1_Yes	2_No	1_Yes	2_No	1_Yes	2_No	2_No	2_No	1_Yes	2_No	2_No			2_No
810	219 N. BROAD ST. 6TH FLOOR	1965	Female	Unknown	Hispanic	KEYSTONE HEALTH PLAN EAST	19120	1_Yes	2_Negative	DU469	2011-12-20	1_Yes	1_Yes	1_Yes	2_No	1_Yes	2_No	1_Yes	2_No	1_Yes	2_No	1_Yes	2_No	1_Yes	2_No	2_No			2_No
811	219 N. BROAD ST. 6TH FLOOR	1951	Female	Black/African American	Non-Hispanic	KEYSTONE FIRST	19122	1_Yes	2_Negative	DU131	2011-12-21	1_Yes	1_Yes	2_No	2_No	1_Yes	2_No	1_Yes	2_No	1_Yes	2_No	1_Yes	2_No	1_Yes	2_No	2_No			2_No
812	255 S. 17TH ST 3RD FLR OFFICE	1951	Female	Black/African American	Non-Hispanic	PERSONAL CHOICE	19121-2408	1_Yes	2_Negative	DU469	2011-12-29	1_Yes	1_Yes	1_Yes	2_No	1_Yes	2_No	1_Yes	2_No	1_Yes	2_No	1_Yes	2_No	1_Yes	2_No	2_No			2_No
813	205 N. BROAD ST SUITE 100 OFFICE	1953	Female	White	Non-Hispanic	BC/BS OUT OF STATE - SUITCASE	19124	1_Yes	2_Negative	DU131	2012-01-03	1_Yes	1_Yes	1_Yes	1_Yes	1_Yes	2_No	2_No	2_No	1_Yes	2_No	1_Yes	2_No	2_No	2_No	2_No			2_No
814	219 N. BROAD ST. 6TH FLOOR	1954	Female	Black/African American	Non-Hispanic	AETNA HMO	19104-2069	1_Yes	2_Negative	DU734	2012-01-03	1_Yes	1_Yes	1_Yes	1_Yes	1_Yes	2_No	2_No	2_No	1_Yes	2_No	1_Yes	2_No	1_Yes	2_No	1_Yes	2_Ab-/- or -/+	1_Ab-/Ab-	2_No
815	1427 VINE ST. 6TH FLOOR	1958	Male	Black/African American	Non-Hispanic	KEYSTONE FIRST	19145	1_Yes	1_Positive	DU734	2012-01-03	1_Yes	1_Yes	1_Yes	1_Yes	1_Yes	2_No	2_No	2_No	1_Yes	2_No	1_Yes	2_No	2_No	2_No	2_No			1_Yes	2012-08-20	1_Yes	1_Yes
816	1427 VINE ST. 6TH FLOOR	1951	Male	Black/African American	Non-Hispanic	HEALTH PARTNERS	19143-2618	1_Yes	1_Positive	DU131	2012-01-04	1_Yes	1_Yes	1_Yes	1_Yes	1_Yes	2_No	1_Yes	2_No	1_Yes	2_No	1_Yes	2_No	2_No	2_No	1_Yes	1_Ab+/+		1_Yes	2013-05-21	1_Yes	1_Yes
817	205 N. BROAD ST SUITE 100 OFFICE	1956	Male	White	Non-Hispanic	BC/BS OF TEXAS - TENET EMPLOYEES	19066	1_Yes	2_Negative	6462	2012-01-04	1_Yes	1_Yes	1_Yes	1_Yes	2_No	2_No	2_No	2_No	2_No	2_No	1_Yes	2_No	2_No	2_No	2_No			2_No
818	219 N. BROAD ST. 6TH FLOOR	1961	Female	Black/African American	Non-Hispanic	MEDICARE	19131-3804	1_Yes	2_Negative	6462	2012-01-04	1_Yes	1_Yes	1_Yes	1_Yes	1_Yes	2_No	1_Yes	2_No	1_Yes	2_No	1_Yes	2_No	2_No	2_No	2_No			2_No
819	10 SHURS LANE	1963	Male	Black/African American	Non-Hispanic	KEYSTONE HEALTH PLAN EAST	19128	1_Yes	2_Negative	DU734	2012-01-05	1_Yes	1_Yes	1_Yes	1_Yes	1_Yes	2_No	1_Yes	2_No	1_Yes	2_No	1_Yes	2_No	2_No	2_No	2_No			2_No
820	219 N. BROAD ST. 6TH FLOOR	1960	Female	Black/African American	Non-Hispanic	BC/BS OUT OF STATE - SUITCASE	19120-1947	1_Yes	2_Negative	DU131	2012-01-06	1_Yes	1_Yes	1_Yes	1_Yes	1_Yes	2_No	2_No	2_No	1_Yes	2_No	1_Yes	2_No	2_No	2_No	1_Yes	2_Ab-/- or -/+	1_Ab-/Ab-	2_No
821	1427 VINE ST. 6TH FLOOR	1953	Male	Black/African American	Non-Hispanic	UNITED HEALTHCARE COMMUNITY PLN	19132	1_Yes	1_Positive	DU469	2012-01-06	1_Yes	1_Yes	1_Yes	1_Yes	1_Yes	2_No	1_Yes	2_No	1_Yes	2_No	1_Yes	2_No	2_No	2_No	2_No			1_Yes	2014-05-14	1_Yes	2_No
822	FAIRMOUNT OFFICE	1946	Male	White	Unknown	BRAVO-ELDER HEALTH	19130	1_Yes	2_Negative	DU131	2012-01-11	1_Yes	1_Yes	1_Yes	1_Yes	1_Yes	2_No	1_Yes	2_No	1_Yes	2_No	1_Yes	2_No	1_Yes	2_No	1_Yes	2_Ab-/- or -/+	1_Ab-/Ab-	2_No
823	205 N. BROAD ST SUITE 100 OFFICE	1953	Female	Black/African American	Non-Hispanic	COVENTRY CARES	19138	1_Yes	1_Positive	DU131	2012-01-17	1_Yes	1_Yes	1_Yes	1_Yes	1_Yes	2_No	1_Yes	2_No	1_Yes	2_No	1_Yes	2_No	1_Yes	2_No	1_Yes	1_Ab+/+		1_Yes	2012-02-07	1_Yes	1_Yes
824	255 S. 17TH ST 3RD FLR OFFICE	1953	Female	Black/African American	Non-Hispanic	BRAVO-ELDER HEALTH 2ND INSTANCE	19103	1_Yes	2_Negative	6462	2012-01-19	1_Yes	1_Yes	1_Yes	1_Yes	1_Yes	2_No	1_Yes	2_No	2_No	2_No	2_No	2_No	2_No	2_No	2_No			2_No
825	FAIRMOUNT OFFICE	1953	Male	White	Non-Hispanic		19146	1_Yes	1_Positive	6462	2012-01-20	1_Yes	1_Yes	1_Yes	1_Yes	1_Yes	2_No	2_No	2_No	2_No	2_No	1_Yes	2_No	1_Yes	2_No	1_Yes	1_Ab+/+		1_Yes	2008-11-21	2_No	1_Yes
826	219 N. BROAD ST. 6TH FLOOR	1955	Female	Black/African American	Non-Hispanic	KEYSTONE HEALTH PLAN EAST	19131-4408	1_Yes	2_Negative	DU469	2012-01-23	1_Yes	1_Yes	1_Yes	1_Yes	1_Yes	2_No	1_Yes	2_No	1_Yes	2_No	1_Yes	2_No	2_No	2_No	2_No			2_No
827	10 SHURS LANE	1964	Female	White	Non-Hispanic	KEYSTONE HEALTH PLAN EAST	19128	1_Yes	2_Negative	DU734	2012-01-24	1_Yes	1_Yes	1_Yes	1_Yes	1_Yes	2_No	1_Yes	2_No	2_No	2_No	1_Yes	2_No	2_No	2_No	2_No			2_No
828	FAIRMOUNT OFFICE	1951	Female	Black/African American	Non-Hispanic	KEYSTONE HEALTH PLAN EAST	19129	1_Yes	2_Negative	DU131	2012-01-25	1_Yes	1_Yes	1_Yes	1_Yes	1_Yes	2_No	1_Yes	2_No	1_Yes	2_No	1_Yes	2_No	1_Yes	2_No	1_Yes	2_Ab-/- or -/+	1_Ab-/Ab-	2_No
829	205 N. BROAD ST SUITE 100 OFFICE	1963	Female	Black/African American	Non-Hispanic	AETNA HMO	08081-4319	1_Yes	2_Negative	6462	2012-01-25	1_Yes	1_Yes	1_Yes	1_Yes	1_Yes	2_No	1_Yes	2_No	1_Yes	2_No	1_Yes	2_No	2_No	2_No	2_No			2_No
830	1427 VINE ST. 6TH FLOOR	1957	Female	Black/African American	Non-Hispanic	MEDICARE	19120-1927	1_Yes	2_Negative	DU469	2012-01-26	1_Yes	1_Yes	1_Yes	1_Yes	1_Yes	2_No	1_Yes	2_No	1_Yes	2_No	1_Yes	2_No	1_Yes	2_No	1_Yes	2_Ab-/- or -/+	1_Ab-/Ab-	2_No
831	1427 VINE ST. 6TH FLOOR	1962	Female	Black/African American	Non-Hispanic	KEYSTONE FIRST	19143	1_Yes	2_Negative	DU734	2012-01-27	1_Yes	1_Yes	1_Yes	1_Yes	1_Yes	2_No	1_Yes	2_No	1_Yes	2_No	1_Yes	2_No	1_Yes	2_No	1_Yes	2_Ab-/- or -/+	1_Ab-/Ab-	2_No
832	FAIRMOUNT OFFICE	1963	Male	White	Non-Hispanic	KEYSTONE HPE MNGD 2ND INST	19130	1_Yes	2_Negative	6462	2012-02-01	1_Yes	1_Yes	1_Yes	1_Yes	1_Yes	2_No	2_No	2_No	1_Yes	2_No	2_No	2_No	2_No	2_No	1_Yes	2_Ab-/- or -/+	1_Ab-/Ab-	2_No
833	205 N. BROAD ST SUITE 100 OFFICE	1955	Male	Black/African American	Non-Hispanic	MEDICARE	19132	1_Yes	1_Positive	DU131	2012-02-02	1_Yes	1_Yes	1_Yes	1_Yes	1_Yes	2_No	1_Yes	2_No	1_Yes	2_No	1_Yes	2_No	1_Yes	2_No	1_Yes	1_Ab+/+		1_Yes	2012-08-09	1_Yes	2_No
834	205 N. BROAD ST SUITE 100 OFFICE	1950	Male	White	Non-Hispanic	MEDICARE	11223	1_Yes	2_Negative	DU734	2012-02-02	1_Yes	1_Yes	1_Yes	1_Yes	1_Yes	2_No	1_Yes	2_No	1_Yes	2_No	1_Yes	2_No	1_Yes	2_No	1_Yes	2_Ab-/- or -/+	1_Ab-/Ab-	2_No
835	1427 VINE ST. 6TH FLOOR	1954	Female	Black/African American	Non-Hispanic	HEALTH PARTNERS	19135	1_Yes	1_Positive	DU734	2012-02-03	1_Yes	1_Yes	1_Yes	1_Yes	1_Yes	2_No	1_Yes	2_No	1_Yes	2_No	1_Yes	2_No	1_Yes	2_No	1_Yes	1_Ab+/+		1_Yes	2017-01-20	1_Yes	2_No
836	205 N. BROAD ST SUITE 100 OFFICE	1963	Female	White	Non-Hispanic	PERSONAL CHOICE	19087	1_Yes	2_Negative	6462	2012-02-06	1_Yes	1_Yes	1_Yes	1_Yes	1_Yes	2_No	1_Yes	2_No	1_Yes	2_No	1_Yes	2_No	2_No	2_No	1_Yes	2_Ab-/- or -/+	1_Ab-/Ab-	2_No
837	255 S. 17TH ST 3RD FLR OFFICE	1957	Male	White	Non-Hispanic	AETNA HMO	19103	1_Yes	2_Negative	6462	2012-02-07	1_Yes	1_Yes	1_Yes	1_Yes	1_Yes	2_No	1_Yes	2_No	1_Yes	2_No	1_Yes	2_No	1_Yes	2_No	2_No			2_No
838	1427 VINE ST. 6TH FLOOR	1948	Female	Black/African American	Non-Hispanic	MEDICARE	19124	1_Yes	2_Negative	DU734	2012-02-07	1_Yes	1_Yes	1_Yes	1_Yes	2_No	2_No	2_No	2_No	1_Yes	2_No	1_Yes	2_No	2_No	2_No	1_Yes	2_Ab-/- or -/+	1_Ab-/Ab-	1_Yes	2012-08-23	2_No	1_Yes
839	255 S. 17TH ST 3RD FLR OFFICE	1957	Male	Black/African American	Non-Hispanic	AETNA PPO	19012-1012	1_Yes	2_Negative	6462	2012-02-08	1_Yes	1_Yes	1_Yes	1_Yes	1_Yes	2_No	1_Yes	2_No	2_No	2_No	1_Yes	2_No	2_No	2_No	1_Yes	2_Ab-/- or -/+	1_Ab-/Ab-	2_No
840	205 N. BROAD ST SUITE 100 OFFICE	1961	Male	White	Non-Hispanic	AETNA PPO	08085	1_Yes	2_Negative	DU734	2012-02-15	1_Yes	1_Yes	1_Yes	1_Yes	1_Yes	2_No	1_Yes	2_No	1_Yes	2_No	1_Yes	2_No	2_No	2_No	2_No			2_No
841	FAIRMOUNT OFFICE	1953	Female	Black/African American	Non-Hispanic	BC/BS OUT OF STATE - SUITCASE	19130-3736	1_Yes	2_Negative	6462	2012-02-15	1_Yes	1_Yes	1_Yes	1_Yes	2_No	2_No	1_Yes	2_No	2_No	2_No	2_No	2_No	2_No	2_No	2_No			2_No
842	255 S. 17TH ST 3RD FLR OFFICE	1954	Male	Black/African American	Non-Hispanic	BC/BS OUT OF STATE - SUITCASE	19145	1_Yes	2_Negative	6462	2012-02-17	1_Yes	1_Yes	1_Yes	1_Yes	1_Yes	2_No	1_Yes	2_No	1_Yes	2_No	1_Yes	2_No	2_No	2_No	1_Yes	2_Ab-/- or -/+	1_Ab-/Ab-	2_No
843	FAIRMOUNT OFFICE	1954	Female	Black/African American	Non-Hispanic	PERSONAL CHOICE	19131-5301	1_Yes	2_Negative	DU131	2012-02-20	1_Yes	1_Yes	1_Yes	1_Yes	1_Yes	2_No	1_Yes	2_No	1_Yes	2_No	1_Yes	2_No	1_Yes	2_No	1_Yes	2_Ab-/- or -/+	1_Ab-/Ab-	2_No
844	205 N. BROAD ST SUITE 100 OFFICE	1953	Female	Black/African American	Non-Hispanic	PERSONAL CHOICE	19131	1_Yes	2_Negative	6462	2012-02-20	1_Yes	1_Yes	1_Yes	1_Yes	1_Yes	2_No	1_Yes	2_No	1_Yes	2_No	1_Yes	2_No	2_No	2_No	1_Yes	2_Ab-/- or -/+	1_Ab-/Ab-	2_No
845	1427 VINE ST. 6TH FLOOR	1956	Female	Black/African American	Non-Hispanic	HEALTH PARTNERS	19104	1_Yes	1_Positive	DU734	2012-02-20	1_Yes	1_Yes	1_Yes	1_Yes	2_No	2_No	1_Yes	2_No	1_Yes	2_No	1_Yes	2_No	2_No	2_No	2_No			1_Yes	2011-12-05	1_Yes	1_Yes
846	10 SHURS LANE	1963	Female	Asian	Non-Hispanic	COMMERCIAL INSURANCE	19128	1_Yes	2_Negative	DU734	2012-02-21	1_Yes	1_Yes	1_Yes	1_Yes	1_Yes	2_No	1_Yes	2_No	1_Yes	2_No	2_No	2_No	2_No	2_No	2_No			1_Yes	2012-12-06	2_No	1_Yes
847	FAIRMOUNT OFFICE	1962	Female	Black/African American	Non-Hispanic	MEDICARE	19121	1_Yes	2_Negative	DU131	2012-02-22	1_Yes	1_Yes	1_Yes	1_Yes	1_Yes	2_No	1_Yes	2_No	1_Yes	2_No	1_Yes	2_No	1_Yes	2_No	1_Yes	2_Ab-/- or -/+	1_Ab-/Ab-	2_No
848	255 S. 17TH ST 3RD FLR OFFICE	1965	Female	Black/African American	Non-Hispanic	BC/BS OUT OF STATE - SUITCASE	19126	1_Yes	2_Negative	DU469	2012-02-29	1_Yes	1_Yes	1_Yes	1_Yes	1_Yes	2_No	1_Yes	2_No	1_Yes	2_No	1_Yes	2_No	1_Yes	2_No	2_No			2_No
849	FAIRMOUNT OFFICE	1953	Male	Unknown	Non-Hispanic	KEYSTONE HPE MNGD 2ND INST	19130-1711	1_Yes	2_Negative	6462	2012-02-29	1_Yes	1_Yes	1_Yes	1_Yes	1_Yes	2_No	1_Yes	2_No	1_Yes	2_No	1_Yes	2_No	1_Yes	2_No	1_Yes	2_Ab-/- or -/+	1_Ab-/Ab-	2_No
850	205 N. BROAD ST SUITE 100 OFFICE	1948	Male	Black/African American	Non-Hispanic	MEDICARE	19934	1_Yes	2_Negative	DU734	2012-02-29	1_Yes	1_Yes	1_Yes	1_Yes	1_Yes	2_No	1_Yes	2_No	2_No	2_No	2_No	2_No	2_No	2_No	2_No			2_No
851	1427 VINE ST. 6TH FLOOR	1957	Female	Black/African American	Non-Hispanic	HEALTH PARTNERS	19132-1243	1_Yes	2_Negative	DU734	2012-03-01	1_Yes	1_Yes	1_Yes	1_Yes	1_Yes	2_No	1_Yes	2_No	1_Yes	2_No	1_Yes	2_No	1_Yes	2_No	1_Yes	2_Ab-/- or -/+	1_Ab-/Ab-	2_No
852	1427 VINE ST. 6TH FLOOR	1956	Female	Black/African American	Unknown	KEYSTONE FIRST	19123-2436	1_Yes	1_Positive	DU734	2012-03-02	1_Yes	1_Yes	1_Yes	1_Yes	1_Yes	2_No	1_Yes	2_No	1_Yes	2_No	1_Yes	2_No	2_No	2_No	2_No			1_Yes	2012-03-02	1_Yes	2_No
853	255 S. 17TH ST 3RD FLR OFFICE	1962	Female	Black/African American	Non-Hispanic	AETNA HMO	19148-5725	1_Yes	2_Negative	6462	2012-03-06	1_Yes	1_Yes	1_Yes	1_Yes	1_Yes	2_No	1_Yes	2_No	1_Yes	2_No	1_Yes	2_No	1_Yes	2_No	1_Yes	2_Ab-/- or -/+	1_Ab-/Ab-	2_No
854	255 S. 17TH ST 3RD FLR OFFICE	1962	Female	Black/African American	Non-Hispanic	KEYSTONE HPE MNGD 2ND INST	19126-3910	1_Yes	2_Negative	6462	2012-03-12	1_Yes	1_Yes	1_Yes	1_Yes	1_Yes	2_No	1_Yes	2_No	1_Yes	2_No	1_Yes	2_No	1_Yes	2_No	2_No			2_No
855	219 N. BROAD ST. 6TH FLOOR	1958	Female	Black/African American	Non-Hispanic	KEYSTONE FIRST	19148-3817	1_Yes	2_Negative	DU734	2012-03-15	1_Yes	1_Yes	1_Yes	1_Yes	1_Yes	2_No	1_Yes	2_No	1_Yes	2_No	1_Yes	2_No	2_No	2_No	1_Yes	2_Ab-/- or -/+	1_Ab-/Ab-	2_No
856	219 N. BROAD ST. 6TH FLOOR	1959	Female	Black/African American	Non-Hispanic	KEYSTONE HEALTH PLAN EAST	19140-4920	1_Yes	2_Negative	DU469	2012-03-15	1_Yes	1_Yes	1_Yes	1_Yes	1_Yes	2_No	1_Yes	2_No	2_No	2_No	1_Yes	2_No	1_Yes	2_No	1_Yes	3_Ab+/-		1_Yes	2016-02-03	2_No	1_Yes
857	1427 VINE ST. 6TH FLOOR	1951	Male	Black/African American	Non-Hispanic	KEYSTONE FIRST	19125	1_Yes	1_Positive	6462	2012-03-19	1_Yes	1_Yes	1_Yes	1_Yes	1_Yes	2_No	1_Yes	2_No	2_No	2_No	1_Yes	2_No	1_Yes	2_No	2_No			1_Yes	2008-08-26	1_Yes	1_Yes
858	1427 VINE ST. 6TH FLOOR	1957	Female	Black/African American	Non-Hispanic	HEALTH PARTNERS	19111	1_Yes	2_Negative	DU734	2012-03-19	1_Yes	1_Yes	1_Yes	1_Yes	1_Yes	2_No	1_Yes	2_No	1_Yes	2_No	1_Yes	2_No	2_No	2_No	2_No			2_No
859	255 S. 17TH ST 3RD FLR OFFICE	1948	Female	Black/African American	Non-Hispanic	MEDICARE	19123-1103	1_Yes	2_Negative	DU131	2012-03-19	1_Yes	1_Yes	1_Yes	1_Yes	1_Yes	2_No	1_Yes	2_No	1_Yes	2_No	1_Yes	2_No	1_Yes	2_No	2_No			2_No
860	219 N. BROAD ST. 6TH FLOOR	1945	Female	Black/African American	Non-Hispanic	MEDICARE	19145-3182	1_Yes	2_Negative	DU734	2012-03-19	1_Yes	1_Yes	1_Yes	1_Yes	1_Yes	2_No	1_Yes	2_No	1_Yes	2_No	1_Yes	2_No	1_Yes	2_No	2_No			2_No
861	FAIRMOUNT OFFICE	1954	Male	White	Non-Hispanic	KEYSTONE FIRST	19128	1_Yes	2_Negative	DU131	2012-03-21	1_Yes	1_Yes	1_Yes	1_Yes	2_No	2_No	1_Yes	2_No	1_Yes	2_No	1_Yes	2_No	2_No	2_No	1_Yes	2_Ab-/- or -/+	1_Ab-/Ab-	2_No
862	1427 VINE ST. 6TH FLOOR	1958	Female	Black/African American	Hispanic	UNITED HEALTHCARE COMMUNITY PLN	19124	1_Yes	1_Positive	144065	2012-03-22	1_Yes	1_Yes	1_Yes	1_Yes	1_Yes	2_No	1_Yes	2_No	1_Yes	2_No	1_Yes	2_No	2_No	2_No	2_No			1_Yes	2012-04-30	1_Yes	2_No
863	FAIRMOUNT OFFICE	1964	Female	Black/African American	Non-Hispanic	KEYSTONE HPE MNGD 2ND INST	19130-2218	1_Yes	2_Negative	6462	2012-03-22	1_Yes	1_Yes	1_Yes	1_Yes	1_Yes	2_No	1_Yes	2_No	1_Yes	2_No	1_Yes	2_No	1_Yes	2_No	2_No			2_No
864	1427 VINE ST. 6TH FLOOR	1958	Female	Black/African American	Non-Hispanic	HEALTH PARTNERS	19103	1_Yes	1_Positive	DU131	2012-03-23	1_Yes	1_Yes	1_Yes	1_Yes	1_Yes	2_No	1_Yes	2_No	2_No	2_No	2_No	2_No	2_No	2_No	2_No			2_No
865	219 N. BROAD ST. 6TH FLOOR	1952	Female	Black/African American	Non-Hispanic	BRAVO-ELDER HEALTH	19120	1_Yes	2_Negative	DU734	2012-03-27	1_Yes	1_Yes	1_Yes	1_Yes	1_Yes	2_No	1_Yes	2_No	2_No	2_No	2_No	2_No	2_No	2_No	2_No			2_No
866	FAIRMOUNT OFFICE	1952	Female	Black/African American	Non-Hispanic	HIGHMARK FEDERAL - BC/BS - PA	19151-4508	1_Yes	2_Negative	DU131	2012-03-29	1_Yes	1_Yes	1_Yes	1_Yes	1_Yes	2_No	1_Yes	2_No	1_Yes	2_No	1_Yes	2_No	1_Yes	2_No	1_Yes	2_Ab-/- or -/+	1_Ab-/Ab-	2_No
867	10 SHURS LANE	1960	Male	White	Non-Hispanic	MEDICAL ASSISTANCE PA	19128	1_Yes	2_Negative	DU734	2012-03-30	1_Yes	1_Yes	1_Yes	1_Yes	1_Yes	2_No	1_Yes	2_No	1_Yes	2_No	1_Yes	2_No	1_Yes	2_No	2_No			2_No
868	1427 VINE ST. 6TH FLOOR	1962	Male	Black/African American	Non-Hispanic	UNITED HEALTHCARE COMMUNITY PLN	19143-5206	1_Yes	2_Negative	DU131	2012-04-02	1_Yes	1_Yes	1_Yes	1_Yes	2_No	2_No	1_Yes	2_No	1_Yes	2_No	1_Yes	2_No	2_No	2_No	2_No			2_No
869	205 N. BROAD ST SUITE 100 OFFICE	1959	Female	Black/African American	Non-Hispanic	PERSONAL CHOICE 2ND INSTANCE	19103-6522	1_Yes	2_Negative	6462	2012-04-04	1_Yes	1_Yes	1_Yes	1_Yes	1_Yes	2_No	1_Yes	2_No	1_Yes	2_No	1_Yes	2_No	1_Yes	2_No	2_No			2_No
870	10 SHURS LANE	1957	Male	White	Non-Hispanic	KEYSTONE FIRST	19127	1_Yes	1_Positive	DU734	2012-04-05	1_Yes	1_Yes	1_Yes	1_Yes	1_Yes	2_No	1_Yes	2_No	1_Yes	2_No	1_Yes	2_No	2_No	2_No	1_Yes	1_Ab+/+		1_Yes	2016-07-14	2_No	1_Yes
871	10 SHURS LANE	1950	Female	White	Non-Hispanic	KEYSTONE 65	19075	1_Yes	2_Negative	DU734	2012-04-06	1_Yes	1_Yes	1_Yes	1_Yes	1_Yes	2_No	1_Yes	2_No	1_Yes	2_No	1_Yes	2_No	1_Yes	2_No	2_No			2_No
872	FAIRMOUNT OFFICE	1949	Male	Black/African American	Non-Hispanic	HEALTH PARTNERS MEDICARE	19132	1_Yes	2_Negative	DU131	2012-04-10	1_Yes	1_Yes	1_Yes	1_Yes	1_Yes	2_No	1_Yes	2_No	1_Yes	2_No	1_Yes	2_No	2_No	2_No	2_No			2_No
873	219 N. BROAD ST. 6TH FLOOR	1949	Female	Black/African American	Non-Hispanic	KEYSTONE HEALTH PLAN EAST	19132	1_Yes	2_Negative	DU131	2012-04-12	1_Yes	1_Yes	1_Yes	1_Yes	1_Yes	2_No	1_Yes	2_No	1_Yes	2_No	1_Yes	2_No	1_Yes	2_No	2_No			2_No
874	205 N. BROAD ST SUITE 100 OFFICE	1947	Male	White	Non-Hispanic	MEDICARE	10010	1_Yes	2_Negative	144065	2012-04-12	1_Yes	1_Yes	1_Yes	1_Yes	1_Yes	2_No	1_Yes	2_No	1_Yes	2_No	1_Yes	2_No	1_Yes	2_No	2_No			2_No
875	205 N. BROAD ST SUITE 100 OFFICE	1952	Female	Black/African American	Non-Hispanic	KEYSTONE HEALTH PLAN EAST	19131-5512	1_Yes	2_Negative	6462	2012-04-19	1_Yes	1_Yes	1_Yes	1_Yes	1_Yes	2_No	1_Yes	2_No	1_Yes	2_No	1_Yes	2_No	1_Yes	2_No	2_No			2_No
876	205 N. BROAD ST SUITE 100 OFFICE	1959	Male	White	Non-Hispanic	KEYSTONE HPE MNGD 2ND INST	19025	1_Yes	2_Negative	6462	2012-04-24	1_Yes	1_Yes	1_Yes	1_Yes	1_Yes	2_No	2_No	2_No	1_Yes	2_No	1_Yes	2_No	1_Yes	2_No	2_No			2_No
877	FAIRMOUNT OFFICE	1955	Male	Black/African American	Non-Hispanic	KEYSTONE HEALTH PLAN EAST	19132	1_Yes	2_Negative	6462	2012-04-26	1_Yes	1_Yes	1_Yes	1_Yes	1_Yes	2_No	1_Yes	2_No	1_Yes	2_No	1_Yes	2_No	2_No	2_No	2_No			2_No
878	1427 VINE ST. 6TH FLOOR	1955	Male	White	Non-Hispanic	KEYSTONE FIRST	19138	1_Yes	1_Positive	DU734	2012-05-07	1_Yes	1_Yes	1_Yes	1_Yes	1_Yes	2_No	1_Yes	2_No	1_Yes	2_No	1_Yes	2_No	2_No	2_No	2_No			1_Yes	2012-05-07	1_Yes	1_Yes
879	219 N. BROAD ST. 6TH FLOOR	1951	Female	Black/African American	Non-Hispanic	MEDICAL ASSISTANCE PA	19121	1_Yes	1_Positive	6462	2012-05-08	1_Yes	1_Yes	1_Yes	1_Yes	1_Yes	2_No	1_Yes	2_No	1_Yes	2_No	1_Yes	2_No	1_Yes	2_No	2_No			1_Yes	2012-08-17	1_Yes	1_Yes
880	FAIRMOUNT OFFICE	1959	Male	White	Non-Hispanic	AETNA PPO	19103	1_Yes	2_Negative	DU131	2012-05-08	1_Yes	1_Yes	1_Yes	1_Yes	1_Yes	2_No	1_Yes	2_No	1_Yes	2_No	1_Yes	2_No	1_Yes	2_No	1_Yes	2_Ab-/- or -/+	1_Ab-/Ab-	2_No
881	219 N. BROAD ST. 6TH FLOOR	1955	Female	Black/African American	Non-Hispanic	KEYSTONE HEALTH PLAN EAST	19144	1_Yes	1_Positive	DU131	2012-05-14	1_Yes	1_Yes	1_Yes	1_Yes	1_Yes	2_No	1_Yes	2_No	1_Yes	2_No	1_Yes	2_No	1_Yes	2_No	2_No			1_Yes	2012-06-04	1_Yes	2_No
882	205 N. BROAD ST SUITE 100 OFFICE	1953	Male	Black/African American	Non-Hispanic	PERSONAL CHOICE 2ND INSTANCE	19152-4347	1_Yes	2_Negative	DU734	2012-05-14	1_Yes	1_Yes	1_Yes	1_Yes	1_Yes	2_No	2_No	2_No	1_Yes	2_No	1_Yes	2_No	1_Yes	2_No	1_Yes	2_Ab-/- or -/+	1_Ab-/Ab-	2_No
883	1427 VINE ST. 6TH FLOOR	1959	Male	Black/African American	Non-Hispanic	AETNA HMO MEDICARE	19119-2347	1_Yes	2_Negative	DU734	2012-05-15	1_Yes	1_Yes	1_Yes	1_Yes	1_Yes	2_No	1_Yes	2_No	2_No	2_No	1_Yes	2_No	2_No	2_No	2_No			2_No
884	219 N. BROAD ST. 6TH FLOOR	1953	Female	Black/African American	Non-Hispanic	HEALTH PARTNERS	19121-1940	1_Yes	2_Negative	6462	2012-05-15	1_Yes	1_Yes	1_Yes	1_Yes	1_Yes	2_No	1_Yes	2_No	1_Yes	2_No	1_Yes	2_No	1_Yes	2_No	2_No			2_No
885	205 N. BROAD ST SUITE 100 OFFICE	1960	Female	Black/African American	Non-Hispanic	AETNA HMO	19050-3623	1_Yes	2_Negative	DU734	2012-05-17	1_Yes	1_Yes	1_Yes	1_Yes	1_Yes	2_No	1_Yes	2_No	1_Yes	2_No	1_Yes	2_No	2_No	2_No	2_No			2_No
886	FAIRMOUNT OFFICE	1959	Female	Black/African American	Non-Hispanic	PERSONAL CHOICE	19132-3317	1_Yes	2_Negative	6462	2012-05-17	1_Yes	1_Yes	1_Yes	1_Yes	1_Yes	2_No	1_Yes	2_No	2_No	2_No	2_No	2_No	2_No	2_No	2_No			2_No
887	255 S. 17TH ST 3RD FLR OFFICE	1947	Female	Black/African American	Non-Hispanic	MEDICARE	19145-1314	1_Yes	2_Negative	DU734	2012-05-18	1_Yes	1_Yes	1_Yes	1_Yes	1_Yes	2_No	1_Yes	2_No	1_Yes	2_No	1_Yes	2_No	1_Yes	2_No	1_Yes	2_Ab-/- or -/+	1_Ab-/Ab-	2_No
888	FAIRMOUNT OFFICE	1946	Female	Black/African American	Non-Hispanic	KEYSTONE HEALTH PLAN EAST	19121-2749	1_Yes	2_Negative	DU131	2012-05-18	1_Yes	1_Yes	1_Yes	1_Yes	1_Yes	2_No	1_Yes	2_No	1_Yes	2_No	1_Yes	2_No	1_Yes	2_No	2_No			2_No
889	219 N. BROAD ST. 6TH FLOOR	1964	Female	Black/African American	Non-Hispanic	MEDICARE	19140	1_Yes	2_Negative	DU131	2012-05-21	1_Yes	1_Yes	1_Yes	1_Yes	1_Yes	2_No	1_Yes	2_No	1_Yes	2_No	1_Yes	2_No	1_Yes	2_No	1_Yes	2_Ab-/- or -/+	1_Ab-/Ab-	2_No
890	205 N. BROAD ST SUITE 100 OFFICE	1958	Female	White	Non-Hispanic	HIGHMARK FEDERAL - BC/BS - PA	08054-1913	1_Yes	2_Negative	6462	2012-05-21	1_Yes	1_Yes	1_Yes	1_Yes	2_No	2_No	1_Yes	2_No	1_Yes	2_No	1_Yes	2_No	2_No	2_No	2_No			2_No
891	1427 VINE ST. 6TH FLOOR	1957	Female	Black/African American	Non-Hispanic	KEYSTONE FIRST	19132	1_Yes	2_Negative	DU734	2012-05-23	1_Yes	1_Yes	1_Yes	1_Yes	1_Yes	2_No	1_Yes	2_No	2_No	2_No	1_Yes	2_No	1_Yes	2_No	1_Yes	2_Ab-/- or -/+	1_Ab-/Ab-	2_No
892	255 S. 17TH ST 3RD FLR OFFICE	1957	Female	Black/African American	Unknown	AETNA HMO	19151	1_Yes	2_Negative	DU734	2012-05-23	1_Yes	1_Yes	1_Yes	1_Yes	1_Yes	2_No	1_Yes	2_No	2_No	2_No	2_No	2_No	2_No	2_No	1_Yes	2_Ab-/- or -/+	1_Ab-/Ab-	1_Yes	2014-09-30	2_No	1_Yes
893	205 N. BROAD ST SUITE 100 OFFICE	1950	Female	White	Non-Hispanic	KEYSTONE HPE MNGD 2ND INST	19403-2817	1_Yes	2_Negative	6462	2012-05-24	1_Yes	1_Yes	1_Yes	1_Yes	1_Yes	2_No	2_No	2_No	1_Yes	2_No	1_Yes	2_No	1_Yes	2_No	2_No			2_No
894	219 N. BROAD ST. 6TH FLOOR	1958	Male	Black/African American	Non-Hispanic	CIGNA OTHER	19131	1_Yes	2_Negative	6462	2012-05-31	1_Yes	1_Yes	1_Yes	1_Yes	1_Yes	2_No	1_Yes	2_No	1_Yes	2_No	1_Yes	2_No	1_Yes	2_No	1_Yes	2_Ab-/- or -/+	1_Ab-/Ab-	2_No
895	FAIRMOUNT OFFICE	1954	Female	Black/African American	Non-Hispanic	BRAVO-ELDER HEALTH	19132-3539	1_Yes	2_Negative	DU131	2012-05-31	1_Yes	1_Yes	1_Yes	1_Yes	1_Yes	2_No	1_Yes	2_No	1_Yes	2_No	1_Yes	2_No	1_Yes	2_No	1_Yes	2_Ab-/- or -/+	1_Ab-/Ab-	2_No
896	FAIRMOUNT OFFICE	1959	Male	Black/African American	Non-Hispanic	KEYSTONE FIRST	19120	1_Yes	2_Negative	DU131	2012-05-31	1_Yes	1_Yes	1_Yes	1_Yes	1_Yes	2_No	1_Yes	2_No	1_Yes	2_No	1_Yes	2_No	1_Yes	2_No	1_Yes	2_Ab-/- or -/+	1_Ab-/Ab-	2_No
897	255 S. 17TH ST 3RD FLR OFFICE	1963	Male	White	Non-Hispanic	AETNA PPO	19081	1_Yes	2_Negative	6462	2012-05-31	1_Yes	1_Yes	1_Yes	1_Yes	2_No	2_No	1_Yes	2_No	2_No	2_No	2_No	2_No	2_No	2_No	2_No			2_No
898	1427 VINE ST. 6TH FLOOR	1949	Male	Black/African American	Non-Hispanic	MEDICARE	19146-2913	1_Yes	1_Positive	6462	2012-05-31	1_Yes	1_Yes	1_Yes	1_Yes	1_Yes	2_No	2_No	2_No	2_No	2_No	1_Yes	2_No	1_Yes	2_No	1_Yes	1_Ab+/+		1_Yes	2012-06-21	1_Yes	1_Yes
899	1427 VINE ST. 6TH FLOOR	1961	Male	Black/African American	Non-Hispanic	HEALTH PARTNERS 2ND INSTANCE	19130-2907	1_Yes	1_Positive	DU734	2012-06-01	1_Yes	1_Yes	1_Yes	1_Yes	1_Yes	2_No	1_Yes	2_No	1_Yes	2_No	1_Yes	2_No	1_Yes	2_No	1_Yes	1_Ab+/+		1_Yes	2015-08-28	1_Yes	2_No
900	FAIRMOUNT OFFICE	1963	Female	Black/African American	Non-Hispanic	KEYSTONE FIRST	19128	1_Yes	2_Negative	DU734	2012-06-01	1_Yes	1_Yes	1_Yes	1_Yes	1_Yes	2_No	1_Yes	2_No	2_No	2_No	2_No	2_No	2_No	2_No	1_Yes	2_Ab-/- or -/+	1_Ab-/Ab-	2_No
901	219 N. BROAD ST. 6TH FLOOR	1959	Male	Black/African American	Non-Hispanic	BRAVO-ELDER HEALTH	19132-3631	1_Yes	2_Negative	DU131	2012-06-06	1_Yes	1_Yes	1_Yes	1_Yes	1_Yes	2_No	1_Yes	2_No	2_No	2_No	2_No	2_No	2_No	2_No	2_No			2_No
902	205 N. BROAD ST SUITE 100 OFFICE	1950	Female	Black/African American	Non-Hispanic	KEYSTONE HPE MNGD 2ND INST	19121	1_Yes	2_Negative	DU469	2012-06-06	1_Yes	1_Yes	1_Yes	1_Yes	1_Yes	2_No	1_Yes	2_No	1_Yes	2_No	1_Yes	2_No	1_Yes	2_No	2_No			2_No
903	219 N. BROAD ST. 6TH FLOOR	1962	Female	Black/African American	Non-Hispanic	KEYSTONE FIRST	19107-5213	1_Yes	1_Positive	DU734	2012-06-06	1_Yes	1_Yes	1_Yes	1_Yes	1_Yes	2_No	1_Yes	2_No	1_Yes	2_No	1_Yes	2_No	2_No	2_No	2_No			1_Yes	2012-06-06	1_Yes	2_No
904	205 N. BROAD ST SUITE 100 OFFICE	1964	Male	White	Non-Hispanic	PERSONAL CHOICE 2ND INSTANCE	19146	1_Yes	2_Negative	6462	2012-06-08	1_Yes	1_Yes	1_Yes	1_Yes	1_Yes	2_No	1_Yes	2_No	1_Yes	2_No	1_Yes	2_No	1_Yes	2_No	2_No			2_No
905	1427 VINE ST. 6TH FLOOR	1962	Male	Black/African American	Non-Hispanic	MEDICARE	19144	1_Yes	2_Negative	144065	2012-06-11	1_Yes	1_Yes	1_Yes	1_Yes	1_Yes	2_No	1_Yes	2_No	1_Yes	2_No	1_Yes	2_No	1_Yes	2_No	1_Yes	2_Ab-/- or -/+	1_Ab-/Ab-	2_No
906	205 N. BROAD ST SUITE 100 OFFICE	1959	Male	Black/African American	Non-Hispanic	PERSONAL CHOICE	19082	1_Yes	2_Negative	DU734	2012-06-12	1_Yes	1_Yes	1_Yes	1_Yes	1_Yes	2_No	1_Yes	2_No	1_Yes	2_No	1_Yes	2_No	2_No	2_No	1_Yes	2_Ab-/- or -/+	1_Ab-/Ab-	2_No
907	219 N. BROAD ST. 6TH FLOOR	1952	Male	Black/African American	Non-Hispanic	KEYSTONE HEALTH PLAN EAST	19121-1821	1_Yes	2_Negative	DU131	2012-06-12	1_Yes	1_Yes	1_Yes	1_Yes	1_Yes	2_No	1_Yes	2_No	1_Yes	2_No	2_No	2_No	2_No	2_No	2_No			2_No
908	1427 VINE ST. 6TH FLOOR	1964	Female	Black/African American	Non-Hispanic	KEYSTONE HPE MNGD 2ND INST	19082	1_Yes	2_Negative	6462	2012-06-14	1_Yes	1_Yes	1_Yes	1_Yes	1_Yes	2_No	1_Yes	2_No	2_No	2_No	2_No	2_No	2_No	2_No	2_No			2_No
909	FAIRMOUNT OFFICE	1954	Male	Black/African American	Non-Hispanic	HEALTH PARTNERS	19119-2321	1_Yes	1_Positive	DU131	2012-06-15	1_Yes	1_Yes	1_Yes	1_Yes	1_Yes	2_No	1_Yes	2_No	2_No	2_No	2_No	2_No	2_No	2_No	1_Yes	1_Ab+/+		1_Yes	2012-08-14	2_No	1_Yes
910	1427 VINE ST. 6TH FLOOR	1953	Male	Black/African American	Non-Hispanic	HEALTH PARTNERS	19140-3131	1_Yes	1_Positive	DU734	2012-06-18	1_Yes	1_Yes	1_Yes	1_Yes	1_Yes	2_No	1_Yes	2_No	1_Yes	2_No	1_Yes	2_No	1_Yes	2_No	1_Yes	1_Ab+/+		1_Yes	2017-05-09	1_Yes	2_No
911	1427 VINE ST. 6TH FLOOR	1957	Male	White	Non-Hispanic	HEALTH PARTNERS	19134	1_Yes	1_Positive	DU734	2012-06-18	1_Yes	1_Yes	1_Yes	1_Yes	1_Yes	2_No	1_Yes	2_No	1_Yes	2_No	1_Yes	2_No	1_Yes	2_No	1_Yes	1_Ab+/+		1_Yes	2012-06-18	1_Yes	1_Yes
912	10 SHURS LANE	1951	Female	Unknown	Non-Hispanic	PERSONAL CHOICE	08003	1_Yes	2_Negative	144065	2012-06-19	1_Yes	1_Yes	1_Yes	1_Yes	2_No	2_No	2_No	2_No	1_Yes	2_No	2_No	2_No	1_Yes	2_No	2_No			2_No
913	10 SHURS LANE	1952	Male	Black/African American	Non-Hispanic	KEYSTONE HEALTH PLAN EAST	19144	1_Yes	2_Negative	DU734	2012-06-20	1_Yes	1_Yes	1_Yes	1_Yes	1_Yes	2_No	1_Yes	2_No	1_Yes	2_No	1_Yes	2_No	1_Yes	2_No	2_No			2_No
914	1427 VINE ST. 6TH FLOOR	1948	Male	Black/African American	Non-Hispanic	MEDICARE	19145-3313	1_Yes	2_Negative	DU131	2012-06-20	1_Yes	1_Yes	1_Yes	1_Yes	1_Yes	2_No	2_No	2_No	1_Yes	2_No	1_Yes	2_No	1_Yes	2_No	2_No			2_No
915	1427 VINE ST. 6TH FLOOR	1947	Female	Black/African American	Non-Hispanic	COMMERCIAL INSURANCE	19121	1_Yes	2_Negative	DU131	2012-06-20	1_Yes	1_Yes	1_Yes	1_Yes	2_No	2_No	1_Yes	2_No	1_Yes	2_No	1_Yes	2_No	1_Yes	2_No	2_No			2_No
916	255 S. 17TH ST 3RD FLR OFFICE	1953	Male	White	Non-Hispanic	KEYSTONE HPE MNGD 2ND INST	19106-4131	1_Yes	2_Negative	6462	2012-06-23	1_Yes	1_Yes	1_Yes	1_Yes	1_Yes	2_No	1_Yes	2_No	2_No	2_No	2_No	2_No	2_No	2_No	2_No			2_No
917	219 N. BROAD ST. 6TH FLOOR	1950	Female	Black/African American	Non-Hispanic	KEYSTONE FIRST	19050-3807	1_Yes	2_Negative	DU469	2012-06-26	1_Yes	1_Yes	1_Yes	1_Yes	1_Yes	2_No	1_Yes	2_No	1_Yes	2_No	1_Yes	2_No	1_Yes	2_No	2_No			2_No
918	1427 VINE ST. 6TH FLOOR	1958	Female	White	Hispanic	HEALTH PARTNERS	19140	1_Yes	2_Negative	DU734	2012-06-28	1_Yes	1_Yes	1_Yes	1_Yes	2_No	2_No	2_No	2_No	2_No	2_No	1_Yes	2_No	1_Yes	2_No	2_No			2_No
919	1427 VINE ST. 6TH FLOOR	1952	Female	Black/African American	Non-Hispanic	HEALTH PARTNERS	19138-2560	1_Yes	2_Negative	DU131	2012-07-02	1_Yes	1_Yes	1_Yes	1_Yes	1_Yes	2_No	1_Yes	2_No	1_Yes	2_No	2_No	2_No	2_No	2_No	1_Yes	2_Ab-/- or -/+	1_Ab-/Ab-	2_No
920	1427 VINE ST. 6TH FLOOR	1958	Male	Black/African American	Non-Hispanic	HEALTH PARTNERS 2ND INSTANCE	19140-5002	1_Yes	1_Positive	144065	2012-07-03	1_Yes	1_Yes	1_Yes	1_Yes	1_Yes	2_No	1_Yes	2_No	1_Yes	2_No	1_Yes	2_No	1_Yes	2_No	2_No			1_Yes	2012-09-18	1_Yes	2_No
921	255 S. 17TH ST 3RD FLR OFFICE	1957	Female	Black/African American	Non-Hispanic	BC/BS OUT OF STATE-SUIT 2ND INSTANCE	19023-3106	1_Yes	2_Negative	6462	2012-07-05	1_Yes	1_Yes	1_Yes	1_Yes	1_Yes	2_No	1_Yes	2_No	1_Yes	2_No	1_Yes	2_No	2_No	2_No	1_Yes	2_Ab-/- or -/+	1_Ab-/Ab-	1_Yes	2012-10-01	2_No	1_Yes
922	255 S. 17TH ST 3RD FLR OFFICE	1962	Female	White	Hispanic	KEYSTONE FIRST	19124-1412	1_Yes	2_Negative	DU734	2012-07-06	1_Yes	1_Yes	1_Yes	1_Yes	2_No	2_No	2_No	2_No	2_No	2_No	2_No	2_No	1_Yes	2_No	2_No			2_No
923	1427 VINE ST. 6TH FLOOR	1950	Male	Black/African American	Non-Hispanic	BRAVO-ELDER HEALTH	19104-6603	1_Yes	1_Positive	DU734	2012-07-09	1_Yes	1_Yes	1_Yes	1_Yes	1_Yes	2_No	1_Yes	2_No	2_No	2_No	2_No	2_No	2_No	2_No	1_Yes	1_Ab+/+		1_Yes	2008-09-10	1_Yes	1_Yes
924	205 N. BROAD ST SUITE 100 OFFICE	1957	Female	Black/African American	Non-Hispanic	UNITED HEALTHCARE	19132-2018	1_Yes	2_Negative	DU734	2012-07-11	1_Yes	1_Yes	1_Yes	1_Yes	1_Yes	2_No	1_Yes	2_No	1_Yes	2_No	1_Yes	2_No	1_Yes	2_No	1_Yes	2_Ab-/- or -/+	1_Ab-/Ab-	2_No
925	1427 VINE ST. 6TH FLOOR	1959	Male	Black/African American	Non-Hispanic	UNITED HEALTHCARE COMMUNITY PLN	19132	1_Yes	1_Positive	144065	2012-07-16	1_Yes	1_Yes	1_Yes	1_Yes	2_No	2_No	2_No	2_No	1_Yes	2_No	1_Yes	2_No	2_No	2_No	1_Yes	1_Ab+/+		1_Yes	2016-02-12	1_Yes	2_No
926	10 SHURS LANE	1948	Female	Black/African American	Unknown	PERSONAL CHOICE	19128	1_Yes	2_Negative	DU734	2012-07-17	1_Yes	1_Yes	1_Yes	1_Yes	2_No	2_No	1_Yes	2_No	1_Yes	2_No	1_Yes	2_No	2_No	2_No	2_No			2_No
927	1427 VINE ST. 6TH FLOOR	1958	Female	Black/African American	Unknown	KEYSTONE HEALTH PLAN EAST	19121-5116	1_Yes	2_Negative	6462	2012-07-19	1_Yes	1_Yes	1_Yes	1_Yes	2_No	2_No	2_No	2_No	2_No	2_No	1_Yes	2_No	2_No	2_No	1_Yes	2_Ab-/- or -/+	1_Ab-/Ab-	2_No
928	1427 VINE ST. 6TH FLOOR	1961	Male	Black/African American	Non-Hispanic	UNITED HEALTHCARE COMMUNITY PLN	19146-3813	1_Yes	2_Negative	DU131	2012-07-23	1_Yes	1_Yes	1_Yes	1_Yes	1_Yes	2_No	1_Yes	2_No	1_Yes	2_No	1_Yes	2_No	1_Yes	2_No	1_Yes	2_Ab-/- or -/+	1_Ab-/Ab-	2_No
929	255 S. 17TH ST 3RD FLR OFFICE	1949	Male	White	Non-Hispanic	COMMERCIAL INSURANCE	18210	1_Yes	2_Negative	6462	2012-07-26	1_Yes	1_Yes	1_Yes	1_Yes	1_Yes	2_No	1_Yes	2_No	2_No	2_No	2_No	2_No	2_No	2_No	2_No			2_No
930	1427 VINE ST. 6TH FLOOR	1955	Female	Black/African American	Non-Hispanic	KEYSTONE FIRST	19122-4131	1_Yes	1_Positive	6462	2012-07-26	1_Yes	1_Yes	1_Yes	1_Yes	1_Yes	2_No	1_Yes	2_No	1_Yes	2_No	1_Yes	2_No	1_Yes	2_No	2_No			1_Yes	2013-11-26	1_Yes	2_No
931	10 SHURS LANE	1956	Male	White	Non-Hispanic	PERSONAL CHOICE	19129	1_Yes	2_Negative	DU734	2012-07-26	1_Yes	1_Yes	1_Yes	1_Yes	1_Yes	2_No	1_Yes	2_No	1_Yes	2_No	1_Yes	2_No	2_No	2_No	2_No			2_No
932	205 N. BROAD ST SUITE 100 OFFICE	1948	Female	White	Non-Hispanic	AETNA HMO	08080-2960	1_Yes	2_Negative	6462	2012-07-27	1_Yes	1_Yes	1_Yes	1_Yes	1_Yes	2_No	1_Yes	2_No	1_Yes	2_No	1_Yes	2_No	1_Yes	2_No	2_No			2_No
933	219 N. BROAD ST. 6TH FLOOR	1958	Female	Black/African American	Non-Hispanic	HEALTH PARTNERS	19132	1_Yes	2_Negative	DU131	2012-07-30	1_Yes	1_Yes	1_Yes	1_Yes	1_Yes	2_No	1_Yes	2_No	1_Yes	2_No	1_Yes	2_No	1_Yes	2_No	2_No			2_No
934	205 N. BROAD ST SUITE 100 OFFICE	1955	Male	White	Non-Hispanic	KEYSTONE HPE MNGD 2ND INST	19116-1261	1_Yes	2_Negative	6462	2012-08-07	1_Yes	1_Yes	1_Yes	1_Yes	1_Yes	2_No	1_Yes	2_No	1_Yes	2_No	1_Yes	2_No	2_No	2_No	1_Yes	2_Ab-/- or -/+	1_Ab-/Ab-	2_No
935	255 S. 17TH ST 3RD FLR OFFICE	1951	Female	Black/African American	Non-Hispanic	KEYSTONE HPE MNGD 2ND INST	19121-3629	1_Yes	1_Positive	DU734	2012-08-07	1_Yes	1_Yes	1_Yes	1_Yes	1_Yes	2_No	1_Yes	2_No	1_Yes	2_No	1_Yes	2_No	2_No	2_No	2_No			1_Yes	2013-12-12	1_Yes	1_Yes
936	1427 VINE ST. 6TH FLOOR	1960	Male	Black/African American	Non-Hispanic	COVENTRY CARES	19141	1_Yes	2_Negative	DU131	2012-08-07	1_Yes	1_Yes	1_Yes	1_Yes	1_Yes	2_No	1_Yes	2_No	1_Yes	2_No	2_No	2_No	2_No	2_No	2_No			2_No
937	1427 VINE ST. 6TH FLOOR	1956	Male	Black/African American	Non-Hispanic	KEYSTONE FIRST	19134	1_Yes	1_Positive	DU131	2012-08-08	1_Yes	1_Yes	1_Yes	1_Yes	1_Yes	2_No	1_Yes	2_No	1_Yes	2_No	1_Yes	2_No	2_No	2_No	2_No			1_Yes	2014-07-10	2_No	1_Yes
938	205 N. BROAD ST SUITE 100 OFFICE	1957	Female	Black/African American	Non-Hispanic	PERSONAL CHOICE	19145-2114	1_Yes	2_Negative	DU734	2012-08-08	1_Yes	1_Yes	1_Yes	1_Yes	1_Yes	2_No	1_Yes	2_No	1_Yes	2_No	1_Yes	2_No	2_No	2_No	1_Yes	2_Ab-/- or -/+	1_Ab-/Ab-	2_No
939	205 N. BROAD ST SUITE 100 OFFICE	1953	Female	White	Non-Hispanic	HIGHMARK FEDERAL - BC/BS - PA	19335	1_Yes	2_Negative	6462	2012-08-09	1_Yes	1_Yes	1_Yes	1_Yes	1_Yes	2_No	1_Yes	2_No	1_Yes	2_No	2_No	2_No	1_Yes	2_No	2_No			2_No
940	FAIRMOUNT OFFICE	1953	Male	Black/African American	Non-Hispanic	PERSONAL CHOICE	19132	1_Yes	2_Negative	6462	2012-08-09	1_Yes	1_Yes	1_Yes	1_Yes	1_Yes	2_No	1_Yes	2_No	1_Yes	2_No	1_Yes	2_No	1_Yes	2_No	2_No			2_No
941	1427 VINE ST. 6TH FLOOR	1960	Female	Black/African American	Non-Hispanic	KEYSTONE FIRST	19153-1106	1_Yes	2_Negative	DU734	2012-08-10	1_Yes	1_Yes	1_Yes	1_Yes	2_No	2_No	2_No	2_No	1_Yes	2_No	1_Yes	2_No	1_Yes	2_No	2_No			2_No
942	FAIRMOUNT OFFICE	1952	Female	White	Non-Hispanic	KEYSTONE HEALTH PLAN EAST	19130-1948	1_Yes	2_Negative	DU131	2012-08-10	1_Yes	1_Yes	1_Yes	1_Yes	1_Yes	2_No	1_Yes	2_No	1_Yes	2_No	2_No	2_No	2_No	2_No	1_Yes	2_Ab-/- or -/+	1_Ab-/Ab-	2_No
943	1427 VINE ST. 6TH FLOOR	1948	Male	Black/African American	Non-Hispanic	KEYSTONE HEALTH PLAN EAST	19144-3636	1_Yes	2_Negative	144065	2012-08-13	1_Yes	1_Yes	1_Yes	1_Yes	1_Yes	2_No	1_Yes	2_No	1_Yes	2_No	1_Yes	2_No	2_No	2_No	2_No			2_No
944	1427 VINE ST. 6TH FLOOR	1960	Female	Asian	Non-Hispanic	KEYSTONE FIRST	19145-2112	1_Yes	2_Negative	DU734	2012-08-15	1_Yes	1_Yes	1_Yes	1_Yes	1_Yes	2_No	1_Yes	2_No	1_Yes	2_No	1_Yes	2_No	1_Yes	2_No	1_Yes	2_Ab-/- or -/+	1_Ab-/Ab-	2_No
945	10 SHURS LANE	1952	Female	Black/African American	Non-Hispanic	MEDICAL ASSISTANCE PA	19132	1_Yes	2_Negative	DU734	2012-08-16	1_Yes	1_Yes	1_Yes	1_Yes	1_Yes	2_No	1_Yes	2_No	2_No	2_No	2_No	2_No	2_No	2_No	2_No			2_No
946	1427 VINE ST. 6TH FLOOR	1948	Male	White	Non-Hispanic	MEDICARE	19082	1_Yes	1_Positive	DU131	2012-08-17	1_Yes	1_Yes	1_Yes	1_Yes	1_Yes	2_No	2_No	2_No	1_Yes	2_No	1_Yes	2_No	1_Yes	2_No	1_Yes	1_Ab+/+		1_Yes	2012-11-27	1_Yes	1_Yes
947	205 N. BROAD ST SUITE 100 OFFICE	1952	Female	White	Non-Hispanic	PERSONAL CHOICE 2ND INSTANCE	19146	1_Yes	1_Positive	DU734	2012-08-18	1_Yes	1_Yes	1_Yes	1_Yes	1_Yes	2_No	1_Yes	2_No	1_Yes	2_No	1_Yes	2_No	1_Yes	2_No	2_No			1_Yes	2014-06-18	1_Yes	1_Yes
948	10 SHURS LANE	1964	Male	Black/African American	Non-Hispanic	PERSONAL CHOICE	19119	1_Yes	2_Negative	DU734	2012-08-22	1_Yes	1_Yes	1_Yes	1_Yes	1_Yes	2_No	1_Yes	2_No	1_Yes	2_No	1_Yes	2_No	2_No	2_No	2_No			2_No
949	255 S. 17TH ST 3RD FLR OFFICE	1963	Male	Black/African American	Unknown	HIGHMARK BC/BS OF PA	19119	1_Yes	2_Negative	6462	2012-08-27	1_Yes	1_Yes	1_Yes	1_Yes	1_Yes	2_No	1_Yes	2_No	1_Yes	2_No	1_Yes	2_No	2_No	2_No	1_Yes	2_Ab-/- or -/+	1_Ab-/Ab-	2_No
950	205 N. BROAD ST SUITE 100 OFFICE	1945	Female	White	Non-Hispanic	MEDICARE	19085	1_Yes	2_Negative	6462	2012-08-27	1_Yes	1_Yes	1_Yes	1_Yes	1_Yes	2_No	1_Yes	2_No	1_Yes	2_No	1_Yes	2_No	1_Yes	2_No	1_Yes	2_Ab-/- or -/+	1_Ab-/Ab-	2_No
951	219 N. BROAD ST. 6TH FLOOR	1964	Female	Black/African American	Non-Hispanic	KEYSTONE HEALTH PLAN EAST	19141-1519	1_Yes	2_Negative	DU734	2012-08-29	1_Yes	1_Yes	1_Yes	1_Yes	1_Yes	2_No	1_Yes	2_No	1_Yes	2_No	1_Yes	2_No	1_Yes	2_No	2_No			1_Yes	2013-12-31	2_No	1_Yes
952	1427 VINE ST. 6TH FLOOR	1965	Female	Black/African American	Non-Hispanic	BC/BS OUT OF STATE - SUITCASE	19132	1_Yes	2_Negative	DU131	2012-08-30	1_Yes	1_Yes	1_Yes	1_Yes	1_Yes	2_No	1_Yes	2_No	2_No	2_No	2_No	2_No	2_No	2_No	2_No			2_No
953	205 N. BROAD ST SUITE 100 OFFICE	1947	Male	White	Non-Hispanic	MEDICARE	19096	1_Yes	2_Negative	6462	2012-08-31	1_Yes	1_Yes	1_Yes	1_Yes	2_No	2_No	1_Yes	2_No	2_No	2_No	1_Yes	2_No	2_No	2_No	2_No			2_No
954	219 N. BROAD ST. 6TH FLOOR	1963	Female	Asian	Non-Hispanic	KEYSTONE HEALTH PLAN EAST	19064-3652	1_Yes	2_Negative	6462	2012-08-31	1_Yes	1_Yes	1_Yes	1_Yes	1_Yes	2_No	1_Yes	2_No	1_Yes	2_No	1_Yes	2_No	2_No	2_No	2_No			2_No
955	255 S. 17TH ST 3RD FLR OFFICE	1959	Female	Unknown	Hispanic	AETNA PPO 2ND INSTANCE	19130-3220	1_Yes	1_Positive	6462	2012-09-01	1_Yes	1_Yes	1_Yes	1_Yes	1_Yes	2_No	1_Yes	2_No	1_Yes	2_No	1_Yes	2_No	2_No	2_No	1_Yes	1_Ab+/+		1_Yes	2010-03-26	1_Yes	1_Yes
956	1427 VINE ST. 6TH FLOOR	1959	Female	Black/African American	Non-Hispanic	HEALTH PARTNERS	19140-3926	1_Yes	2_Negative	DU734	2012-09-05	1_Yes	1_Yes	1_Yes	1_Yes	1_Yes	2_No	1_Yes	2_No	1_Yes	2_No	1_Yes	2_No	1_Yes	2_No	1_Yes	2_Ab-/- or -/+	1_Ab-/Ab-	1_Yes	2012-12-12	2_No	1_Yes
957	FAIRMOUNT OFFICE	1946	Female	Black/African American	Non-Hispanic	BRAVO-ELDER HEALTH	19132-1748	1_Yes	2_Negative	DU131	2012-09-07	1_Yes	1_Yes	1_Yes	1_Yes	1_Yes	2_No	1_Yes	2_No	2_No	2_No	2_No	2_No	2_No	2_No	2_No			2_No
958	219 N. BROAD ST. 6TH FLOOR	1960	Female	Black/African American	Non-Hispanic	PERSONAL CHOICE	19121-4216	1_Yes	2_Negative	6462	2012-09-07	1_Yes	1_Yes	1_Yes	1_Yes	2_No	2_No	2_No	2_No	1_Yes	2_No	2_No	2_No	2_No	2_No	1_Yes	2_Ab-/- or -/+	1_Ab-/Ab-	2_No
959	FAIRMOUNT OFFICE	1960	Female	Black/African American	Non-Hispanic	BRAVO-ELDER HEALTH	19131-4926	1_Yes	2_Negative	DU131	2012-09-07	1_Yes	1_Yes	1_Yes	1_Yes	1_Yes	2_No	1_Yes	2_No	2_No	2_No	2_No	2_No	2_No	2_No	1_Yes	2_Ab-/- or -/+	1_Ab-/Ab-	1_Yes	2013-05-30	2_No	1_Yes
960	255 S. 17TH ST 3RD FLR OFFICE	1964	Female	Unknown	Hispanic	HIGHMARK FEDERAL - BC/BS - PA	19120-2107	1_Yes	2_Negative	6462	2012-09-10	1_Yes	1_Yes	1_Yes	1_Yes	1_Yes	2_No	1_Yes	2_No	1_Yes	2_No	1_Yes	2_No	2_No	2_No	1_Yes	2_Ab-/- or -/+	1_Ab-/Ab-	2_No
961	1427 VINE ST. 6TH FLOOR	1950	Female	Black/African American	Non-Hispanic	HEALTH PARTNERS	19122-1904	1_Yes	2_Negative	DU734	2012-09-10	1_Yes	1_Yes	1_Yes	1_Yes	1_Yes	2_No	1_Yes	2_No	1_Yes	2_No	2_No	2_No	2_No	2_No	2_No			2_No
962	1427 VINE ST. 6TH FLOOR	1963	Female	Black/African American	Non-Hispanic	UNITED HEALTHCARE COMMUNITY PLN	19133	1_Yes	2_Negative	DU734	2012-09-10	1_Yes	1_Yes	1_Yes	1_Yes	1_Yes	2_No	1_Yes	2_No	1_Yes	2_No	1_Yes	2_No	1_Yes	2_No	1_Yes	2_Ab-/- or -/+	1_Ab-/Ab-	2_No
963	FAIRMOUNT OFFICE	1957	Male	White	Hispanic		19132-4818	1_Yes	2_Negative	DU734	2012-09-10	1_Yes	1_Yes	1_Yes	1_Yes	1_Yes	2_No	1_Yes	2_No	1_Yes	2_No	1_Yes	2_No	1_Yes	2_No	1_Yes	2_Ab-/- or -/+	1_Ab-/Ab-	2_No
964	FAIRMOUNT OFFICE	1959	Female	Black/African American	Non-Hispanic	KEYSTONE FIRST	19120-4612	1_Yes	2_Negative	144065	2012-09-11	1_Yes	1_Yes	1_Yes	1_Yes	1_Yes	2_No	1_Yes	2_No	1_Yes	2_No	1_Yes	2_No	1_Yes	2_No	2_No			2_No
965	1427 VINE ST. 6TH FLOOR	1954	Female	Black/African American	Non-Hispanic	HEALTH PARTNERS	19121-3220	1_Yes	2_Negative	DU734	2012-09-11	1_Yes	1_Yes	1_Yes	1_Yes	1_Yes	2_No	1_Yes	2_No	1_Yes	2_No	1_Yes	2_No	2_No	2_No	1_Yes	2_Ab-/- or -/+	1_Ab-/Ab-	1_Yes	2012-09-12	2_No	1_Yes
966	FAIRMOUNT OFFICE	1964	Male	White	Unknown	PERSONAL CHOICE	19130-2438	1_Yes	2_Negative	DU734	2012-09-11	1_Yes	1_Yes	1_Yes	1_Yes	1_Yes	2_No	1_Yes	2_No	2_No	2_No	2_No	2_No	2_No	2_No	2_No			2_No
967	FAIRMOUNT OFFICE	1964	Male	White	Non-Hispanic	PERSONAL CHOICE	19130	1_Yes	2_Negative	144065	2012-09-11	1_Yes	1_Yes	1_Yes	1_Yes	1_Yes	2_No	2_No	2_No	2_No	2_No	1_Yes	2_No	1_Yes	2_No	2_No			2_No
968	FAIRMOUNT OFFICE	1958	Female	Black/African American	Non-Hispanic	UNITED HEALTHCARE	19121-3624	1_Yes	2_Negative	DU131	2012-09-12	1_Yes	1_Yes	1_Yes	1_Yes	1_Yes	2_No	1_Yes	2_No	1_Yes	2_No	2_No	2_No	2_No	2_No	2_No			2_No
969	FAIRMOUNT OFFICE	1957	Female	Black/African American	Non-Hispanic	BRAVO-ELDER HEALTH	19133	1_Yes	2_Negative	DU131	2012-09-12	1_Yes	1_Yes	1_Yes	1_Yes	1_Yes	2_No	1_Yes	2_No	2_No	2_No	2_No	2_No	2_No	2_No	2_No			2_No
970	FAIRMOUNT OFFICE	1951	Female	White	Non-Hispanic	UNITED HEALTHCARE	19130-3160	1_Yes	2_Negative	144065	2012-09-13	1_Yes	1_Yes	1_Yes	1_Yes	1_Yes	2_No	1_Yes	2_No	2_No	2_No	1_Yes	2_No	2_No	2_No	1_Yes	2_Ab-/- or -/+	1_Ab-/Ab-	2_No
971	FAIRMOUNT OFFICE	1953	Female	Black/African American	Non-Hispanic	HEALTH PARTNERS	19132-3348	1_Yes	2_Negative	144065	2012-09-14	1_Yes	1_Yes	1_Yes	1_Yes	1_Yes	2_No	1_Yes	2_No	1_Yes	2_No	1_Yes	2_No	1_Yes	2_No	2_No			2_No
972	205 N. BROAD ST SUITE 100 OFFICE	1965	Male	Black/African American	Non-Hispanic	PERSONAL CHOICE	19153	1_Yes	2_Negative	DU131	2012-09-14	1_Yes	1_Yes	1_Yes	1_Yes	1_Yes	2_No	1_Yes	2_No	1_Yes	2_No	1_Yes	2_No	2_No	2_No	1_Yes	2_Ab-/- or -/+	1_Ab-/Ab-	2_No
973	1427 VINE ST. 6TH FLOOR	1949	Female	Black/African American	Non-Hispanic	HEALTH PARTNERS	19121	1_Yes	1_Positive	DU734	2012-09-17	1_Yes	1_Yes	1_Yes	1_Yes	1_Yes	2_No	1_Yes	2_No	1_Yes	2_No	1_Yes	2_No	2_No	2_No	1_Yes	1_Ab+/+		1_Yes	2012-12-03	2_No	1_Yes
974	1427 VINE ST. 6TH FLOOR	1956	Female	Black/African American	Non-Hispanic	BRAVO-ELDER HEALTH	19140	1_Yes	2_Negative	DU734	2012-09-17	1_Yes	1_Yes	1_Yes	1_Yes	1_Yes	2_No	1_Yes	2_No	1_Yes	2_No	1_Yes	2_No	1_Yes	2_No	2_No			2_No
975	1427 VINE ST. 6TH FLOOR	1958	Female	Black/African American	Non-Hispanic	BRAVO-ELDER HEALTH	19121-4001	1_Yes	2_Negative	DU131	2012-09-17	1_Yes	1_Yes	1_Yes	1_Yes	1_Yes	2_No	1_Yes	2_No	1_Yes	2_No	1_Yes	2_No	2_No	2_No	2_No			2_No
976	1427 VINE ST. 6TH FLOOR	1954	Female	Black/African American	Non-Hispanic	HEALTH PARTNERS 2ND INSTANCE	19023	1_Yes	2_Negative	DU131	2012-09-17	1_Yes	1_Yes	1_Yes	1_Yes	2_No	2_No	2_No	2_No	2_No	2_No	1_Yes	2_No	1_Yes	2_No	1_Yes	2_Ab-/- or -/+	1_Ab-/Ab-	2_No
977	1427 VINE ST. 6TH FLOOR	1954	Female	Black/African American	Non-Hispanic	BRAVO-ELDER HEALTH	19132	1_Yes	2_Negative	DU734	2012-09-17	1_Yes	1_Yes	1_Yes	1_Yes	1_Yes	2_No	1_Yes	2_No	2_No	2_No	2_No	2_No	2_No	2_No	2_No			2_No
978	1427 VINE ST. 6TH FLOOR	1960	Female	Black/African American	Non-Hispanic	MEDICARE	19145-1814	1_Yes	2_Negative	DU734	2012-09-17	1_Yes	1_Yes	1_Yes	1_Yes	1_Yes	2_No	1_Yes	2_No	1_Yes	2_No	1_Yes	2_No	1_Yes	2_No	2_No			2_No
979	1427 VINE ST. 6TH FLOOR	1951	Male	Black/African American	Non-Hispanic	MEDICARE	19121-2724	1_Yes	1_Positive	DU734	2012-09-17	1_Yes	1_Yes	1_Yes	1_Yes	1_Yes	2_No	2_No	2_No	1_Yes	2_No	1_Yes	2_No	1_Yes	2_No	2_No			1_Yes	2012-10-25	1_Yes	2_No
980	1427 VINE ST. 6TH FLOOR	1963	Female	Black/African American	Non-Hispanic	HEALTH PARTNERS	19124-3026	1_Yes	2_Negative	DU734	2012-09-24	1_Yes	1_Yes	1_Yes	1_Yes	1_Yes	2_No	1_Yes	2_No	1_Yes	2_No	1_Yes	2_No	1_Yes	2_No	1_Yes	2_Ab-/- or -/+	1_Ab-/Ab-	2_No
981	219 N. BROAD ST. 6TH FLOOR	1951	Male	Black/African American	Non-Hispanic	KEYSTONE HPE MNGD 2ND INST	19143-4814	1_Yes	2_Negative	DU131	2012-09-24	1_Yes	1_Yes	1_Yes	1_Yes	1_Yes	2_No	1_Yes	2_No	1_Yes	2_No	1_Yes	2_No	1_Yes	2_No	2_No			2_No
982	1427 VINE ST. 6TH FLOOR	1963	Female	Black/African American	Non-Hispanic	KEYSTONE FIRST	19121-1903	1_Yes	2_Negative	144065	2012-09-24	1_Yes	1_Yes	1_Yes	1_Yes	1_Yes	2_No	1_Yes	2_No	1_Yes	2_No	1_Yes	2_No	1_Yes	2_No	2_No			2_No
983	FAIRMOUNT OFFICE	1949	Male	Black/African American	Non-Hispanic	KEYSTONE HEALTH PLAN EAST	19150-2202	1_Yes	2_Negative	DU131	2012-09-25	1_Yes	1_Yes	1_Yes	1_Yes	1_Yes	2_No	1_Yes	2_No	1_Yes	2_No	1_Yes	2_No	1_Yes	2_No	1_Yes	2_Ab-/- or -/+	3_Ab-/Ab+/Ab-	1_Yes	2015-08-28	2_No	1_Yes
984	FAIRMOUNT OFFICE	1954	Male	Black/African American	Non-Hispanic	PERSONAL CHOICE	19121-1943	1_Yes	2_Negative	DU131	2012-09-26	1_Yes	1_Yes	1_Yes	1_Yes	1_Yes	2_No	1_Yes	2_No	1_Yes	2_No	1_Yes	2_No	1_Yes	2_No	2_No			2_No
985	205 N. BROAD ST SUITE 100 OFFICE	1957	Female	White	Non-Hispanic	AETNA PPO	08091	1_Yes	2_Negative	6462	2012-09-26	1_Yes	1_Yes	1_Yes	1_Yes	1_Yes	2_No	1_Yes	2_No	1_Yes	2_No	1_Yes	2_No	1_Yes	2_No	2_No			2_No
986	FAIRMOUNT OFFICE	1963	Female	Black/African American	Non-Hispanic	PERSONAL CHOICE	19046	1_Yes	2_Negative	144065	2012-09-26	1_Yes	1_Yes	1_Yes	1_Yes	1_Yes	2_No	1_Yes	2_No	1_Yes	2_No	1_Yes	2_No	2_No	2_No	2_No			2_No
987	10 SHURS LANE	1947	Male	White	Non-Hispanic	MEDICARE	19128	1_Yes	2_Negative	DU734	2012-09-27	1_Yes	1_Yes	1_Yes	1_Yes	1_Yes	2_No	1_Yes	2_No	1_Yes	2_No	1_Yes	2_No	1_Yes	2_No	2_No			2_No
988	1427 VINE ST. 6TH FLOOR	1959	Male	Black/African American	Non-Hispanic	KEYSTONE FIRST	19143	1_Yes	2_Negative	DU734	2012-09-27	1_Yes	1_Yes	1_Yes	1_Yes	2_No	2_No	2_No	2_No	1_Yes	2_No	1_Yes	2_No	2_No	2_No	2_No			2_No
989	219 N. BROAD ST. 6TH FLOOR	1965	Female	Black/African American	Non-Hispanic	AETNA HMO	19082	1_Yes	2_Negative	DU131	2012-09-27	1_Yes	1_Yes	1_Yes	1_Yes	1_Yes	2_No	2_No	2_No	1_Yes	2_No	1_Yes	2_No	1_Yes	2_No	2_No			1_Yes	2015-07-17	2_No	1_Yes
990	1427 VINE ST. 6TH FLOOR	1957	Female	Black/African American	Non-Hispanic	KEYSTONE HEALTH PLAN EAST	19121	1_Yes	2_Negative	144065	2012-10-01	1_Yes	1_Yes	1_Yes	1_Yes	1_Yes	2_No	1_Yes	2_No	1_Yes	2_No	1_Yes	2_No	1_Yes	2_No	1_Yes	2_Ab-/- or -/+	1_Ab-/Ab-	2_No
991	1427 VINE ST. 6TH FLOOR	1947	Male	Black/African American	Non-Hispanic	BRAVO-ELDER HEALTH	19145-1653	1_Yes	1_Positive	144065	2012-10-01	1_Yes	1_Yes	1_Yes	1_Yes	1_Yes	2_No	1_Yes	2_No	1_Yes	2_No	1_Yes	2_No	1_Yes	2_No	1_Yes	1_Ab+/+		1_Yes	2012-10-15	1_Yes	2_No
992	1427 VINE ST. 6TH FLOOR	1950	Female	Black/African American	Non-Hispanic	HEALTH PARTNERS	19143-2340	1_Yes	2_Negative	DU734	2012-10-01	1_Yes	1_Yes	1_Yes	1_Yes	1_Yes	2_No	1_Yes	2_No	1_Yes	2_No	1_Yes	2_No	2_No	2_No	2_No			2_No
993	1427 VINE ST. 6TH FLOOR	1946	Female	Black/African American	Non-Hispanic	MEDICARE	19132-3436	1_Yes	2_Negative	DU734	2012-10-01	1_Yes	1_Yes	1_Yes	1_Yes	1_Yes	2_No	1_Yes	2_No	1_Yes	2_No	1_Yes	2_No	1_Yes	2_No	1_Yes	2_Ab-/- or -/+	1_Ab-/Ab-	2_No
994	10 SHURS LANE	1964	Male	Black/African American	Non-Hispanic	KEYSTONE HEALTH PLAN EAST	19144	1_Yes	2_Negative	DU734	2012-10-02	1_Yes	1_Yes	1_Yes	1_Yes	1_Yes	2_No	1_Yes	2_No	1_Yes	2_No	1_Yes	2_No	1_Yes	2_No	1_Yes	2_Ab-/- or -/+	1_Ab-/Ab-	2_No
995	FAIRMOUNT OFFICE	1958	Female	White	Non-Hispanic	AETNA PPO	19428	1_Yes	2_Negative	DU131	2012-10-02	1_Yes	1_Yes	1_Yes	1_Yes	1_Yes	2_No	1_Yes	2_No	2_No	2_No	2_No	2_No	2_No	2_No	1_Yes	2_Ab-/- or -/+	1_Ab-/Ab-	2_No
996	205 N. BROAD ST SUITE 100 OFFICE	1947	Male	White	Non-Hispanic	MEDICARE	19008	1_Yes	2_Negative	DU734	2012-10-04	1_Yes	1_Yes	1_Yes	1_Yes	1_Yes	2_No	2_No	2_No	1_Yes	2_No	1_Yes	2_No	2_No	2_No	2_No			2_No
997	1427 VINE ST. 6TH FLOOR	1958	Male	Black/African American	Non-Hispanic	COMMERCIAL INS 2ND INSTANCE	19140	1_Yes	2_Negative	144065	2012-10-08	1_Yes	1_Yes	1_Yes	1_Yes	1_Yes	2_No	1_Yes	2_No	1_Yes	2_No	1_Yes	2_No	1_Yes	2_No	1_Yes	2_Ab-/- or -/+	1_Ab-/Ab-	2_No
998	219 N. BROAD ST. 6TH FLOOR	1958	Female	Black/African American	Non-Hispanic	AETNA PPO	19151-2831	1_Yes	2_Negative	DU734	2012-10-08	1_Yes	1_Yes	1_Yes	1_Yes	1_Yes	2_No	1_Yes	2_No	1_Yes	2_No	1_Yes	2_No	2_No	2_No	1_Yes	2_Ab-/- or -/+	1_Ab-/Ab-	2_No
999	10 SHURS LANE	1960	Female	White	Non-Hispanic	COMMERCIAL INSURANCE	19136	1_Yes	2_Negative	DU734	2012-10-08	1_Yes	1_Yes	1_Yes	1_Yes	2_No	2_No	1_Yes	2_No	2_No	2_No	2_No	2_No	2_No	2_No	2_No			2_No
1000	10 SHURS LANE	1946	Female	White	Non-Hispanic	MEDICARE 2ND INSTANCE	19128-3123	1_Yes	2_Negative	DU734	2012-10-10	1_Yes	1_Yes	1_Yes	1_Yes	1_Yes	2_No	1_Yes	2_No	1_Yes	2_No	1_Yes	2_No	1_Yes	2_No	2_No			2_No
1001	FAIRMOUNT OFFICE	1959	Female	Black/African American	Non-Hispanic	KEYSTONE HEALTH PLAN EAST	19121	1_Yes	2_Negative	DU131	2012-10-10	1_Yes	1_Yes	1_Yes	1_Yes	1_Yes	2_No	1_Yes	2_No	2_No	2_No	2_No	2_No	2_No	2_No	1_Yes	2_Ab-/- or -/+	1_Ab-/Ab-	2_No
1002	10 SHURS LANE	1964	Female	Black/African American	Non-Hispanic	HEALTH PARTNERS	19144	1_Yes	2_Negative	DU131	2012-10-11	1_Yes	1_Yes	1_Yes	1_Yes	1_Yes	2_No	2_No	2_No	1_Yes	2_No	2_No	2_No	2_No	2_No	2_No			2_No
1003	1427 VINE ST. 6TH FLOOR	1961	Female	White	Non-Hispanic	COVENTRY CARES	19136	1_Yes	2_Negative	DU131	2012-10-11	1_Yes	1_Yes	1_Yes	1_Yes	1_Yes	2_No	1_Yes	2_No	1_Yes	2_No	2_No	2_No	2_No	2_No	1_Yes	2_Ab-/- or -/+	1_Ab-/Ab-	2_No
1004	205 N. BROAD ST SUITE 100 OFFICE	1960	Male	Black/African American	Non-Hispanic	AETNA HMO	19082	1_Yes	2_Negative	6462	2012-10-12	1_Yes	1_Yes	1_Yes	1_Yes	1_Yes	2_No	1_Yes	2_No	1_Yes	2_No	1_Yes	2_No	2_No	2_No	2_No			2_No
1005	219 N. BROAD ST. 6TH FLOOR	1962	Female	Black/African American	Non-Hispanic	AETNA HMO 2ND INST	19140-3901	1_Yes	2_Negative	DU734	2012-10-12	1_Yes	1_Yes	1_Yes	1_Yes	1_Yes	2_No	1_Yes	2_No	1_Yes	2_No	1_Yes	2_No	2_No	2_No	2_No			2_No
1006	1427 VINE ST. 6TH FLOOR	1946	Male	Black/African American	Non-Hispanic	MEDICARE	19132	1_Yes	2_Negative	144065	2012-10-15	1_Yes	1_Yes	1_Yes	1_Yes	1_Yes	2_No	1_Yes	2_No	1_Yes	2_No	1_Yes	2_No	1_Yes	2_No	1_Yes	2_Ab-/- or -/+	1_Ab-/Ab-	2_No
1007	1427 VINE ST. 6TH FLOOR	1961	Female	Black/African American	Non-Hispanic	HEALTH PARTNERS	19144	1_Yes	2_Negative	DU734	2012-10-15	1_Yes	1_Yes	1_Yes	1_Yes	1_Yes	2_No	1_Yes	2_No	1_Yes	2_No	1_Yes	2_No	1_Yes	2_No	1_Yes	2_Ab-/- or -/+	1_Ab-/Ab-	2_No
1008	1427 VINE ST. 6TH FLOOR	1963	Female	Black/African American	Non-Hispanic	KEYSTONE FIRST	19136	1_Yes	2_Negative	DU734	2012-10-15	1_Yes	1_Yes	1_Yes	1_Yes	1_Yes	2_No	1_Yes	2_No	1_Yes	2_No	1_Yes	2_No	1_Yes	2_No	2_No			2_No
1009	1427 VINE ST. 6TH FLOOR	1953	Male	Black/African American	Non-Hispanic	UNITED HEALTHCARE COMMUNITY PLN	19050-3723	1_Yes	2_Negative	144065	2012-10-15	1_Yes	1_Yes	1_Yes	1_Yes	1_Yes	2_No	1_Yes	2_No	2_No	2_No	2_No	2_No	2_No	2_No	2_No			2_No
1010	FAIRMOUNT OFFICE	1957	Female	Black/African American	Non-Hispanic	HIGHMARK FEDERAL - BC/BS - PA	19124-3712	1_Yes	2_Negative	DU131	2012-10-16	1_Yes	1_Yes	1_Yes	1_Yes	1_Yes	2_No	1_Yes	2_No	1_Yes	2_No	1_Yes	2_No	1_Yes	2_No	2_No			2_No
1011	10 SHURS LANE	1953	Female	White	Non-Hispanic	PERSONAL CHOICE	19129	1_Yes	2_Negative	DU734	2012-10-16	1_Yes	1_Yes	1_Yes	1_Yes	1_Yes	2_No	1_Yes	2_No	1_Yes	2_No	1_Yes	2_No	2_No	2_No	2_No			2_No
1012	FAIRMOUNT OFFICE	1963	Female	Black/African American	Non-Hispanic	MEDICARE	19123-1805	1_Yes	2_Negative	DU734	2012-10-17	1_Yes	1_Yes	1_Yes	1_Yes	2_No	2_No	1_Yes	2_No	1_Yes	2_No	1_Yes	2_No	2_No	2_No	1_Yes	2_Ab-/- or -/+	1_Ab-/Ab-	2_No
1013	FAIRMOUNT OFFICE	1957	Female	Black/African American	Non-Hispanic	HIGHMARK BC/BS OF PA	19129-1814	1_Yes	2_Negative	DU131	2012-10-18	1_Yes	1_Yes	1_Yes	1_Yes	1_Yes	2_No	1_Yes	2_No	1_Yes	2_No	1_Yes	2_No	1_Yes	2_No	1_Yes	2_Ab-/- or -/+	1_Ab-/Ab-	2_No
1014	205 N. BROAD ST SUITE 100 OFFICE	1952	Male	White	Non-Hispanic	BRAVO-ELDER HEALTH	19107	1_Yes	2_Negative	DU131	2012-10-18	1_Yes	1_Yes	1_Yes	1_Yes	1_Yes	2_No	1_Yes	2_No	2_No	2_No	2_No	2_No	2_No	2_No	2_No			2_No
1015	FAIRMOUNT OFFICE	1962	Female	Black/African American	Non-Hispanic	HEALTH PARTNERS	19140-1748	1_Yes	2_Negative	6462	2012-10-19	1_Yes	1_Yes	1_Yes	1_Yes	1_Yes	2_No	1_Yes	2_No	1_Yes	2_No	1_Yes	2_No	1_Yes	2_No	2_No			2_No
1016	205 N. BROAD ST SUITE 100 OFFICE	1945	Male	Black/African American	Non-Hispanic	COMMERCIAL INSURANCE	19141	1_Yes	1_Positive	6462	2012-10-19	1_Yes	1_Yes	1_Yes	1_Yes	2_No	2_No	2_No	2_No	2_No	2_No	1_Yes	2_No	1_Yes	2_No	2_No			1_Yes	2012-10-31	1_Yes	2_No
1017	255 S. 17TH ST 3RD FLR OFFICE	1956	Female	Black/African American	Non-Hispanic	BRAVO-ELDER HEALTH	19124-5927	1_Yes	2_Negative	DU734	2012-10-19	1_Yes	1_Yes	1_Yes	1_Yes	1_Yes	2_No	1_Yes	2_No	2_No	2_No	2_No	2_No	2_No	2_No	1_Yes	2_Ab-/- or -/+	1_Ab-/Ab-	2_No
1018	10 SHURS LANE	1964	Female	Black/African American	Non-Hispanic	KEYSTONE HEALTH PLAN EAST	19151	1_Yes	2_Negative	DU734	2012-10-19	1_Yes	1_Yes	1_Yes	1_Yes	2_No	2_No	1_Yes	2_No	1_Yes	2_No	2_No	2_No	2_No	2_No	1_Yes	2_Ab-/- or -/+	1_Ab-/Ab-	2_No
1019	205 N. BROAD ST SUITE 100 OFFICE	1948	Male	White	Non-Hispanic	AMERIHEALTH ADMINISTRATORS	08057-1887	1_Yes	2_Negative	6462	2012-10-19	1_Yes	1_Yes	1_Yes	1_Yes	1_Yes	2_No	1_Yes	2_No	1_Yes	2_No	1_Yes	2_No	2_No	2_No	2_No			2_No
1020	255 S. 17TH ST 3RD FLR OFFICE	1956	Female	White	Non-Hispanic	INDEPENDENCE ADMINISTRATORS	19154-1412	1_Yes	2_Negative	6462	2012-10-19	1_Yes	1_Yes	1_Yes	1_Yes	1_Yes	2_No	1_Yes	2_No	1_Yes	2_No	1_Yes	2_No	1_Yes	2_No	2_No			2_No
1021	1427 VINE ST. 6TH FLOOR	1958	Male	Black/African American	Non-Hispanic	BRAVO-ELDER HEALTH	19134	1_Yes	2_Negative	DU734	2012-10-22	1_Yes	1_Yes	1_Yes	1_Yes	1_Yes	2_No	1_Yes	2_No	2_No	2_No	2_No	2_No	2_No	2_No	2_No			2_No
1022	1427 VINE ST. 6TH FLOOR	1962	Female	Black/African American	Non-Hispanic	UNITED HEALTHCARE COMMUNITY PLN	19050-3702	1_Yes	1_Positive	6462	2012-10-22	1_Yes	1_Yes	1_Yes	1_Yes	1_Yes	2_No	1_Yes	2_No	1_Yes	2_No	1_Yes	2_No	1_Yes	2_No	1_Yes	1_Ab+/+		1_Yes	2012-11-09	2_No	1_Yes
1023	219 N. BROAD ST. 6TH FLOOR	1963	Male	Black/African American	Non-Hispanic	MEDICARE	19139	1_Yes	2_Negative	HCAB	2012-10-23	1_Yes	1_Yes	1_Yes	1_Yes	1_Yes	2_No	1_Yes	2_No	1_Yes	2_No	1_Yes	2_No	1_Yes	2_No	1_Yes	3_Ab+/-	1_Ab-/Ab-	1_Yes	2012-11-05	2_No	1_Yes
1024	219 N. BROAD ST. 6TH FLOOR	1959	Female	Black/African American	Non-Hispanic	KEYSTONE HEALTH PLAN EAST	19150	1_Yes	2_Negative	DU131	2012-10-24	1_Yes	1_Yes	1_Yes	1_Yes	1_Yes	2_No	1_Yes	2_No	1_Yes	2_No	1_Yes	2_No	1_Yes	2_No	2_No			2_No
1025	FAIRMOUNT OFFICE	1946	Male	Unknown	Non-Hispanic	BRAVO-ELDER HEALTH	19121-2928	1_Yes	2_Negative	DU131	2012-11-02	1_Yes	1_Yes	1_Yes	1_Yes	1_Yes	2_No	1_Yes	2_No	1_Yes	2_No	1_Yes	2_No	1_Yes	2_No	2_No			1_Yes	2012-11-20	2_No	1_Yes
1026	FAIRMOUNT OFFICE	1958	Female	Black/African American	Non-Hispanic	HEALTH PARTNERS	19121-4628	1_Yes	2_Negative	DU734	2012-11-05	1_Yes	1_Yes	1_Yes	1_Yes	1_Yes	2_No	1_Yes	2_No	1_Yes	2_No	1_Yes	2_No	1_Yes	2_No	1_Yes	2_Ab-/- or -/+	1_Ab-/Ab-	2_No
1027	1427 VINE ST. 6TH FLOOR	1961	Female	Black/African American	Non-Hispanic	UNITED HEALTHCARE COMMUNITY PLN	19122-4209	1_Yes	2_Negative	144065	2012-11-05	1_Yes	1_Yes	1_Yes	1_Yes	1_Yes	2_No	1_Yes	2_No	1_Yes	2_No	1_Yes	2_No	2_No	2_No	2_No			2_No
1028	1427 VINE ST. 6TH FLOOR	1949	Female	Unknown	Hispanic	UNITED HEALTHCARE COMMUNITY PLN	19134	1_Yes	2_Negative	144065	2012-11-05	1_Yes	1_Yes	1_Yes	1_Yes	1_Yes	2_No	1_Yes	2_No	1_Yes	2_No	2_No	2_No	2_No	2_No	2_No			2_No
1029	219 N. BROAD ST. 6TH FLOOR	1957	Female	Unknown	Hispanic	HEALTH PARTNERS	19124-4130	1_Yes	2_Negative	DU734	2012-11-06	1_Yes	1_Yes	1_Yes	1_Yes	1_Yes	2_No	1_Yes	2_No	1_Yes	2_No	1_Yes	2_No	1_Yes	2_No	2_No			2_No
1030	219 N. BROAD ST. 6TH FLOOR	1952	Male	Black/African American	Non-Hispanic	MEDICARE	19131-3931	1_Yes	2_Negative	144065	2012-11-06	1_Yes	1_Yes	1_Yes	1_Yes	2_No	2_No	2_No	2_No	1_Yes	2_No	1_Yes	2_No	1_Yes	2_No	1_Yes	2_Ab-/- or -/+	1_Ab-/Ab-	2_No
1031	1427 VINE ST. 6TH FLOOR	1965	Female	Black/African American	Non-Hispanic	KEYSTONE FIRST	19140	1_Yes	1_Positive	DU131	2012-11-06	1_Yes	1_Yes	1_Yes	1_Yes	1_Yes	2_No	1_Yes	2_No	2_No	2_No	2_No	2_No	2_No	2_No	2_No			1_Yes	2016-08-10	2_No	1_Yes
1032	FAIRMOUNT OFFICE	1947	Female	Black/African American	Non-Hispanic	KEYSTONE 65	19118-3231	1_Yes	2_Negative	DU131	2012-11-07	1_Yes	1_Yes	1_Yes	1_Yes	1_Yes	2_No	1_Yes	2_No	1_Yes	2_No	1_Yes	2_No	1_Yes	2_No	2_No			2_No
1033	205 N. BROAD ST SUITE 100 OFFICE	1949	Female	White	Non-Hispanic	MEDICARE	19026	1_Yes	2_Negative	6462	2012-11-07	1_Yes	1_Yes	1_Yes	1_Yes	1_Yes	2_No	1_Yes	2_No	1_Yes	2_No	1_Yes	2_No	1_Yes	2_No	2_No			2_No
1034	205 N. BROAD ST SUITE 100 OFFICE	1945	Male	Black/African American	Non-Hispanic	KEYSTONE HEALTH PLAN EAST	19146-4300	1_Yes	2_Negative	6462	2012-11-07	1_Yes	1_Yes	1_Yes	1_Yes	1_Yes	2_No	1_Yes	2_No	1_Yes	2_No	1_Yes	2_No	1_Yes	2_No	1_Yes	2_Ab-/- or -/+	1_Ab-/Ab-	2_No
1035	1427 VINE ST. 6TH FLOOR	1960	Female	Black/African American	Unknown	HEALTH PARTNERS	19140	1_Yes	1_Positive	DU734	2012-11-08	1_Yes	1_Yes	1_Yes	1_Yes	1_Yes	2_No	1_Yes	2_No	1_Yes	2_No	2_No	2_No	2_No	2_No	1_Yes	1_Ab+/+		1_Yes	2014-01-14	2_No	1_Yes
1036	1427 VINE ST. 6TH FLOOR	1958	Female	Black/African American	Non-Hispanic	HEALTH PARTNERS	19144-1025	1_Yes	2_Negative	DU734	2012-11-12	1_Yes	1_Yes	1_Yes	1_Yes	1_Yes	2_No	1_Yes	2_No	1_Yes	2_No	1_Yes	2_No	1_Yes	2_No	1_Yes	2_Ab-/- or -/+	1_Ab-/Ab-	2_No
1037	10 SHURS LANE	1952	Male	White	Non-Hispanic	KEYSTONE HEALTH PLAN EAST	19128	1_Yes	2_Negative	DU734	2012-11-12	1_Yes	1_Yes	1_Yes	1_Yes	2_No	2_No	1_Yes	2_No	1_Yes	2_No	1_Yes	2_No	2_No	2_No	2_No			2_No
1038	1427 VINE ST. 6TH FLOOR	1954	Female	Black/African American	Non-Hispanic	PERSONAL CHOICE	19121-4247	1_Yes	2_Negative	DU734	2012-11-12	1_Yes	1_Yes	1_Yes	1_Yes	1_Yes	2_No	1_Yes	2_No	1_Yes	2_No	1_Yes	2_No	1_Yes	2_No	1_Yes	2_Ab-/- or -/+	1_Ab-/Ab-	2_No
1039	10 SHURS LANE	1962	Female	White	Non-Hispanic	KEYSTONE HEALTH PLAN EAST	19119	1_Yes	2_Negative	DU734	2012-11-13	1_Yes	1_Yes	1_Yes	1_Yes	1_Yes	2_No	1_Yes	2_No	1_Yes	2_No	1_Yes	2_No	1_Yes	2_No	2_No			2_No
1040	219 N. BROAD ST. 6TH FLOOR	1959	Female	Black/African American	Non-Hispanic	KEYSTONE HEALTH PLAN EAST	19138-1001	1_Yes	2_Negative	DU131	2012-11-14	1_Yes	1_Yes	1_Yes	1_Yes	1_Yes	2_No	1_Yes	2_No	1_Yes	2_No	1_Yes	2_No	1_Yes	2_No	2_No			2_No
1041	10 SHURS LANE	1954	Male	White	Non-Hispanic	PERSONAL CHOICE 2ND INSTANCE	19001	1_Yes	2_Negative	DU734	2012-11-15	1_Yes	1_Yes	1_Yes	1_Yes	2_No	2_No	2_No	2_No	2_No	2_No	2_No	2_No	1_Yes	2_No	2_No			2_No
1042	1427 VINE ST. 6TH FLOOR	1946	Male	Black/African American	Non-Hispanic	MEDICARE	19139-2738	1_Yes	1_Positive	144065	2012-11-16	1_Yes	1_Yes	1_Yes	1_Yes	1_Yes	2_No	1_Yes	2_No	1_Yes	2_No	1_Yes	2_No	2_No	2_No	1_Yes	1_Ab+/+		1_Yes	2016-04-29	2_No	1_Yes
1043	219 N. BROAD ST. 6TH FLOOR	1955	Female	Black/African American	Non-Hispanic	HIGHMARK FEDERAL - BC/BS - PA	08021	1_Yes	2_Negative	32476	2012-11-19	1_Yes	1_Yes	1_Yes	1_Yes	1_Yes	2_No	1_Yes	2_No	1_Yes	2_No	1_Yes	2_No	2_No	2_No	2_No			2_No
1044	10 SHURS LANE	1964	Female	White	Non-Hispanic	AETNA BETTER HEALTH	19128	1_Yes	2_Negative	DU734	2012-11-20	1_Yes	1_Yes	1_Yes	1_Yes	2_No	2_No	1_Yes	2_No	1_Yes	2_No	1_Yes	2_No	2_No	2_No	2_No			2_No
1045	219 N. BROAD ST. 6TH FLOOR	1955	Female	Black/African American	Non-Hispanic	KEYSTONE FIRST	19138	1_Yes	2_Negative	DU734	2012-11-21	1_Yes	1_Yes	1_Yes	1_Yes	1_Yes	2_No	1_Yes	2_No	1_Yes	2_No	1_Yes	2_No	1_Yes	2_No	1_Yes	2_Ab-/- or -/+	1_Ab-/Ab-	2_No
1046	219 N. BROAD ST. 6TH FLOOR	1956	Female	White	Non-Hispanic	AETNA PPO 2ND INSTANCE	19130	1_Yes	2_Negative	6462	2012-11-21	1_Yes	1_Yes	1_Yes	1_Yes	1_Yes	2_No	1_Yes	2_No	1_Yes	2_No	1_Yes	2_No	1_Yes	2_No	1_Yes	2_Ab-/- or -/+	1_Ab-/Ab-	2_No
1047	219 N. BROAD ST. 6TH FLOOR	1956	Male	Black/African American	Non-Hispanic	KEYSTONE FIRST	19082-3331	1_Yes	2_Negative	DU734	2012-11-27	1_Yes	1_Yes	1_Yes	1_Yes	1_Yes	2_No	1_Yes	2_No	1_Yes	2_No	1_Yes	2_No	2_No	2_No	2_No			2_No
1048	205 N. BROAD ST SUITE 100 OFFICE	1953	Male	Asian	Non-Hispanic	KEYSTONE HEALTH PLAN EAST	19083-4108	1_Yes	2_Negative	DU131	2012-11-27	1_Yes	1_Yes	1_Yes	1_Yes	1_Yes	2_No	1_Yes	2_No	1_Yes	2_No	1_Yes	2_No	1_Yes	2_No	2_No			2_No
1049	FAIRMOUNT OFFICE	1960	Male	Black/African American	Non-Hispanic	AETNA HMO	19130-4041	1_Yes	2_Negative	6462	2012-11-30	1_Yes	1_Yes	1_Yes	1_Yes	2_No	2_No	1_Yes	2_No	1_Yes	2_No	1_Yes	2_No	1_Yes	2_No	2_No			2_No
1050	1427 VINE ST. 6TH FLOOR	1946	Female	Black/African American	Non-Hispanic	BRAVO-ELDER HEALTH	19104-4853	1_Yes	2_Negative	DU734	2012-12-03	1_Yes	1_Yes	1_Yes	1_Yes	1_Yes	2_No	1_Yes	2_No	1_Yes	2_No	1_Yes	2_No	2_No	2_No	2_No			2_No
1051	10 SHURS LANE	1955	Female	Black/African American	Non-Hispanic	KEYSTONE HEALTH PLAN EAST	19132	1_Yes	2_Negative	DU734	2012-12-03	1_Yes	1_Yes	1_Yes	1_Yes	1_Yes	2_No	1_Yes	2_No	1_Yes	2_No	1_Yes	2_No	2_No	2_No	2_No			2_No
1052	FAIRMOUNT OFFICE	1961	Male	Black/African American	Non-Hispanic	MEDICARE	19121	1_Yes	2_Negative	DU131	2012-12-04	1_Yes	1_Yes	1_Yes	1_Yes	1_Yes	2_No	1_Yes	2_No	1_Yes	2_No	1_Yes	2_No	1_Yes	2_No	2_No			2_No
1053	10 SHURS LANE	1951	Female	Black/African American	Non-Hispanic	PERSONAL CHOICE	19132	1_Yes	2_Negative	DU734	2012-12-05	1_Yes	1_Yes	1_Yes	1_Yes	2_No	2_No	1_Yes	2_No	1_Yes	2_No	1_Yes	2_No	1_Yes	2_No	2_No			2_No
1054	1427 VINE ST. 6TH FLOOR	1959	Male	Black/African American	Non-Hispanic	MEDICARE	19120	1_Yes	2_Negative	DU734	2012-12-05	1_Yes	1_Yes	1_Yes	1_Yes	1_Yes	2_No	1_Yes	2_No	1_Yes	2_No	2_No	2_No	2_No	2_No	1_Yes	2_Ab-/- or -/+	1_Ab-/Ab-	2_No
1055	219 N. BROAD ST. 6TH FLOOR	1960	Female	Unknown	Unknown	KEYSTONE HEALTH PLAN EAST	08043-2155	1_Yes	2_Negative	DU734	2012-12-06	1_Yes	1_Yes	1_Yes	1_Yes	1_Yes	2_No	1_Yes	2_No	1_Yes	2_No	1_Yes	2_No	1_Yes	2_No	2_No			2_No
1056	255 S. 17TH ST 3RD FLR OFFICE	1962	Male	Black/African American	Non-Hispanic	KEYSTONE HEALTH PLAN EAST	19130-2211	1_Yes	2_Negative	6462	2012-12-06	1_Yes	1_Yes	1_Yes	1_Yes	1_Yes	2_No	1_Yes	2_No	1_Yes	2_No	2_No	2_No	1_Yes	2_No	1_Yes	2_Ab-/- or -/+	1_Ab-/Ab-	2_No
1057	219 N. BROAD ST. 6TH FLOOR	1965	Female	Black/African American	Non-Hispanic		19148	1_Yes	2_Negative	DU131	2012-12-07	1_Yes	1_Yes	1_Yes	1_Yes	1_Yes	2_No	1_Yes	2_No	2_No	2_No	2_No	2_No	2_No	2_No	1_Yes	2_Ab-/- or -/+	1_Ab-/Ab-	2_No
1058	205 N. BROAD ST SUITE 100 OFFICE	1946	Male	Black/African American	Non-Hispanic	BC/BS OUT OF STATE - SUITCASE	08054-1355	1_Yes	2_Negative	DU131	2012-12-10	1_Yes	1_Yes	1_Yes	1_Yes	1_Yes	2_No	1_Yes	2_No	1_Yes	2_No	2_No	2_No	1_Yes	2_No	2_No			2_No
1059	10 SHURS LANE	1951	Male	White	Non-Hispanic	KEYSTONE 65	19128	1_Yes	2_Negative	DU734	2012-12-12	1_Yes	1_Yes	1_Yes	1_Yes	1_Yes	2_No	1_Yes	2_No	1_Yes	2_No	1_Yes	2_No	1_Yes	2_No	1_Yes	2_Ab-/- or -/+	1_Ab-/Ab-	2_No
1060	219 N. BROAD ST. 6TH FLOOR	1957	Female	Black/African American	Non-Hispanic	MEDICARE	19001	1_Yes	2_Negative	DU734	2012-12-12	1_Yes	1_Yes	1_Yes	1_Yes	1_Yes	2_No	1_Yes	2_No	1_Yes	2_No	1_Yes	2_No	2_No	2_No	1_Yes	2_Ab-/- or -/+	1_Ab-/Ab-	2_No
1061	1427 VINE ST. 6TH FLOOR	1960	Male	Black/African American	Non-Hispanic	BC/BS OUT OF STATE - SUITCASE	19143-2216	1_Yes	2_Negative	DU131	2012-12-17	1_Yes	1_Yes	1_Yes	1_Yes	1_Yes	2_No	2_No	2_No	1_Yes	2_No	1_Yes	2_No	2_No	2_No	1_Yes	2_Ab-/- or -/+	1_Ab-/Ab-	2_No
1062	1427 VINE ST. 6TH FLOOR	1965	Male	Black/African American	Non-Hispanic	BRAVO-ELDER HEALTH	19126	1_Yes	2_Negative	DU734	2012-12-17	1_Yes	1_Yes	1_Yes	1_Yes	2_No	2_No	1_Yes	2_No	2_No	2_No	2_No	2_No	2_No	2_No	2_No			2_No
1063	1427 VINE ST. 6TH FLOOR	1947	Male	Asian	Unknown	MEDICARE	19142-1310	1_Yes	1_Positive	DU734	2012-12-20	1_Yes	1_Yes	1_Yes	1_Yes	2_No	2_No	2_No	2_No	2_No	2_No	1_Yes	2_No	2_No	2_No	2_No			1_Yes	2015-02-25	1_Yes	2_No
1064	219 N. BROAD ST. 6TH FLOOR	1961	Male	Black/African American	Non-Hispanic	MEDICARE	19132	1_Yes	2_Negative	DU131	2012-12-26	1_Yes	1_Yes	1_Yes	1_Yes	1_Yes	2_No	1_Yes	2_No	1_Yes	2_No	1_Yes	2_No	1_Yes	2_No	2_No			1_Yes	2012-12-26	2_No	1_Yes
1065	FAIRMOUNT OFFICE	1960	Male	Black/African American	Non-Hispanic	KEYSTONE HEALTH PLAN EAST	19027-1020	1_Yes	2_Negative	DU734	2012-12-28	1_Yes	1_Yes	1_Yes	1_Yes	1_Yes	2_No	2_No	2_No	1_Yes	2_No	1_Yes	2_No	1_Yes	2_No	1_Yes	2_Ab-/- or -/+	1_Ab-/Ab-	2_No
1066	205 N. BROAD ST SUITE 100 OFFICE	1957	Female	Black/African American	Non-Hispanic	KEYSTONE HEALTH PLAN EAST	19132	1_Yes	2_Negative	DU131	2013-01-03	1_Yes	1_Yes	1_Yes	2_No	1_Yes	1_Yes	1_Yes	2_No	1_Yes	2_No	1_Yes	2_No	1_Yes	2_No	2_No			2_No
1067	1427 VINE ST. 6TH FLOOR	1953	Female	White	Hispanic	HEALTH PARTNERS	19130	1_Yes	2_Negative	DU734	2013-01-07	1_Yes	1_Yes	1_Yes	2_No	1_Yes	1_Yes	1_Yes	2_No	1_Yes	2_No	1_Yes	2_No	1_Yes	2_No	1_Yes	2_Ab-/- or -/+	1_Ab-/Ab-	1_Yes	2015-05-11	2_No	1_Yes
1068	1427 VINE ST. 6TH FLOOR	1947	Male	Black/African American	Non-Hispanic	MEDICARE	19138	1_Yes	2_Negative	DU131	2013-01-07	1_Yes	1_Yes	2_No	2_No	1_Yes	1_Yes	2_No	2_No	2_No	2_No	1_Yes	2_No	2_No	2_No	2_No			2_No
1069	1427 VINE ST. 6TH FLOOR	1947	Male	Black/African American	Non-Hispanic	BRAVO-ELDER HEALTH	19132-1243	1_Yes	1_Positive	DU131	2013-01-07	1_Yes	1_Yes	2_No	2_No	1_Yes	1_Yes	1_Yes	2_No	1_Yes	2_No	1_Yes	2_No	1_Yes	2_No	2_No			1_Yes	2013-01-07	2_No	1_Yes
1070	FAIRMOUNT OFFICE	1950	Female	Black/African American	Non-Hispanic	BRAVO-ELDER HEALTH	19121-5212	1_Yes	2_Negative	DU131	2013-01-08	1_Yes	1_Yes	1_Yes	2_No	1_Yes	1_Yes	1_Yes	2_No	1_Yes	2_No	1_Yes	2_No	1_Yes	2_No	2_No			2_No
1071	FAIRMOUNT OFFICE	1953	Male	White	Non-Hispanic	KEYSTONE HEALTH PLAN EAST	19130-1702	1_Yes	2_Negative	DU469	2013-01-11	1_Yes	1_Yes	1_Yes	2_No	1_Yes	1_Yes	1_Yes	2_No	1_Yes	2_No	1_Yes	2_No	2_No	2_No	2_No			2_No
1072	1427 VINE ST. 6TH FLOOR	1949	Male	Black/African American	Non-Hispanic	UNITED HLTHCR COMM PLN 2ND INST	19140-3618	1_Yes	1_Positive	DU734	2013-01-11	1_Yes	1_Yes	1_Yes	2_No	1_Yes	1_Yes	1_Yes	2_No	2_No	2_No	2_No	2_No	2_No	2_No	2_No			2_No
1073	219 N. BROAD ST. 6TH FLOOR	1946	Female	Black/African American	Non-Hispanic	MEDICARE	89147-8679	1_Yes	2_Negative	6462	2013-01-14	1_Yes	1_Yes	1_Yes	2_No	1_Yes	1_Yes	1_Yes	2_No	1_Yes	2_No	2_No	2_No	2_No	2_No	2_No			2_No
1074	10 SHURS LANE	1961	Male	Black/African American	Non-Hispanic	AETNA HMO	19140-2823	1_Yes	2_Negative	DU734	2013-01-15	1_Yes	1_Yes	1_Yes	2_No	1_Yes	1_Yes	1_Yes	2_No	1_Yes	2_No	1_Yes	2_No	2_No	2_No	2_No			2_No
1075	FAIRMOUNT OFFICE	1955	Male	Black/African American	Non-Hispanic	KEYSTONE HEALTH PLAN EAST	19120-2428	1_Yes	1_Positive	DU131	2013-01-16	1_Yes	1_Yes	1_Yes	2_No	1_Yes	1_Yes	1_Yes	2_No	1_Yes	2_No	1_Yes	2_No	1_Yes	2_No	1_Yes	1_Ab+/+		1_Yes	2013-05-23	2_No	1_Yes
1076	219 N. BROAD ST. 6TH FLOOR	1965	Female	White	Non-Hispanic	KEYSTONE HEALTH PLAN EAST	19136-3903	1_Yes	2_Negative	DU734	2013-01-17	1_Yes	1_Yes	1_Yes	2_No	1_Yes	1_Yes	1_Yes	2_No	2_No	2_No	2_No	2_No	2_No	2_No	2_No			2_No
1077	205 N. BROAD ST SUITE 100 OFFICE	1954	Female	White	Non-Hispanic	AETNA HMO	19121-1718	1_Yes	2_Negative	DU131	2013-01-24	1_Yes	1_Yes	1_Yes	2_No	1_Yes	1_Yes	1_Yes	2_No	1_Yes	2_No	1_Yes	2_No	1_Yes	2_No	2_No			2_No
1078	1427 VINE ST. 6TH FLOOR	1949	Male	Black/African American	Non-Hispanic	MEDICARE	19140-1729	1_Yes	1_Positive	DU734	2013-01-24	1_Yes	1_Yes	1_Yes	2_No	1_Yes	1_Yes	1_Yes	2_No	1_Yes	2_No	2_No	2_No	2_No	2_No	2_No			1_Yes	2007-11-30	2_No	1_Yes
1079	219 N. BROAD ST. 6TH FLOOR	1963	Female	Black/African American	Non-Hispanic	KEYSTONE HEALTH PLAN EAST	19140-3113	1_Yes	2_Negative	DU734	2013-01-28	1_Yes	1_Yes	2_No	2_No	1_Yes	1_Yes	1_Yes	2_No	1_Yes	2_No	2_No	2_No	1_Yes	2_No	1_Yes	2_Ab-/- or -/+	1_Ab-/Ab-	2_No
1080	205 N. BROAD ST SUITE 100 OFFICE	1947	Male	White	Non-Hispanic	AETNA PPO MEDICARE	19102	1_Yes	2_Negative	DU131	2013-01-30	1_Yes	1_Yes	2_No	2_No	1_Yes	1_Yes	1_Yes	2_No	1_Yes	2_No	1_Yes	2_No	1_Yes	2_No	1_Yes	2_Ab-/- or -/+	1_Ab-/Ab-	2_No
1081	FAIRMOUNT OFFICE	1951	Female	Black/African American	Non-Hispanic	KEYSTONE FIRST	19121-4728	1_Yes	2_Negative	DU131	2013-01-30	1_Yes	1_Yes	1_Yes	2_No	1_Yes	1_Yes	1_Yes	2_No	1_Yes	2_No	1_Yes	2_No	1_Yes	2_No	2_No			2_No
1082	219 N. BROAD ST. 6TH FLOOR	1960	Female	Black/African American	Non-Hispanic	MEDICARE	19143	1_Yes	2_Negative	DU131	2013-01-31	1_Yes	1_Yes	1_Yes	2_No	1_Yes	1_Yes	1_Yes	2_No	1_Yes	2_No	1_Yes	2_No	1_Yes	2_No	2_No			2_No
1083	219 N. BROAD ST. 6TH FLOOR	1955	Female	Black/African American	Non-Hispanic	KEYSTONE HEALTH PLAN EAST	08079	1_Yes	2_Negative	DU734	2013-01-31	1_Yes	1_Yes	1_Yes	2_No	1_Yes	1_Yes	1_Yes	2_No	1_Yes	2_No	1_Yes	2_No	2_No	2_No	2_No			2_No
1084	FAIRMOUNT OFFICE	1965	Female	Black/African American	Non-Hispanic	HEALTH PARTNERS	19132	1_Yes	2_Negative	DU131	2013-02-01	1_Yes	1_Yes	1_Yes	2_No	1_Yes	1_Yes	1_Yes	2_No	1_Yes	2_No	1_Yes	2_No	1_Yes	2_No	2_No			2_No
1085	FAIRMOUNT OFFICE	1962	Female	Black/African American	Non-Hispanic	HIGHMARK FEDERAL - BC/BS - PA	19140-4811	1_Yes	2_Negative	DU131	2013-02-01	1_Yes	1_Yes	1_Yes	2_No	1_Yes	1_Yes	1_Yes	2_No	1_Yes	2_No	1_Yes	2_No	1_Yes	2_No	2_No			2_No
1086	FAIRMOUNT OFFICE	1948	Female	Black/African American	Non-Hispanic	MEDICARE	19132	1_Yes	2_Negative	DU131	2013-02-05	1_Yes	1_Yes	1_Yes	2_No	1_Yes	1_Yes	1_Yes	2_No	1_Yes	2_No	1_Yes	2_No	2_No	2_No	1_Yes	2_Ab-/- or -/+	1_Ab-/Ab-	2_No
1087	1427 VINE ST. 6TH FLOOR	1951	Male	Black/African American	Non-Hispanic	KEYSTONE HPE MNGD 2ND INST	19132-3337	1_Yes	2_Negative	144065	2013-02-05	1_Yes	1_Yes	1_Yes	2_No	1_Yes	1_Yes	2_No	2_No	1_Yes	2_No	2_No	2_No	1_Yes	2_No	2_No			2_No
1088	10 SHURS LANE	1957	Male	White	Non-Hispanic	PERSONAL CHOICE	19401	1_Yes	2_Negative	DU734	2013-02-06	1_Yes	1_Yes	1_Yes	2_No	1_Yes	1_Yes	1_Yes	2_No	1_Yes	2_No	1_Yes	2_No	2_No	2_No	2_No			2_No
1089	219 N. BROAD ST. 6TH FLOOR	1965	Male	Black/African American	Non-Hispanic	COVENTRY CARES	19140	1_Yes	2_Negative	DU734	2013-02-08	1_Yes	1_Yes	1_Yes	2_No	1_Yes	1_Yes	1_Yes	2_No	2_No	2_No	2_No	2_No	2_No	2_No	2_No			2_No
1090	205 N. BROAD ST SUITE 100 OFFICE	1948	Male	White	Non-Hispanic	AETNA HMO MEDICARE	19027-2445	1_Yes	1_Positive	DU734	2013-02-11	1_Yes	1_Yes	1_Yes	2_No	1_Yes	1_Yes	1_Yes	2_No	1_Yes	2_No	2_No	2_No	2_No	2_No	2_No			1_Yes	2011-01-03	1_Yes	1_Yes
1091	205 N. BROAD ST SUITE 100 OFFICE	1963	Male	White	Non-Hispanic	KEYSTONE HEALTH PLAN EAST	19122-4421	1_Yes	2_Negative	DU131	2013-02-11	1_Yes	1_Yes	1_Yes	2_No	1_Yes	1_Yes	1_Yes	2_No	1_Yes	2_No	1_Yes	2_No	1_Yes	2_No	2_No			2_No
1092	219 N. BROAD ST. 6TH FLOOR	1954	Female	White	Non-Hispanic	MEDICARE	19128	1_Yes	2_Negative	6462	2013-02-13	1_Yes	1_Yes	1_Yes	2_No	1_Yes	1_Yes	1_Yes	2_No	1_Yes	2_No	2_No	2_No	2_No	2_No	2_No			2_No
1093	1427 VINE ST. 6TH FLOOR	1946	Male	Black/African American	Non-Hispanic	BRAVO-ELDER HEALTH	19146	1_Yes	1_Positive	DU734	2013-02-14	1_Yes	1_Yes	2_No	2_No	1_Yes	1_Yes	1_Yes	2_No	2_No	2_No	2_No	2_No	2_No	2_No	2_No			1_Yes	2014-01-28	1_Yes	2_No
1094	FAIRMOUNT OFFICE	1950	Female	Black/African American	Non-Hispanic	HEALTH PARTNERS	19120-1868	1_Yes	2_Negative	DU131	2013-02-15	1_Yes	1_Yes	1_Yes	2_No	1_Yes	1_Yes	1_Yes	2_No	1_Yes	2_No	1_Yes	2_No	2_No	2_No	2_No			2_No
1095	1427 VINE ST. 6TH FLOOR	1959	Female	Black/African American	Non-Hispanic	BRAVO-ELDER HEALTH	19145-3210	1_Yes	2_Negative	DU734	2013-02-18	1_Yes	1_Yes	1_Yes	2_No	1_Yes	1_Yes	1_Yes	2_No	1_Yes	2_No	1_Yes	2_No	1_Yes	2_No	2_No			2_No
1096	1427 VINE ST. 6TH FLOOR	1962	Female	Black/African American	Non-Hispanic	HEALTH PARTNERS	19104	1_Yes	2_Negative	DU734	2013-02-18	1_Yes	1_Yes	1_Yes	2_No	1_Yes	1_Yes	1_Yes	2_No	1_Yes	2_No	1_Yes	2_No	1_Yes	2_No	1_Yes	2_Ab-/- or -/+	1_Ab-/Ab-	2_No
1097	1427 VINE ST. 6TH FLOOR	1956	Male	Black/African American	Non-Hispanic	KEYSTONE FIRST	19082-5227	1_Yes	2_Negative	DU734	2013-02-18	1_Yes	1_Yes	1_Yes	2_No	1_Yes	1_Yes	1_Yes	2_No	2_No	2_No	2_No	2_No	2_No	2_No	2_No			2_No
1098	1427 VINE ST. 6TH FLOOR	1959	Female	Black/African American	Non-Hispanic	CIGNA OTHER 2ND INSTANCE	19143	1_Yes	2_Negative	DU131	2013-02-20	1_Yes	1_Yes	2_No	2_No	1_Yes	1_Yes	1_Yes	2_No	1_Yes	2_No	1_Yes	2_No	1_Yes	2_No	1_Yes	2_Ab-/- or -/+	1_Ab-/Ab-	2_No
1099	10 SHURS LANE	1963	Male	Black/African American	Non-Hispanic	KEYSTONE HEALTH PLAN EAST	19124	1_Yes	2_Negative	DU734	2013-02-21	1_Yes	1_Yes	1_Yes	2_No	1_Yes	1_Yes	1_Yes	2_No	1_Yes	2_No	1_Yes	2_No	1_Yes	2_No	1_Yes	2_Ab-/- or -/+	1_Ab-/Ab-	2_No
1100	205 N. BROAD ST SUITE 100 OFFICE	1960	Female	White	Non-Hispanic	PERSONAL CHOICE 2ND INSTANCE	19103-4925	1_Yes	1_Positive	6462	2013-02-21	1_Yes	1_Yes	1_Yes	2_No	1_Yes	1_Yes	1_Yes	2_No	1_Yes	2_No	1_Yes	2_No	1_Yes	2_No	1_Yes	1_Ab+/+		1_Yes	2011-09-29	2_No	1_Yes
1101	1427 VINE ST. 6TH FLOOR	1957	Male	Black/African American	Non-Hispanic	UNITED HEALTHCARE COMMUNITY PLN	19146-4348	1_Yes	1_Positive	DU734	2013-02-22	1_Yes	1_Yes	1_Yes	2_No	1_Yes	1_Yes	1_Yes	2_No	2_No	2_No	2_No	2_No	2_No	2_No	2_No			2_No
1102	1427 VINE ST. 6TH FLOOR	1957	Male	Black/African American	Non-Hispanic	UNITED HEALTHCARE COMMUNITY PLN	19145-2134	1_Yes	2_Negative	144065	2013-02-25	1_Yes	1_Yes	1_Yes	2_No	1_Yes	1_Yes	1_Yes	2_No	1_Yes	2_No	1_Yes	2_No	1_Yes	2_No	2_No			2_No
1103	1427 VINE ST. 6TH FLOOR	1962	Female	Black/African American	Non-Hispanic	KEYSTONE HEALTH PLAN EAST	19129-1504	1_Yes	2_Negative	144065	2013-02-28	1_Yes	1_Yes	1_Yes	2_No	1_Yes	1_Yes	1_Yes	2_No	1_Yes	2_No	2_No	2_No	2_No	2_No	2_No			2_No
1104	219 N. BROAD ST. 6TH FLOOR	1954	Female	Black/African American	Non-Hispanic	AETNA HMO 2ND INST	19131-4201	1_Yes	2_Negative	DU734	2013-03-04	1_Yes	1_Yes	1_Yes	2_No	1_Yes	1_Yes	1_Yes	2_No	1_Yes	2_No	1_Yes	2_No	2_No	2_No	1_Yes	2_Ab-/- or -/+	1_Ab-/Ab-	2_No
1105	255 S. 17TH ST 3RD FLR OFFICE	1965	Male	White	Non-Hispanic	BC/BS OUT OF STATE - SUITCASE	19118	1_Yes	2_Negative	6462	2013-03-05	1_Yes	1_Yes	1_Yes	2_No	1_Yes	1_Yes	1_Yes	2_No	1_Yes	2_No	2_No	2_No	2_No	2_No	2_No			2_No
1106	FAIRMOUNT OFFICE	1945	Male	Black/African American	Non-Hispanic	MEDICARE	19132-1122	1_Yes	2_Negative	DU469	2013-03-06	1_Yes	1_Yes	1_Yes	2_No	1_Yes	1_Yes	1_Yes	2_No	1_Yes	2_No	1_Yes	2_No	1_Yes	2_No	2_No			2_No
1107	FAIRMOUNT OFFICE	1955	Male	Black/African American	Non-Hispanic	BRAVO-ELDER HEALTH	19130	1_Yes	1_Positive	DU131	2013-03-06	1_Yes	1_Yes	2_No	2_No	1_Yes	1_Yes	1_Yes	2_No	2_No	2_No	2_No	2_No	2_No	2_No	2_No			1_Yes	2014-01-07	1_Yes	2_No
1108	FAIRMOUNT OFFICE	1959	Male	Black/African American	Non-Hispanic	PERSONAL CHOICE	19144-4502	1_Yes	2_Negative	DU131	2013-03-06	1_Yes	1_Yes	2_No	2_No	1_Yes	1_Yes	1_Yes	2_No	2_No	2_No	2_No	2_No	2_No	2_No	2_No			2_No
1109	255 S. 17TH ST 3RD FLR OFFICE	1962	Male	White	Hispanic	MEDICARE	19111	1_Yes	2_Negative	HCAB	2013-03-06	1_Yes	1_Yes	2_No	2_No	1_Yes	1_Yes	2_No	2_No	2_No	2_No	2_No	2_No	1_Yes	2_No	2_No			1_Yes	2013-03-06	2_No	1_Yes
1110	1427 VINE ST. 6TH FLOOR	1957	Female	Black/African American	Non-Hispanic	KEYSTONE FIRST	19121-4308	1_Yes	2_Negative	144065	2013-03-11	1_Yes	1_Yes	1_Yes	2_No	1_Yes	1_Yes	1_Yes	2_No	1_Yes	2_No	1_Yes	2_No	1_Yes	2_No	2_No			2_No
1111	10 SHURS LANE	1955	Male	White	Non-Hispanic	KEYSTONE FIRST	19128	1_Yes	2_Negative	DU734	2013-03-14	1_Yes	1_Yes	1_Yes	2_No	1_Yes	1_Yes	1_Yes	2_No	1_Yes	2_No	1_Yes	2_No	1_Yes	2_No	2_No			2_No
1112	1427 VINE ST. 6TH FLOOR	1960	Male	Black/African American	Non-Hispanic	AETNA HMO	19136	1_Yes	2_Negative	DU131	2013-03-15	1_Yes	1_Yes	2_No	2_No	1_Yes	1_Yes	1_Yes	2_No	1_Yes	2_No	1_Yes	2_No	2_No	2_No	2_No			2_No
1113	205 N. BROAD ST SUITE 100 OFFICE	1962	Female	Unknown	Non-Hispanic	PERSONAL CHOICE	18940	1_Yes	2_Negative	DU734	2013-03-19	1_Yes	1_Yes	1_Yes	2_No	1_Yes	1_Yes	1_Yes	2_No	2_No	2_No	1_Yes	2_No	2_No	2_No	1_Yes	2_Ab-/- or -/+	1_Ab-/Ab-	2_No
1114	10 SHURS LANE	1948	Female	White	Non-Hispanic	MEDICARE	19128	1_Yes	1_Positive	144065	2013-03-20	1_Yes	1_Yes	1_Yes	2_No	1_Yes	1_Yes	1_Yes	2_No	1_Yes	2_No	1_Yes	2_No	1_Yes	2_No	2_No			1_Yes	2016-05-12	2_No	1_Yes
1115	10 SHURS LANE	1965	Male	White	Non-Hispanic	KEYSTONE FIRST	19129	1_Yes	2_Negative	DU734	2013-03-20	1_Yes	1_Yes	2_No	2_No	1_Yes	1_Yes	2_No	2_No	2_No	2_No	2_No	2_No	1_Yes	2_No	2_No			2_No
1116	10 SHURS LANE	1952	Male	Black/African American	Non-Hispanic	UNITED HEALTHCARE COMMUNITY PLN	19121	1_Yes	2_Negative	DU131	2013-03-21	1_Yes	1_Yes	1_Yes	2_No	1_Yes	1_Yes	1_Yes	2_No	1_Yes	2_No	1_Yes	2_No	1_Yes	2_No	1_Yes	2_Ab-/- or -/+	1_Ab-/Ab-	2_No
1117	219 N. BROAD ST. 6TH FLOOR	1962	Female	Black/African American	Non-Hispanic	AMERIHEALTH HMO/POS	19139	1_Yes	2_Negative	DU131	2013-03-21	1_Yes	1_Yes	1_Yes	2_No	1_Yes	1_Yes	1_Yes	2_No	1_Yes	2_No	1_Yes	2_No	1_Yes	2_No	2_No			2_No
1118	FAIRMOUNT OFFICE	1958	Male	White	Non-Hispanic	KEYSTONE HPE MNGD 2ND INST	19130	1_Yes	2_Negative	DU131	2013-03-21	1_Yes	1_Yes	2_No	2_No	1_Yes	1_Yes	1_Yes	2_No	1_Yes	2_No	1_Yes	2_No	1_Yes	2_No	2_No			2_No
1119	1427 VINE ST. 6TH FLOOR	1953	Male	Black/African American	Non-Hispanic	KEYSTONE FIRST	19131	1_Yes	2_Negative	144065	2013-03-21	1_Yes	1_Yes	1_Yes	2_No	1_Yes	1_Yes	1_Yes	2_No	1_Yes	2_No	1_Yes	2_No	1_Yes	2_No	1_Yes	2_Ab-/- or -/+	1_Ab-/Ab-	2_No
1120	205 N. BROAD ST SUITE 100 OFFICE	1963	Male	Black/African American	Non-Hispanic	KEYSTONE HPE MNGD 2ND INST	19138	1_Yes	2_Negative	DU131	2013-03-22	1_Yes	1_Yes	1_Yes	2_No	1_Yes	1_Yes	2_No	2_No	1_Yes	2_No	1_Yes	2_No	1_Yes	2_No	2_No			2_No
1121	FAIRMOUNT OFFICE	1957	Male	Asian	Non-Hispanic	AETNA HMO	19128	1_Yes	2_Negative	DU131	2013-03-22	1_Yes	1_Yes	2_No	2_No	1_Yes	1_Yes	2_No	2_No	1_Yes	2_No	2_No	2_No	1_Yes	2_No	1_Yes	2_Ab-/- or -/+	1_Ab-/Ab-	2_No
1122	1427 VINE ST. 6TH FLOOR	1953	Female	Black/African American	Non-Hispanic	HEALTH PARTNERS	19132-2926	1_Yes	2_Negative	DU734	2013-03-25	1_Yes	1_Yes	1_Yes	2_No	1_Yes	1_Yes	1_Yes	2_No	1_Yes	2_No	1_Yes	2_No	1_Yes	2_No	2_No			2_No
1123	255 S. 17TH ST 3RD FLR OFFICE	1951	Male	Black/African American	Non-Hispanic	KEYSTONE HPE MNGD 2ND INST	19139	1_Yes	2_Negative	6462	2013-03-25	1_Yes	1_Yes	1_Yes	2_No	1_Yes	1_Yes	1_Yes	2_No	1_Yes	2_No	1_Yes	2_No	1_Yes	2_No	1_Yes	2_Ab-/- or -/+	1_Ab-/Ab-	2_No
1124	205 N. BROAD ST SUITE 100 OFFICE	1958	Female	White	Non-Hispanic	BC/BS OUT OF STATE - SUITCASE	08096-5129	1_Yes	2_Negative	6462	2013-03-25	1_Yes	1_Yes	1_Yes	2_No	1_Yes	1_Yes	1_Yes	2_No	1_Yes	2_No	1_Yes	2_No	2_No	2_No	2_No			2_No
1125	1427 VINE ST. 6TH FLOOR	1947	Female	Black/African American	Non-Hispanic	MEDICARE	19132	1_Yes	2_Negative	DU734	2013-03-26	1_Yes	1_Yes	1_Yes	2_No	1_Yes	1_Yes	1_Yes	2_No	1_Yes	2_No	1_Yes	2_No	1_Yes	2_No	1_Yes	2_Ab-/- or -/+	1_Ab-/Ab-	2_No
1126	1427 VINE ST. 6TH FLOOR	1958	Female	Black/African American	Non-Hispanic	HEALTH PARTNERS	19141	1_Yes	2_Negative	DU131	2013-03-26	1_Yes	1_Yes	2_No	2_No	1_Yes	1_Yes	1_Yes	2_No	1_Yes	2_No	1_Yes	2_No	1_Yes	2_No	1_Yes	2_Ab-/- or -/+	1_Ab-/Ab-	2_No
1127	1427 VINE ST. 6TH FLOOR	1947	Female	Black/African American	Non-Hispanic	BRAVO-ELDER HEALTH	19146-2158	1_Yes	1_Positive	DU734	2013-03-26	1_Yes	1_Yes	2_No	2_No	1_Yes	1_Yes	1_Yes	2_No	2_No	2_No	2_No	2_No	2_No	2_No	2_No			2_No
1128	1427 VINE ST. 6TH FLOOR	1956	Female	White	Non-Hispanic	UNITED HLTHCR COMM PLN 2ND INST	19121-4840	1_Yes	1_Positive	144065	2013-03-28	1_Yes	1_Yes	2_No	2_No	1_Yes	1_Yes	1_Yes	2_No	2_No	2_No	2_No	2_No	2_No	2_No	2_No			1_Yes	2013-11-07	2_No	1_Yes
1129	1427 VINE ST. 6TH FLOOR	1961	Male	Black/African American	Non-Hispanic	AMERIHEALTH HMO 65	19107	1_Yes	2_Negative	144065	2013-03-28	1_Yes	1_Yes	2_No	2_No	1_Yes	1_Yes	1_Yes	2_No	1_Yes	2_No	2_No	2_No	2_No	2_No	2_No			2_No
1130	1427 VINE ST. 6TH FLOOR	1954	Male	Black/African American	Non-Hispanic	HEALTH PARTNERS	19120-2821	1_Yes	1_Positive	HCAB	2013-03-28	1_Yes	1_Yes	2_No	2_No	1_Yes	1_Yes	1_Yes	2_No	2_No	2_No	2_No	2_No	2_No	2_No	1_Yes	1_Ab+/+		1_Yes	2012-07-16	1_Yes	1_Yes
1131	205 N. BROAD ST SUITE 100 OFFICE	1949	Male	White	Non-Hispanic	PERSONAL CHOICE 2ND INSTANCE	19006	1_Yes	2_Negative	DU734	2013-04-01	1_Yes	1_Yes	1_Yes	2_No	1_Yes	1_Yes	1_Yes	2_No	1_Yes	2_No	1_Yes	2_No	1_Yes	2_No	1_Yes	2_Ab-/- or -/+	1_Ab-/Ab-	2_No
1132	205 N. BROAD ST SUITE 100 OFFICE	1962	Male	White	Non-Hispanic	HIGHMARK BC/BS OF PA	19971	1_Yes	2_Negative	DU131	2013-04-01	1_Yes	1_Yes	2_No	2_No	1_Yes	1_Yes	1_Yes	2_No	1_Yes	2_No	1_Yes	2_No	2_No	2_No	2_No			2_No
1133	FAIRMOUNT OFFICE	1950	Female	Black/African American	Non-Hispanic	HEALTH PARTNERS	19141-1011	1_Yes	2_Negative	DU131	2013-04-02	1_Yes	1_Yes	2_No	2_No	1_Yes	1_Yes	1_Yes	2_No	1_Yes	2_No	1_Yes	2_No	2_No	2_No	2_No			2_No
1134	205 N. BROAD ST SUITE 100 OFFICE	1957	Female	White	Non-Hispanic	BC/BS OUT OF STATE - SUITCASE	08054-4501	1_Yes	2_Negative	DU734	2013-04-05	1_Yes	1_Yes	1_Yes	2_No	1_Yes	1_Yes	1_Yes	2_No	1_Yes	2_No	1_Yes	2_No	1_Yes	2_No	2_No			2_No
1135	10 SHURS LANE	1947	Female	White	Non-Hispanic	MEDICARE	19129	1_Yes	2_Negative	DU734	2013-04-05	1_Yes	1_Yes	1_Yes	2_No	1_Yes	1_Yes	2_No	2_No	1_Yes	2_No	1_Yes	2_No	2_No	2_No	2_No			2_No
1136	219 N. BROAD ST. 6TH FLOOR	1953	Female	White	Hispanic	KEYSTONE HPE MNGD 2ND INST	19130	1_Yes	2_Negative	DU131	2013-04-05	1_Yes	1_Yes	1_Yes	2_No	1_Yes	1_Yes	1_Yes	2_No	1_Yes	2_No	1_Yes	2_No	1_Yes	2_No	2_No			2_No
1137	205 N. BROAD ST SUITE 100 OFFICE	1959	Female	Black/African American	Non-Hispanic	KEYSTONE HPE MNGD 2ND INST	08109	1_Yes	2_Negative	DU734	2013-04-08	1_Yes	1_Yes	1_Yes	2_No	1_Yes	1_Yes	1_Yes	2_No	1_Yes	2_No	1_Yes	2_No	1_Yes	2_No	1_Yes	2_Ab-/- or -/+	1_Ab-/Ab-	2_No
1138	219 N. BROAD ST. 6TH FLOOR	1949	Female	Black/African American	Non-Hispanic	MEDICAL ASSISTANCE PA	19144-3420	1_Yes	2_Negative	DU734	2013-04-09	1_Yes	1_Yes	1_Yes	2_No	1_Yes	1_Yes	1_Yes	2_No	1_Yes	2_No	1_Yes	2_No	2_No	2_No	1_Yes	2_Ab-/- or -/+	1_Ab-/Ab-	1_Yes	2013-04-09	2_No	1_Yes
1139	205 N. BROAD ST SUITE 100 OFFICE	1947	Female	Black/African American	Non-Hispanic	AETNA HMO MEDICARE	19149	1_Yes	2_Negative	DU131	2013-04-09	1_Yes	1_Yes	1_Yes	2_No	1_Yes	1_Yes	1_Yes	2_No	1_Yes	2_No	1_Yes	2_No	1_Yes	2_No	2_No			2_No
1140	FAIRMOUNT OFFICE	1953	Male	Unknown	Non-Hispanic	KEYSTONE FIRST	19134-5205	1_Yes	2_Negative	DU131	2013-04-09	1_Yes	1_Yes	2_No	2_No	1_Yes	1_Yes	1_Yes	2_No	2_No	2_No	2_No	2_No	2_No	2_No	2_No			1_Yes	2013-04-09	2_No	1_Yes
1141	205 N. BROAD ST SUITE 100 OFFICE	1955	Female	Black/African American	Non-Hispanic	KEYSTONE HPE MNGD 2ND INST	19121-4720	1_Yes	2_Negative	DU734	2013-04-10	1_Yes	1_Yes	1_Yes	2_No	1_Yes	1_Yes	1_Yes	2_No	1_Yes	2_No	1_Yes	2_No	2_No	2_No	2_No			2_No
1142	10 SHURS LANE	1957	Female	Black/African American	Non-Hispanic	HEALTH PARTNERS	19144	1_Yes	2_Negative	DU734	2013-04-10	1_Yes	1_Yes	1_Yes	2_No	1_Yes	1_Yes	1_Yes	2_No	1_Yes	2_No	1_Yes	2_No	1_Yes	2_No	2_No			2_No
1143	219 N. BROAD ST. 6TH FLOOR	1965	Male	White	Non-Hispanic	MEDICARE	19105	1_Yes	2_Negative	DU734	2013-04-11	1_Yes	1_Yes	2_No	2_No	1_Yes	1_Yes	2_No	2_No	2_No	2_No	1_Yes	2_No	2_No	2_No	2_No			1_Yes	2013-08-01	2_No	1_Yes
1144	1427 VINE ST. 6TH FLOOR	1956	Male	Black/African American	Non-Hispanic	MEDICARE 2ND INSTANCE	19130-1132	1_Yes	2_Negative	DU734	2013-04-15	1_Yes	1_Yes	1_Yes	2_No	1_Yes	1_Yes	1_Yes	2_No	1_Yes	2_No	1_Yes	2_No	2_No	2_No	1_Yes	2_Ab-/- or -/+	1_Ab-/Ab-	2_No
1145	255 S. 17TH ST 3RD FLR OFFICE	1946	Female	Black/African American	Non-Hispanic	MEDICARE	19124-1529	1_Yes	2_Negative	DU131	2013-04-15	1_Yes	1_Yes	1_Yes	2_No	1_Yes	1_Yes	1_Yes	2_No	1_Yes	2_No	1_Yes	2_No	1_Yes	2_No	1_Yes	2_Ab-/- or -/+	1_Ab-/Ab-	2_No
1146	1427 VINE ST. 6TH FLOOR	1962	Male	Black/African American	Non-Hispanic	HEALTH PARTNERS	19145	1_Yes	2_Negative	DU734	2013-04-15	1_Yes	1_Yes	2_No	2_No	1_Yes	1_Yes	1_Yes	2_No	1_Yes	2_No	1_Yes	2_No	1_Yes	2_No	2_No			2_No
1147	219 N. BROAD ST. 6TH FLOOR	1962	Female	Black/African American	Non-Hispanic	KEYSTONE HEALTH PLAN EAST	19129-1202	1_Yes	2_Negative	DU131	2013-04-16	1_Yes	1_Yes	2_No	2_No	1_Yes	1_Yes	1_Yes	2_No	1_Yes	2_No	1_Yes	2_No	2_No	2_No	1_Yes	2_Ab-/- or -/+	1_Ab-/Ab-	2_No
1148	FAIRMOUNT OFFICE	1961	Female	Black/African American	Non-Hispanic	HEALTH PARTNERS	19133	1_Yes	2_Negative	6462	2013-04-16	1_Yes	1_Yes	1_Yes	2_No	1_Yes	1_Yes	1_Yes	2_No	1_Yes	2_No	1_Yes	2_No	1_Yes	2_No	1_Yes	2_Ab-/- or -/+	1_Ab-/Ab-	2_No
1149	1427 VINE ST. 6TH FLOOR	1953	Male	White	Non-Hispanic	MEDICARE	19147	1_Yes	2_Negative	DU734	2013-04-16	1_Yes	1_Yes	1_Yes	2_No	1_Yes	1_Yes	1_Yes	2_No	1_Yes	2_No	1_Yes	2_No	2_No	2_No	2_No			2_No
1150	205 N. BROAD ST SUITE 100 OFFICE	1960	Male	Black/African American	Non-Hispanic	AETNA HMO	08104-1202	1_Yes	2_Negative	DU131	2013-04-16	1_Yes	1_Yes	1_Yes	2_No	1_Yes	1_Yes	1_Yes	2_No	1_Yes	2_No	1_Yes	2_No	1_Yes	2_No	2_No			2_No
1151	FAIRMOUNT OFFICE	1952	Male	Black/African American	Non-Hispanic	MEDICARE RAILROAD	19140-1748	1_Yes	2_Negative	DU131	2013-04-16	1_Yes	1_Yes	1_Yes	2_No	1_Yes	1_Yes	1_Yes	2_No	1_Yes	2_No	1_Yes	2_No	1_Yes	2_No	2_No			2_No
1152	FAIRMOUNT OFFICE	1954	Female	White	Non-Hispanic	UNITED HEALTHCARE	19104-2353	1_Yes	2_Negative	DU734	2013-04-16	1_Yes	1_Yes	1_Yes	2_No	1_Yes	1_Yes	1_Yes	2_No	1_Yes	2_No	1_Yes	2_No	2_No	2_No	1_Yes	2_Ab-/- or -/+	1_Ab-/Ab-	1_Yes	2013-03-19	2_No	1_Yes
1153	1427 VINE ST. 6TH FLOOR	1961	Male	Unknown	Hispanic	HEALTH PARTNERS	19140	1_Yes	1_Positive	DU734	2013-04-17	1_Yes	1_Yes	2_No	2_No	1_Yes	1_Yes	1_Yes	2_No	1_Yes	2_No	1_Yes	2_No	2_No	2_No	1_Yes	1_Ab+/+		1_Yes	2009-11-17	1_Yes	1_Yes
1154	FAIRMOUNT OFFICE	1947	Male	Black/African American	Non-Hispanic	MEDICARE	19132	1_Yes	2_Negative	DU131	2013-04-18	1_Yes	1_Yes	1_Yes	2_No	1_Yes	1_Yes	1_Yes	2_No	1_Yes	2_No	1_Yes	2_No	1_Yes	2_No	2_No			2_No
1155	FAIRMOUNT OFFICE	1964	Male	Black/African American	Non-Hispanic	PERSONAL CHOICE	19151	1_Yes	2_Negative	DU131	2013-04-19	1_Yes	1_Yes	2_No	2_No	1_Yes	1_Yes	1_Yes	2_No	1_Yes	2_No	1_Yes	2_No	1_Yes	2_No	1_Yes	2_Ab-/- or -/+	1_Ab-/Ab-	2_No
1156	205 N. BROAD ST SUITE 100 OFFICE	1960	Male	White	Non-Hispanic	UNITED HEALTHCARE	19145-4621	1_Yes	2_Negative	144065	2013-04-19	1_Yes	1_Yes	1_Yes	2_No	1_Yes	1_Yes	1_Yes	2_No	1_Yes	2_No	1_Yes	2_No	1_Yes	2_No	1_Yes	2_Ab-/- or -/+	1_Ab-/Ab-	2_No
1157	255 S. 17TH ST 3RD FLR OFFICE	1965	Female	Black/African American	Non-Hispanic	MEDICARE	19130	1_Yes	1_Positive	6462	2013-04-22	1_Yes	1_Yes	2_No	2_No	1_Yes	1_Yes	2_No	2_No	1_Yes	2_No	1_Yes	2_No	1_Yes	2_No	2_No			1_Yes	2015-03-09	1_Yes	2_No
1158	205 N. BROAD ST SUITE 100 OFFICE	1956	Male	White	Non-Hispanic	AETNA PPO	08033	1_Yes	2_Negative	32476	2013-04-22	1_Yes	1_Yes	1_Yes	2_No	1_Yes	1_Yes	1_Yes	2_No	2_No	2_No	1_Yes	2_No	1_Yes	2_No	2_No			2_No
1159	205 N. BROAD ST SUITE 100 OFFICE	1953	Male	White	Non-Hispanic	PERSONAL CHOICE	19072-1617	1_Yes	2_Negative	6462	2013-04-22	1_Yes	1_Yes	2_No	2_No	1_Yes	1_Yes	1_Yes	2_No	1_Yes	2_No	1_Yes	2_No	2_No	2_No	2_No			2_No
1160	1427 VINE ST. 6TH FLOOR	1959	Female	Black/African American	Non-Hispanic	HEALTH PARTNERS	19120	1_Yes	2_Negative	DU734	2013-04-23	1_Yes	1_Yes	1_Yes	2_No	1_Yes	1_Yes	1_Yes	2_No	1_Yes	2_No	2_No	2_No	2_No	2_No	2_No			2_No
1161	205 N. BROAD ST SUITE 100 OFFICE	1951	Male	White	Non-Hispanic	MEDICARE	08080	1_Yes	1_Positive	DU734	2013-04-23	1_Yes	1_Yes	2_No	2_No	1_Yes	1_Yes	1_Yes	2_No	1_Yes	2_No	1_Yes	2_No	1_Yes	2_No	1_Yes	1_Ab+/+		1_Yes	2011-08-22	1_Yes	1_Yes
1162	1427 VINE ST. 6TH FLOOR	1951	Male	Asian	Non-Hispanic	UNITED HEALTHCARE COMMUNITY PLN	19145-2112	1_Yes	2_Negative	144065	2013-04-24	1_Yes	1_Yes	1_Yes	2_No	1_Yes	1_Yes	1_Yes	2_No	1_Yes	2_No	1_Yes	2_No	1_Yes	2_No	1_Yes	2_Ab-/- or -/+	1_Ab-/Ab-	2_No
1163	255 S. 17TH ST 3RD FLR OFFICE	1947	Male	White	Non-Hispanic	HIGHMARK FEDERAL - BC/BS - PA	19115	1_Yes	2_Negative	DU131	2013-04-25	1_Yes	1_Yes	1_Yes	2_No	1_Yes	1_Yes	1_Yes	2_No	1_Yes	2_No	1_Yes	2_No	2_No	2_No	1_Yes	2_Ab-/- or -/+	1_Ab-/Ab-	2_No
1164	FAIRMOUNT OFFICE	1961	Female	Black/African American	Non-Hispanic	KEYSTONE 65 2ND INST	19130	1_Yes	2_Negative	DU131	2013-04-26	1_Yes	1_Yes	1_Yes	2_No	1_Yes	1_Yes	2_No	2_No	2_No	2_No	2_No	2_No	1_Yes	2_No	2_No			1_Yes	2012-11-14	2_No	1_Yes
1165	1427 VINE ST. 6TH FLOOR	1955	Female	Black/African American	Non-Hispanic	MEDICARE	19123-1816	1_Yes	2_Negative	DU734	2013-04-29	1_Yes	1_Yes	1_Yes	2_No	1_Yes	1_Yes	1_Yes	2_No	1_Yes	2_No	1_Yes	2_No	1_Yes	2_No	2_No			2_No
1166	10 SHURS LANE	1945	Female	White	Non-Hispanic	BRAVO-ELDER HEALTH	19128-1634	1_Yes	2_Negative	DU734	2013-04-29	1_Yes	1_Yes	1_Yes	2_No	1_Yes	1_Yes	1_Yes	2_No	2_No	2_No	2_No	2_No	2_No	2_No	2_No			2_No
1167	219 N. BROAD ST. 6TH FLOOR	1947	Male	Black/African American	Non-Hispanic	UNITED HEALTHCARE 2ND INSTANCE	19139-2631	1_Yes	2_Negative	DU131	2013-04-29	1_Yes	1_Yes	2_No	2_No	1_Yes	1_Yes	1_Yes	2_No	1_Yes	2_No	1_Yes	2_No	2_No	2_No	2_No			2_No
1168	10 SHURS LANE	1958	Female	Black/African American	Non-Hispanic	KEYSTONE HEALTH PLAN EAST	19129	1_Yes	2_Negative	144028	2013-05-01	1_Yes	1_Yes	1_Yes	2_No	1_Yes	1_Yes	1_Yes	2_No	1_Yes	2_No	1_Yes	2_No	1_Yes	2_No	1_Yes	2_Ab-/- or -/+	1_Ab-/Ab-	2_No
1169	219 N. BROAD ST. 6TH FLOOR	1959	Female	White	Non-Hispanic	BRAVO-ELDER HEALTH	19134	1_Yes	2_Negative	DU734	2013-05-02	1_Yes	1_Yes	1_Yes	2_No	1_Yes	1_Yes	1_Yes	2_No	1_Yes	2_No	1_Yes	2_No	2_No	2_No	2_No			1_Yes	2016-11-29	2_No	1_Yes
1170	1427 VINE ST. 6TH FLOOR	1960	Male	Black/African American	Non-Hispanic	UNITED HEALTHCARE COMMUNITY PLN	19134	1_Yes	2_Negative	144065	2013-05-06	1_Yes	1_Yes	1_Yes	2_No	1_Yes	1_Yes	1_Yes	2_No	2_No	2_No	2_No	2_No	2_No	2_No	2_No			2_No
1171	1427 VINE ST. 6TH FLOOR	1959	Female	Black/African American	Non-Hispanic	KEYSTONE FIRST	19143	1_Yes	2_Negative	144065	2013-05-06	1_Yes	1_Yes	2_No	2_No	1_Yes	1_Yes	2_No	2_No	1_Yes	2_No	1_Yes	2_No	1_Yes	2_No	2_No			2_No
1172	219 N. BROAD ST. 6TH FLOOR	1951	Female	Black/African American	Non-Hispanic	PERSONAL CHOICE	19027-1006	1_Yes	2_Negative	DU131	2013-05-07	1_Yes	1_Yes	1_Yes	2_No	1_Yes	1_Yes	1_Yes	2_No	1_Yes	2_No	1_Yes	2_No	1_Yes	2_No	1_Yes	2_Ab-/- or -/+	1_Ab-/Ab-	2_No
1173	205 N. BROAD ST SUITE 100 OFFICE	1953	Female	Black/African American	Non-Hispanic	COMMERCIAL INSURANCE	19149	1_Yes	2_Negative	DU131	2013-05-08	1_Yes	1_Yes	1_Yes	2_No	1_Yes	1_Yes	1_Yes	2_No	1_Yes	2_No	1_Yes	2_No	1_Yes	2_No	2_No			2_No
1174	219 N. BROAD ST. 6TH FLOOR	1946	Female	Black/African American	Non-Hispanic	BRAVO-ELDER HEALTH	19120	1_Yes	2_Negative	DU131	2013-05-08	1_Yes	1_Yes	1_Yes	2_No	1_Yes	1_Yes	1_Yes	2_No	1_Yes	2_No	1_Yes	2_No	1_Yes	2_No	1_Yes	2_Ab-/- or -/+	1_Ab-/Ab-	2_No
1175	205 N. BROAD ST SUITE 100 OFFICE	1949	Male	Black/African American	Non-Hispanic	PERSONAL CHOICE 2ND INSTANCE	19144	1_Yes	2_Negative	6462	2013-05-09	1_Yes	1_Yes	1_Yes	2_No	1_Yes	1_Yes	1_Yes	2_No	1_Yes	2_No	1_Yes	2_No	1_Yes	2_No	1_Yes	2_Ab-/- or -/+	1_Ab-/Ab-	2_No
1176	205 N. BROAD ST SUITE 100 OFFICE	1955	Male	White	Non-Hispanic	KEYSTONE HEALTH PLAN EAST	19119	1_Yes	2_Negative	DU131	2013-05-10	1_Yes	1_Yes	1_Yes	2_No	1_Yes	1_Yes	1_Yes	2_No	1_Yes	2_No	1_Yes	2_No	1_Yes	2_No	2_No			2_No
1177	205 N. BROAD ST SUITE 100 OFFICE	1964	Male	Black/African American	Non-Hispanic	KEYSTONE HEALTH PLAN EAST	19355	1_Yes	2_Negative	DU131	2013-05-10	1_Yes	1_Yes	1_Yes	2_No	1_Yes	1_Yes	1_Yes	2_No	2_No	2_No	2_No	2_No	2_No	2_No	2_No			2_No
1178	205 N. BROAD ST SUITE 100 OFFICE	1959	Female	Unknown	Non-Hispanic	BC/BS OUT OF STATE-SUIT 2ND INSTANCE	18966	1_Yes	2_Negative	DU734	2013-05-10	1_Yes	1_Yes	1_Yes	2_No	1_Yes	1_Yes	1_Yes	2_No	1_Yes	2_No	1_Yes	2_No	2_No	2_No	2_No			2_No
1179	1427 VINE ST. 6TH FLOOR	1964	Female	Black/African American	Non-Hispanic	HEALTH PARTNERS 2ND INSTANCE	19124	1_Yes	2_Negative	DU734	2013-05-13	1_Yes	1_Yes	1_Yes	2_No	1_Yes	1_Yes	1_Yes	2_No	1_Yes	2_No	1_Yes	2_No	1_Yes	2_No	1_Yes	2_Ab-/- or -/+	1_Ab-/Ab-	2_No
1180	1427 VINE ST. 6TH FLOOR	1952	Female	Black/African American	Non-Hispanic	MEDICARE	19150-2404	1_Yes	2_Negative	HCAB	2013-05-14	1_Yes	1_Yes	1_Yes	2_No	1_Yes	1_Yes	1_Yes	2_No	1_Yes	2_No	1_Yes	2_No	2_No	2_No	2_No			1_Yes	2012-04-26	2_No	1_Yes
1181	10 SHURS LANE	1950	Female	White	Non-Hispanic	KEYSTONE HEALTH PLAN EAST	19128	1_Yes	2_Negative	DU131	2013-05-17	1_Yes	1_Yes	1_Yes	2_No	1_Yes	1_Yes	1_Yes	2_No	1_Yes	2_No	1_Yes	2_No	1_Yes	2_No	2_No			2_No
1182	255 S. 17TH ST 3RD FLR OFFICE	1960	Female	White	Non-Hispanic	KEYSTONE HEALTH PLAN EAST	19146	1_Yes	2_Negative	6462	2013-05-17	1_Yes	1_Yes	2_No	2_No	1_Yes	1_Yes	1_Yes	2_No	1_Yes	2_No	2_No	2_No	2_No	2_No	2_No			2_No
1183	1427 VINE ST. 6TH FLOOR	1954	Female	Black/African American	Non-Hispanic	BRAVO-ELDER HEALTH	19023	1_Yes	2_Negative	DU734	2013-05-20	1_Yes	1_Yes	1_Yes	2_No	1_Yes	1_Yes	1_Yes	2_No	1_Yes	2_No	1_Yes	2_No	1_Yes	2_No	2_No			2_No
1184	1427 VINE ST. 6TH FLOOR	1945	Female	Black/African American	Non-Hispanic	MEDICARE	19122-4321	1_Yes	2_Negative	DU131	2013-05-21	1_Yes	1_Yes	2_No	2_No	1_Yes	1_Yes	1_Yes	2_No	1_Yes	2_No	1_Yes	2_No	2_No	2_No	1_Yes	2_Ab-/- or -/+	1_Ab-/Ab-	2_No
1185	10 SHURS LANE	1954	Male	White	Non-Hispanic	MEDICARE	19128	1_Yes	2_Negative	DU734	2013-05-21	1_Yes	1_Yes	2_No	2_No	1_Yes	1_Yes	1_Yes	2_No	2_No	2_No	2_No	2_No	2_No	2_No	2_No			2_No
1186	10 SHURS LANE	1954	Male	White	Non-Hispanic	AETNA HMO	19083-1020	1_Yes	1_Positive	HCAB	2013-05-22	1_Yes	1_Yes	1_Yes	2_No	1_Yes	1_Yes	1_Yes	2_No	2_No	2_No	2_No	2_No	2_No	2_No	2_No			1_Yes	2013-05-22	1_Yes	2_No
1187	10 SHURS LANE	1957	Male	Unknown	Hispanic	INDEPENDENCE ADMINISTRATORS	19401	1_Yes	2_Negative	DU734	2013-05-22	1_Yes	1_Yes	1_Yes	2_No	1_Yes	1_Yes	1_Yes	2_No	2_No	2_No	2_No	2_No	2_No	2_No	2_No			2_No
1188	205 N. BROAD ST SUITE 100 OFFICE	1964	Female	White	Non-Hispanic	HORIZON BC/BS	08096	1_Yes	2_Negative	DU734	2013-05-23	1_Yes	1_Yes	1_Yes	2_No	1_Yes	1_Yes	1_Yes	2_No	1_Yes	2_No	1_Yes	2_No	1_Yes	2_No	1_Yes	2_Ab-/- or -/+	1_Ab-/Ab-	2_No
1189	255 S. 17TH ST 3RD FLR OFFICE	1959	Male	Black/African American	Non-Hispanic	KEYSTONE HEALTH PLAN EAST	19143	1_Yes	2_Negative	6462	2013-05-28	1_Yes	1_Yes	2_No	2_No	1_Yes	1_Yes	1_Yes	2_No	1_Yes	2_No	1_Yes	2_No	1_Yes	2_No	1_Yes	2_Ab-/- or -/+	1_Ab-/Ab-	2_No
1190	10 SHURS LANE	1951	Female	Black/African American	Non-Hispanic	KEYSTONE HEALTH PLAN EAST	19132	1_Yes	2_Negative	DU734	2013-05-29	1_Yes	1_Yes	1_Yes	2_No	1_Yes	1_Yes	1_Yes	2_No	1_Yes	2_No	1_Yes	2_No	1_Yes	2_No	2_No			2_No
1191	1427 VINE ST. 6TH FLOOR	1948	Female	Black/African American	Non-Hispanic	MEDICARE	19121-2508	1_Yes	2_Negative	DU734	2013-06-03	1_Yes	1_Yes	2_No	2_No	1_Yes	1_Yes	2_No	2_No	1_Yes	2_No	1_Yes	2_No	1_Yes	2_No	2_No			2_No
1192	205 N. BROAD ST SUITE 100 OFFICE	1963	Female	Black/African American	Non-Hispanic	PERSONAL CHOICE	19123-1923	1_Yes	2_Negative	6462	2013-06-03	1_Yes	1_Yes	1_Yes	2_No	1_Yes	1_Yes	1_Yes	2_No	1_Yes	2_No	1_Yes	2_No	2_No	2_No	2_No			2_No
1193	10 SHURS LANE	1955	Female	White	Non-Hispanic	CIGNA HMO	19119	1_Yes	2_Negative	DU734	2013-06-03	1_Yes	1_Yes	2_No	2_No	1_Yes	1_Yes	1_Yes	2_No	1_Yes	2_No	1_Yes	2_No	1_Yes	2_No	2_No			2_No
1194	255 S. 17TH ST 3RD FLR OFFICE	1963	Female	Black/African American	Non-Hispanic	BC/BS OUT OF STATE - SUITCASE	19103	1_Yes	2_Negative	144065	2013-06-04	1_Yes	1_Yes	2_No	2_No	1_Yes	1_Yes	1_Yes	2_No	1_Yes	2_No	2_No	2_No	2_No	2_No	2_No			2_No
1195	FAIRMOUNT OFFICE	1955	Female	Black/African American	Non-Hispanic	BRAVO-ELDER HEALTH	19122-2426	1_Yes	2_Negative	DU131	2013-06-05	1_Yes	1_Yes	1_Yes	2_No	1_Yes	1_Yes	1_Yes	2_No	1_Yes	2_No	1_Yes	2_No	2_No	2_No	2_No			2_No
1196	205 N. BROAD ST SUITE 100 OFFICE	1965	Male	Asian	Non-Hispanic	KEYSTONE HPE MNGD 2ND INST	19446	1_Yes	2_Negative	DU131	2013-06-06	1_Yes	1_Yes	1_Yes	2_No	1_Yes	1_Yes	1_Yes	2_No	1_Yes	2_No	1_Yes	2_No	2_No	2_No	2_No			2_No
1197	1427 VINE ST. 6TH FLOOR	1961	Female	Black/African American	Non-Hispanic	KEYSTONE FIRST	19144-1642	1_Yes	2_Negative	144065	2013-06-06	1_Yes	1_Yes	2_No	2_No	1_Yes	1_Yes	1_Yes	2_No	2_No	2_No	2_No	2_No	2_No	2_No	1_Yes	2_Ab-/- or -/+	1_Ab-/Ab-	2_No
1198	219 N. BROAD ST. 6TH FLOOR	1959	Female	Black/African American	Non-Hispanic	HEALTH PARTNERS 2ND INSTANCE	19138-2023	1_Yes	2_Negative	DU131	2013-06-13	1_Yes	1_Yes	1_Yes	2_No	1_Yes	1_Yes	1_Yes	2_No	1_Yes	2_No	1_Yes	2_No	1_Yes	2_No	1_Yes	2_Ab-/- or -/+	1_Ab-/Ab-	2_No
1199	10 SHURS LANE	1946	Male	White	Non-Hispanic	MEDICARE	18974	1_Yes	2_Negative	DU131	2013-06-13	1_Yes	1_Yes	1_Yes	2_No	1_Yes	1_Yes	2_No	2_No	2_No	2_No	2_No	2_No	1_Yes	2_No	1_Yes	2_Ab-/- or -/+	1_Ab-/Ab-	2_No
1200	10 SHURS LANE	1959	Female	Black/African American	Non-Hispanic	PERSONAL CHOICE 2ND INSTANCE	19126-3810	1_Yes	2_Negative	144028	2013-06-13	1_Yes	1_Yes	1_Yes	2_No	1_Yes	1_Yes	1_Yes	2_No	1_Yes	2_No	1_Yes	2_No	1_Yes	2_No	1_Yes	2_Ab-/- or -/+	1_Ab-/Ab-	2_No
1201	1427 VINE ST. 6TH FLOOR	1958	Male	Black/African American	Non-Hispanic	KEYSTONE FIRST 2ND INSTANCE	19131	1_Yes	2_Negative	144065	2013-06-13	1_Yes	1_Yes	1_Yes	2_No	1_Yes	1_Yes	1_Yes	2_No	1_Yes	2_No	1_Yes	2_No	2_No	2_No	2_No			2_No
1202	255 S. 17TH ST 3RD FLR OFFICE	1964	Male	White	Non-Hispanic	UNITED HEALTHCARE	19103	1_Yes	2_Negative	6462	2013-06-13	1_Yes	1_Yes	1_Yes	2_No	1_Yes	1_Yes	1_Yes	2_No	1_Yes	2_No	1_Yes	2_No	2_No	2_No	2_No			2_No
1203	1427 VINE ST. 6TH FLOOR	1962	Female	Black/African American	Non-Hispanic	KEYSTONE FIRST	19143-5227	1_Yes	2_Negative	144065	2013-06-18	1_Yes	1_Yes	1_Yes	2_No	1_Yes	1_Yes	1_Yes	2_No	1_Yes	2_No	1_Yes	2_No	1_Yes	2_No	2_No			2_No
1204	219 N. BROAD ST. 6TH FLOOR	1962	Female	White	Non-Hispanic	PERSONAL CHOICE	19004	1_Yes	2_Negative	DU131	2013-06-19	1_Yes	1_Yes	1_Yes	2_No	1_Yes	1_Yes	2_No	2_No	2_No	2_No	1_Yes	2_No	2_No	2_No	1_Yes	2_Ab-/- or -/+	1_Ab-/Ab-	2_No
1205	1427 VINE ST. 6TH FLOOR	1956	Female	White	Hispanic	AETNA PPO	19140-5736	1_Yes	2_Negative	DU734	2013-06-19	1_Yes	1_Yes	2_No	2_No	1_Yes	1_Yes	1_Yes	2_No	2_No	2_No	2_No	2_No	2_No	2_No	2_No			2_No
1206	1427 VINE ST. 6TH FLOOR	1951	Male	Black/African American	Non-Hispanic	KEYSTONE HEALTH PLAN EAST	19124-5418	1_Yes	2_Negative	32476	2013-06-20	1_Yes	1_Yes	1_Yes	2_No	1_Yes	1_Yes	1_Yes	2_No	1_Yes	2_No	1_Yes	2_No	1_Yes	2_No	1_Yes	2_Ab-/- or -/+	1_Ab-/Ab-	2_No
1207	205 N. BROAD ST SUITE 100 OFFICE	1951	Male	Black/African American	Non-Hispanic	KEYSTONE HEALTH PLAN EAST	19140	1_Yes	2_Negative	DU734	2013-06-21	1_Yes	1_Yes	1_Yes	2_No	1_Yes	1_Yes	1_Yes	2_No	1_Yes	2_No	1_Yes	2_No	1_Yes	2_No	2_No			2_No
1208	219 N. BROAD ST. 6TH FLOOR	1961	Female	Black/African American	Non-Hispanic	BRAVO-ELDER HEALTH	19121	1_Yes	2_Negative	6462	2013-06-25	1_Yes	1_Yes	1_Yes	2_No	1_Yes	1_Yes	1_Yes	2_No	2_No	2_No	2_No	2_No	2_No	2_No	2_No			2_No
1209	10 SHURS LANE	1961	Male	Black/African American	Non-Hispanic	KEYSTONE HPE MNGD 2ND INST	19078	1_Yes	2_Negative	DU734	2013-06-26	1_Yes	1_Yes	1_Yes	2_No	1_Yes	1_Yes	1_Yes	2_No	1_Yes	2_No	1_Yes	2_No	1_Yes	2_No	1_Yes	2_Ab-/- or -/+	1_Ab-/Ab-	2_No
1210	205 N. BROAD ST SUITE 100 OFFICE	1949	Female	Black/African American	Non-Hispanic	KEYSTONE HEALTH PLAN EAST	19140	1_Yes	2_Negative	DU734	2013-07-01	1_Yes	1_Yes	1_Yes	2_No	1_Yes	1_Yes	1_Yes	2_No	1_Yes	2_No	1_Yes	2_No	1_Yes	2_No	2_No			2_No
1211	255 S. 17TH ST 3RD FLR OFFICE	1957	Male	White	Non-Hispanic	PERSONAL CHOICE	19001	1_Yes	2_Negative	6462	2013-07-02	1_Yes	1_Yes	1_Yes	2_No	1_Yes	1_Yes	1_Yes	2_No	1_Yes	2_No	1_Yes	2_No	2_No	2_No	1_Yes	2_Ab-/- or -/+	1_Ab-/Ab-	2_No
1212	1427 VINE ST. 6TH FLOOR	1964	Male	Black/African American	Non-Hispanic	MEDICARE	19140-3616	1_Yes	2_Negative	144065	2013-07-03	1_Yes	1_Yes	1_Yes	2_No	1_Yes	1_Yes	1_Yes	2_No	1_Yes	2_No	1_Yes	2_No	1_Yes	2_No	1_Yes	2_Ab-/- or -/+	1_Ab-/Ab-	2_No
1213	205 N. BROAD ST SUITE 100 OFFICE	1961	Male	White	Non-Hispanic	BC/BS OUT OF STATE - SUITCASE	19115	1_Yes	2_Negative	6462	2013-07-08	1_Yes	1_Yes	1_Yes	2_No	1_Yes	1_Yes	1_Yes	2_No	1_Yes	2_No	2_No	2_No	1_Yes	2_No	2_No			2_No
1214	1427 VINE ST. 6TH FLOOR	1964	Male	Black/African American	Non-Hispanic	COVENTRY CARES	19103	1_Yes	1_Positive	DU131	2013-07-08	1_Yes	1_Yes	1_Yes	2_No	1_Yes	1_Yes	1_Yes	2_No	1_Yes	2_No	1_Yes	2_No	1_Yes	2_No	2_No			1_Yes	2011-07-01	1_Yes	1_Yes
1215	1427 VINE ST. 6TH FLOOR	1962	Female	Black/African American	Non-Hispanic	HEALTH PARTNERS	19138	1_Yes	2_Negative	DU131	2013-07-08	1_Yes	1_Yes	2_No	2_No	1_Yes	1_Yes	1_Yes	2_No	2_No	2_No	2_No	2_No	2_No	2_No	2_No			2_No
1216	255 S. 17TH ST 3RD FLR OFFICE	1955	Male	White	Non-Hispanic	PERSONAL CHOICE	19103	1_Yes	2_Negative	6462	2013-07-09	1_Yes	1_Yes	2_No	2_No	1_Yes	1_Yes	1_Yes	2_No	2_No	2_No	2_No	2_No	2_No	2_No	1_Yes	2_Ab-/- or -/+	1_Ab-/Ab-	2_No
1217	10 SHURS LANE	1961	Female	White	Non-Hispanic	PERSONAL CHOICE 2ND INSTANCE	19129	1_Yes	2_Negative	DU734	2013-07-10	1_Yes	1_Yes	1_Yes	2_No	1_Yes	1_Yes	1_Yes	2_No	1_Yes	2_No	1_Yes	2_No	1_Yes	2_No	2_No			2_No
1218	10 SHURS LANE	1955	Female	White	Non-Hispanic	INDEPENDENCE ADMINISTRATORS	19119	1_Yes	2_Negative	DU734	2013-07-12	1_Yes	1_Yes	1_Yes	2_No	1_Yes	1_Yes	1_Yes	2_No	1_Yes	2_No	1_Yes	2_No	1_Yes	2_No	2_No			2_No
1219	219 N. BROAD ST. 6TH FLOOR	1953	Male	Black/African American	Non-Hispanic	PERSONAL CHOICE	19702	1_Yes	2_Negative	DU131	2013-07-15	1_Yes	1_Yes	1_Yes	2_No	1_Yes	1_Yes	1_Yes	2_No	1_Yes	2_No	1_Yes	2_No	1_Yes	2_No	2_No			2_No
1220	FAIRMOUNT OFFICE	1962	Female	Black/African American	Non-Hispanic	HIGHMARK FEDERAL - BC/BS - PA	19121-3518	1_Yes	2_Negative	DU734	2013-07-15	1_Yes	1_Yes	1_Yes	2_No	1_Yes	1_Yes	1_Yes	2_No	1_Yes	2_No	1_Yes	2_No	1_Yes	2_No	1_Yes	2_Ab-/- or -/+	1_Ab-/Ab-	2_No
1221	219 N. BROAD ST. 6TH FLOOR	1962	Female	White	Non-Hispanic	KEYSTONE HEALTH PLAN EAST	18951	1_Yes	2_Negative	DU131	2013-07-15	1_Yes	1_Yes	1_Yes	2_No	1_Yes	1_Yes	1_Yes	2_No	2_No	2_No	2_No	2_No	2_No	2_No	2_No			2_No
1222	205 N. BROAD ST SUITE 100 OFFICE	1948	Male	White	Non-Hispanic	PERSONAL CHOICE	08248	1_Yes	2_Negative	DU734	2013-07-19	1_Yes	1_Yes	1_Yes	2_No	1_Yes	1_Yes	1_Yes	2_No	1_Yes	2_No	1_Yes	2_No	1_Yes	2_No	2_No			2_No
1223	FAIRMOUNT OFFICE	1945	Female	Black/African American	Non-Hispanic	KEYSTONE 65	19150-1322	1_Yes	2_Negative	DU734	2013-07-19	1_Yes	1_Yes	1_Yes	2_No	1_Yes	1_Yes	1_Yes	2_No	1_Yes	2_No	1_Yes	2_No	1_Yes	2_No	2_No			2_No
1224	219 N. BROAD ST. 6TH FLOOR	1957	Female	Black/African American	Non-Hispanic	KEYSTONE HEALTH PLAN EAST	19104-4414	1_Yes	2_Negative	DU734	2013-07-19	1_Yes	1_Yes	2_No	2_No	1_Yes	1_Yes	1_Yes	2_No	1_Yes	2_No	1_Yes	2_No	1_Yes	2_No	1_Yes	2_Ab-/- or -/+	1_Ab-/Ab-	2_No
1225	1427 VINE ST. 6TH FLOOR	1961	Female	Unknown	Hispanic	HEALTH PARTNERS	19130-3311	1_Yes	2_Negative	DU131	2013-07-22	1_Yes	1_Yes	1_Yes	2_No	1_Yes	1_Yes	1_Yes	2_No	1_Yes	2_No	1_Yes	2_No	1_Yes	2_No	2_No			2_No
1226	1427 VINE ST. 6TH FLOOR	1964	Female	Black/African American	Non-Hispanic	KEYSTONE FIRST	19122	1_Yes	2_Negative	DU131	2013-07-22	1_Yes	1_Yes	1_Yes	2_No	1_Yes	1_Yes	1_Yes	2_No	1_Yes	2_No	1_Yes	2_No	1_Yes	2_No	1_Yes	2_Ab-/- or -/+	1_Ab-/Ab-	2_No
1227	1427 VINE ST. 6TH FLOOR	1956	Male	Black/African American	Non-Hispanic	HEALTH PARTNERS	19132	1_Yes	2_Negative	DU131	2013-07-22	1_Yes	1_Yes	2_No	2_No	1_Yes	1_Yes	2_No	2_No	2_No	2_No	1_Yes	2_No	1_Yes	2_No	2_No			1_Yes	2013-07-22	2_No	1_Yes
1228	1427 VINE ST. 6TH FLOOR	1959	Male	Black/African American	Non-Hispanic	MEDICAL ASSISTANCE PA	19152	1_Yes	2_Negative	DU131	2013-07-22	1_Yes	1_Yes	1_Yes	2_No	1_Yes	1_Yes	2_No	2_No	1_Yes	2_No	2_No	2_No	2_No	2_No	2_No			2_No
1229	1427 VINE ST. 6TH FLOOR	1960	Male	Black/African American	Non-Hispanic	MEDICAL ASSISTANCE PA 2ND INST	19140	1_Yes	2_Negative	DU131	2013-07-22	1_Yes	1_Yes	1_Yes	2_No	1_Yes	1_Yes	1_Yes	2_No	1_Yes	2_No	1_Yes	2_No	1_Yes	2_No	2_No			2_No
1230	1427 VINE ST. 6TH FLOOR	1960	Male	Black/African American	Non-Hispanic	UNITED HEALTHCARE COMMUNITY PLN	19144	1_Yes	2_Negative	DU131	2013-07-22	1_Yes	1_Yes	1_Yes	2_No	1_Yes	1_Yes	1_Yes	2_No	1_Yes	2_No	1_Yes	2_No	1_Yes	2_No	2_No			2_No
1231	1427 VINE ST. 6TH FLOOR	1957	Female	Black/African American	Non-Hispanic	KEYSTONE FIRST 2ND INSTANCE	19141	1_Yes	2_Negative	DU131	2013-07-22	1_Yes	1_Yes	1_Yes	2_No	1_Yes	1_Yes	1_Yes	2_No	2_No	2_No	2_No	2_No	2_No	2_No	2_No			2_No
1232	FAIRMOUNT OFFICE	1956	Male	Black/African American	Non-Hispanic	PERSONAL CHOICE	19130-6141	1_Yes	2_Negative	91438	2013-07-23	1_Yes	1_Yes	2_No	2_No	1_Yes	1_Yes	1_Yes	2_No	1_Yes	2_No	1_Yes	2_No	2_No	2_No	2_No			1_Yes	2013-03-06	2_No	1_Yes
1233	FAIRMOUNT OFFICE	1952	Male	Black/African American	Non-Hispanic	HIGHMARK FEDERAL - BC/BS - PA	19138-1424	1_Yes	2_Negative	DU734	2013-07-25	1_Yes	1_Yes	1_Yes	2_No	1_Yes	1_Yes	1_Yes	2_No	1_Yes	2_No	1_Yes	2_No	1_Yes	2_No	2_No			2_No
1234	219 N. BROAD ST. 6TH FLOOR	1951	Male	White	Unknown	HIGHMARK FEDERAL - BC/BS - PA	19057	1_Yes	2_Negative	DU734	2013-07-25	1_Yes	1_Yes	2_No	2_No	1_Yes	1_Yes	1_Yes	2_No	2_No	2_No	2_No	2_No	2_No	2_No	2_No			2_No
1235	FAIRMOUNT OFFICE	1954	Female	Black/African American	Non-Hispanic	BRAVO-ELDER HEALTH	19121	1_Yes	2_Negative	DU131	2013-07-26	1_Yes	1_Yes	2_No	2_No	1_Yes	1_Yes	1_Yes	2_No	1_Yes	2_No	1_Yes	2_No	2_No	2_No	2_No			2_No
1236	219 N. BROAD ST. 6TH FLOOR	1953	Female	Black/African American	Non-Hispanic	KEYSTONE HEALTH PLAN EAST	19150	1_Yes	2_Negative	DU734	2013-07-29	1_Yes	1_Yes	1_Yes	2_No	1_Yes	1_Yes	1_Yes	2_No	1_Yes	2_No	1_Yes	2_No	1_Yes	2_No	2_No			2_No
1237	1427 VINE ST. 6TH FLOOR	1959	Female	Black/African American	Non-Hispanic	KEYSTONE FIRST	19120	1_Yes	2_Negative	DU131	2013-07-29	1_Yes	1_Yes	2_No	2_No	1_Yes	1_Yes	1_Yes	2_No	1_Yes	2_No	1_Yes	2_No	1_Yes	2_No	2_No			2_No
1238	1427 VINE ST. 6TH FLOOR	1963	Male	Black/African American	Non-Hispanic	KEYSTONE FIRST	19148	1_Yes	2_Negative	DU131	2013-07-29	1_Yes	1_Yes	1_Yes	2_No	1_Yes	1_Yes	1_Yes	2_No	1_Yes	2_No	1_Yes	2_No	2_No	2_No	2_No			2_No
1239	1427 VINE ST. 6TH FLOOR	1964	Female	Black/African American	Non-Hispanic	HEALTH PARTNERS 2ND INSTANCE	19123	1_Yes	2_Negative	DU131	2013-07-29	1_Yes	1_Yes	1_Yes	2_No	1_Yes	1_Yes	1_Yes	2_No	1_Yes	2_No	1_Yes	2_No	1_Yes	2_No	1_Yes	2_Ab-/- or -/+	1_Ab-/Ab-	2_No
1240	205 N. BROAD ST SUITE 100 OFFICE	1947	Female	Black/African American	Non-Hispanic	COMMERCIAL INSURANCE	19145-2025	1_Yes	2_Negative	DU131	2013-07-30	1_Yes	1_Yes	1_Yes	2_No	1_Yes	1_Yes	1_Yes	2_No	1_Yes	2_No	1_Yes	2_No	1_Yes	2_No	2_No			2_No
1241	205 N. BROAD ST SUITE 100 OFFICE	1945	Female	Black/African American	Non-Hispanic	MEDICARE	08322-2861	1_Yes	2_Negative	DU131	2013-07-30	1_Yes	1_Yes	1_Yes	2_No	1_Yes	1_Yes	1_Yes	2_No	1_Yes	2_No	1_Yes	2_No	2_No	2_No	2_No			2_No
1242	FAIRMOUNT OFFICE	1955	Female	Black/African American	Non-Hispanic	HEALTH PARTNERS	19138-2558	1_Yes	2_Negative	DU734	2013-08-01	1_Yes	1_Yes	1_Yes	2_No	1_Yes	1_Yes	1_Yes	2_No	1_Yes	2_No	2_No	2_No	1_Yes	2_No	1_Yes	2_Ab-/- or -/+	1_Ab-/Ab-	2_No
1243	10 SHURS LANE	1962	Male	White	Non-Hispanic	KEYSTONE HPE MNGD 2ND INST	19129	1_Yes	2_Negative	DU734	2013-08-01	1_Yes	1_Yes	1_Yes	2_No	1_Yes	1_Yes	1_Yes	2_No	1_Yes	2_No	1_Yes	2_No	1_Yes	2_No	2_No			2_No
1244	205 N. BROAD ST SUITE 100 OFFICE	1962	Male	White	Non-Hispanic	PERSONAL CHOICE	19128	1_Yes	2_Negative	DU131	2013-08-01	1_Yes	1_Yes	2_No	2_No	1_Yes	1_Yes	1_Yes	2_No	1_Yes	2_No	1_Yes	2_No	2_No	2_No	2_No			2_No
1245	10 SHURS LANE	1958	Male	White	Non-Hispanic	KEYSTONE HEALTH PLAN EAST	19129	1_Yes	2_Negative	DU734	2013-08-05	1_Yes	1_Yes	1_Yes	2_No	1_Yes	1_Yes	1_Yes	2_No	1_Yes	2_No	1_Yes	2_No	1_Yes	2_No	2_No			2_No
1246	1427 VINE ST. 6TH FLOOR	1956	Male	Black/African American	Non-Hispanic	KEYSTONE FIRST 2ND INSTANCE	19123-2113	1_Yes	1_Positive	DU131	2013-08-06	1_Yes	1_Yes	2_No	2_No	1_Yes	1_Yes	2_No	2_No	1_Yes	2_No	1_Yes	2_No	1_Yes	2_No	2_No			1_Yes	2013-08-06	1_Yes	2_No
1247	205 N. BROAD ST SUITE 100 OFFICE	1952	Male	White	Non-Hispanic	MEDICARE	19145-3921	1_Yes	2_Negative	6462	2013-08-06	1_Yes	1_Yes	2_No	2_No	1_Yes	1_Yes	1_Yes	2_No	1_Yes	2_No	1_Yes	2_No	1_Yes	2_No	2_No			2_No
1248	FAIRMOUNT OFFICE	1953	Female	Black/African American	Non-Hispanic	KEYSTONE FIRST	19121-1719	1_Yes	2_Negative	DU131	2013-08-07	1_Yes	1_Yes	1_Yes	2_No	1_Yes	1_Yes	1_Yes	2_No	2_No	2_No	2_No	2_No	2_No	2_No	2_No			2_No
1249	205 N. BROAD ST SUITE 100 OFFICE	1965	Male	Asian	Non-Hispanic	PERSONAL CHOICE 2ND INSTANCE	08002	1_Yes	2_Negative	DU131	2013-08-07	1_Yes	1_Yes	1_Yes	2_No	1_Yes	1_Yes	1_Yes	2_No	1_Yes	2_No	1_Yes	2_No	1_Yes	2_No	2_No			2_No
1250	FAIRMOUNT OFFICE	1964	Female	Black/African American	Non-Hispanic	AETNA HMO 2ND INST	19133-1037	1_Yes	2_Negative	6462	2013-08-07	1_Yes	1_Yes	1_Yes	2_No	1_Yes	1_Yes	1_Yes	2_No	2_No	2_No	2_No	2_No	2_No	2_No	2_No			2_No
1251	219 N. BROAD ST. 6TH FLOOR	1950	Male	White	Non-Hispanic	MEDICARE	19146	1_Yes	2_Negative	DU734	2013-08-07	1_Yes	1_Yes	2_No	2_No	1_Yes	1_Yes	2_No	2_No	2_No	2_No	2_No	2_No	1_Yes	2_No	2_No			2_No
1252	10 SHURS LANE	1955	Female	Black/African American	Unknown	KEYSTONE HEALTH PLAN EAST	19150-1304	1_Yes	2_Negative	DU734	2013-08-07	1_Yes	1_Yes	2_No	2_No	1_Yes	1_Yes	1_Yes	2_No	1_Yes	2_No	2_No	2_No	2_No	2_No	2_No			2_No
1253	205 N. BROAD ST SUITE 100 OFFICE	1958	Male	White	Non-Hispanic	AETNA HMO	19103-4496	1_Yes	2_Negative	DU734	2013-08-08	1_Yes	1_Yes	1_Yes	2_No	1_Yes	1_Yes	1_Yes	2_No	2_No	2_No	2_No	2_No	2_No	2_No	2_No			2_No
1254	FAIRMOUNT OFFICE	1953	Female	Black/African American	Non-Hispanic	HEALTH PARTNERS	19104-4854	1_Yes	2_Negative	DU131	2013-08-08	1_Yes	1_Yes	2_No	2_No	1_Yes	1_Yes	1_Yes	2_No	1_Yes	2_No	1_Yes	2_No	2_No	2_No	2_No			2_No
1255	1427 VINE ST. 6TH FLOOR	1962	Male	Black/African American	Non-Hispanic	MEDICARE	19139-1833	1_Yes	1_Positive	DU131	2013-08-12	1_Yes	1_Yes	1_Yes	2_No	1_Yes	1_Yes	1_Yes	2_No	2_No	2_No	2_No	2_No	2_No	2_No	2_No			1_Yes	2013-12-03	2_No	1_Yes
1256	205 N. BROAD ST SUITE 100 OFFICE	1961	Male	White	Non-Hispanic	AETNA HMO	19029-1112	1_Yes	2_Negative	DU734	2013-08-12	1_Yes	1_Yes	1_Yes	2_No	1_Yes	1_Yes	1_Yes	2_No	1_Yes	2_No	2_No	2_No	2_No	2_No	1_Yes	2_Ab-/- or -/+	1_Ab-/Ab-	2_No
1257	1427 VINE ST. 6TH FLOOR	1948	Female	Black/African American	Non-Hispanic	KEYSTONE 65	19130-3942	1_Yes	2_Negative	DU131	2013-08-12	1_Yes	1_Yes	1_Yes	2_No	1_Yes	1_Yes	1_Yes	2_No	1_Yes	2_No	1_Yes	2_No	1_Yes	2_No	1_Yes	2_Ab-/- or -/+	1_Ab-/Ab-	2_No
1258	255 S. 17TH ST 3RD FLR OFFICE	1954	Male	Black/African American	Non-Hispanic	AETNA PPO	19121-2610	1_Yes	2_Negative	DU734	2013-08-13	1_Yes	1_Yes	1_Yes	2_No	1_Yes	1_Yes	1_Yes	2_No	1_Yes	2_No	2_No	2_No	2_No	2_No	1_Yes	2_Ab-/- or -/+	1_Ab-/Ab-	2_No
1259	10 SHURS LANE	1957	Female	White	Non-Hispanic	PERSONAL CHOICE 2ND INSTANCE	19444	1_Yes	2_Negative	DU734	2013-08-14	1_Yes	1_Yes	2_No	2_No	1_Yes	1_Yes	1_Yes	2_No	1_Yes	2_No	1_Yes	2_No	1_Yes	2_No	1_Yes	2_Ab-/- or -/+	1_Ab-/Ab-	2_No
1260	205 N. BROAD ST SUITE 100 OFFICE	1949	Male	White	Non-Hispanic	PERSONAL CHOICE 2ND INSTANCE	19146-1133	1_Yes	2_Negative	6462	2013-08-16	1_Yes	1_Yes	1_Yes	2_No	1_Yes	1_Yes	1_Yes	2_No	1_Yes	2_No	1_Yes	2_No	1_Yes	2_No	2_No			2_No
1261	1427 VINE ST. 6TH FLOOR	1951	Male	Black/African American	Non-Hispanic	KEYSTONE FIRST	19141-1025	1_Yes	2_Negative	DU734	2013-08-19	1_Yes	1_Yes	1_Yes	2_No	1_Yes	1_Yes	1_Yes	2_No	1_Yes	2_No	1_Yes	2_No	2_No	2_No	2_No			2_No
1262	205 N. BROAD ST SUITE 100 OFFICE	1963	Male	Black/African American	Non-Hispanic	AETNA HMO	19145	1_Yes	2_Negative	DU734	2013-08-20	1_Yes	1_Yes	1_Yes	2_No	1_Yes	1_Yes	1_Yes	2_No	1_Yes	2_No	1_Yes	2_No	2_No	2_No	2_No			2_No
1263	FAIRMOUNT OFFICE	1959	Female	Black/African American	Non-Hispanic	HEALTH PARTNERS MEDICARE	19140-3420	1_Yes	2_Negative	DU131	2013-08-23	1_Yes	1_Yes	2_No	2_No	1_Yes	1_Yes	1_Yes	2_No	1_Yes	2_No	1_Yes	2_No	2_No	2_No	1_Yes	2_Ab-/- or -/+	1_Ab-/Ab-	2_No
1264	205 N. BROAD ST SUITE 100 OFFICE	1957	Male	White	Non-Hispanic	PERSONAL CHOICE 2ND INSTANCE	19333	1_Yes	2_Negative	DU734	2013-08-23	1_Yes	1_Yes	2_No	2_No	1_Yes	1_Yes	2_No	2_No	1_Yes	2_No	1_Yes	2_No	1_Yes	2_No	1_Yes	2_Ab-/- or -/+	1_Ab-/Ab-	2_No
1265	1427 VINE ST. 6TH FLOOR	1957	Female	White	Non-Hispanic	KEYSTONE FIRST	19121	1_Yes	1_Positive	DU131	2013-08-26	1_Yes	1_Yes	1_Yes	2_No	1_Yes	1_Yes	1_Yes	2_No	1_Yes	2_No	1_Yes	2_No	2_No	2_No	1_Yes	1_Ab+/+		1_Yes	2016-05-17	1_Yes	2_No
1266	1427 VINE ST. 6TH FLOOR	1956	Female	Black/African American	Non-Hispanic	KEYSTONE FIRST	19141-1938	1_Yes	1_Positive	2921579	2013-08-26	1_Yes	1_Yes	2_No	2_No	1_Yes	1_Yes	1_Yes	2_No	1_Yes	2_No	1_Yes	2_No	1_Yes	2_No	2_No			1_Yes	2012-11-13	1_Yes	1_Yes
1267	1427 VINE ST. 6TH FLOOR	1960	Female	Asian	Hispanic	HEALTH PARTNERS	19145	1_Yes	2_Negative	DU734	2013-08-28	1_Yes	1_Yes	2_No	2_No	1_Yes	1_Yes	1_Yes	2_No	1_Yes	2_No	1_Yes	2_No	1_Yes	2_No	2_No			2_No
1268	1427 VINE ST. 6TH FLOOR	1965	Female	Black/African American	Non-Hispanic	KEYSTONE FIRST	19121-3809	1_Yes	2_Negative	DU131	2013-08-28	1_Yes	1_Yes	1_Yes	2_No	1_Yes	1_Yes	1_Yes	2_No	1_Yes	2_No	2_No	2_No	2_No	2_No	2_No			2_No
1269	1427 VINE ST. 6TH FLOOR	1953	Male	Black/African American	Non-Hispanic	UNITED HEALTHCARE COMMUNITY PLN	19132-3812	1_Yes	1_Positive	DU734	2013-08-29	1_Yes	1_Yes	2_No	2_No	1_Yes	1_Yes	1_Yes	2_No	1_Yes	2_No	1_Yes	2_No	2_No	2_No	1_Yes	1_Ab+/+		1_Yes	2013-09-12	2_No	1_Yes
1270	205 N. BROAD ST SUITE 100 OFFICE	1957	Male	Black/African American	Non-Hispanic	KEYSTONE HPE MNGD 2ND INST	19151	1_Yes	1_Positive	DU131	2013-08-30	1_Yes	1_Yes	2_No	2_No	1_Yes	1_Yes	1_Yes	2_No	1_Yes	2_No	1_Yes	2_No	1_Yes	2_No	2_No			1_Yes	2013-09-19	2_No	1_Yes
1271	219 N. BROAD ST. 6TH FLOOR	1957	Male	White	Non-Hispanic	KEYSTONE FIRST	19103	1_Yes	2_Negative	144065	2013-08-30	1_Yes	1_Yes	2_No	2_No	1_Yes	1_Yes	1_Yes	2_No	2_No	2_No	2_No	2_No	2_No	2_No	2_No			2_No
1272	1427 VINE ST. 6TH FLOOR	1959	Female	Black/African American	Non-Hispanic	HEALTH PARTNERS 2ND INSTANCE	19121	1_Yes	2_Negative	DU734	2013-09-03	1_Yes	1_Yes	1_Yes	2_No	1_Yes	1_Yes	1_Yes	2_No	1_Yes	2_No	1_Yes	2_No	1_Yes	2_No	2_No			2_No
1273	205 N. BROAD ST SUITE 100 OFFICE	1945	Male	White	Non-Hispanic	MEDICARE	19067	1_Yes	2_Negative	DU131	2013-09-05	1_Yes	1_Yes	1_Yes	2_No	1_Yes	1_Yes	1_Yes	2_No	1_Yes	2_No	1_Yes	2_No	1_Yes	2_No	2_No			2_No
1274	205 N. BROAD ST SUITE 100 OFFICE	1945	Male	Black/African American	Non-Hispanic	BRAVO-ELDER HEALTH	19132	1_Yes	2_Negative	DU131	2013-09-05	1_Yes	1_Yes	1_Yes	2_No	1_Yes	1_Yes	1_Yes	2_No	2_No	2_No	2_No	2_No	2_No	2_No	2_No			2_No
1275	205 N. BROAD ST SUITE 100 OFFICE	1957	Male	Asian	Non-Hispanic	AETNA PPO	08505	1_Yes	2_Negative	DU131	2013-09-05	1_Yes	1_Yes	2_No	2_No	1_Yes	1_Yes	1_Yes	2_No	1_Yes	2_No	2_No	2_No	2_No	2_No	2_No			2_No
1276	1427 VINE ST. 6TH FLOOR	1959	Female	Black/African American	Non-Hispanic	HEALTH PARTNERS	19140-5002	1_Yes	1_Positive	DU131	2013-09-09	1_Yes	1_Yes	1_Yes	2_No	1_Yes	1_Yes	1_Yes	2_No	1_Yes	2_No	1_Yes	2_No	1_Yes	2_No	2_No			1_Yes	2014-08-25	1_Yes	2_No
1277	1427 VINE ST. 6TH FLOOR	1964	Female	Black/African American	Non-Hispanic	HEALTH PARTNERS	19121	1_Yes	2_Negative	DU131	2013-09-09	1_Yes	1_Yes	1_Yes	2_No	1_Yes	1_Yes	1_Yes	2_No	1_Yes	2_No	1_Yes	2_No	1_Yes	2_No	1_Yes	2_Ab-/- or -/+	1_Ab-/Ab-	2_No
1278	10 SHURS LANE	1963	Female	White	Non-Hispanic	KEYSTONE HEALTH PLAN EAST	19128	1_Yes	2_Negative	DU734	2013-09-10	1_Yes	1_Yes	1_Yes	2_No	1_Yes	1_Yes	1_Yes	2_No	2_No	2_No	1_Yes	2_No	2_No	2_No	2_No			2_No
1279	219 N. BROAD ST. 6TH FLOOR	1949	Male	White	Non-Hispanic	MEDICARE	19134-1523	1_Yes	1_Positive	DU734	2013-09-10	1_Yes	1_Yes	1_Yes	2_No	1_Yes	1_Yes	1_Yes	2_No	2_No	2_No	2_No	2_No	2_No	2_No	1_Yes	1_Ab+/+		1_Yes	2013-09-10	2_No	1_Yes
1280	1427 VINE ST. 6TH FLOOR	1960	Male	Black/African American	Non-Hispanic	UNITED HEALTHCARE COMMUNITY PLN	19146	1_Yes	2_Negative	DU131	2013-09-10	1_Yes	1_Yes	1_Yes	2_No	1_Yes	1_Yes	1_Yes	2_No	1_Yes	2_No	1_Yes	2_No	2_No	2_No	2_No			2_No
1281	1427 VINE ST. 6TH FLOOR	1956	Male	Black/African American	Non-Hispanic	BRAVO-ELDER HEALTH	19140	1_Yes	2_Negative	DU734	2013-09-10	1_Yes	1_Yes	1_Yes	2_No	1_Yes	1_Yes	1_Yes	2_No	2_No	2_No	2_No	2_No	2_No	2_No	1_Yes	2_Ab-/- or -/+	1_Ab-/Ab-	2_No
1282	219 N. BROAD ST. 6TH FLOOR	1960	Female	Black/African American	Non-Hispanic	KEYSTONE HEALTH PLAN EAST	19151-4226	1_Yes	2_Negative	DU131	2013-09-11	1_Yes	1_Yes	1_Yes	2_No	1_Yes	1_Yes	1_Yes	2_No	1_Yes	2_No	1_Yes	2_No	1_Yes	2_No	2_No			2_No
1283	10 SHURS LANE	1951	Female	Black/African American	Non-Hispanic	PERSONAL CHOICE	19126	1_Yes	2_Negative	DU734	2013-09-11	1_Yes	1_Yes	1_Yes	2_No	1_Yes	1_Yes	1_Yes	2_No	1_Yes	2_No	1_Yes	2_No	1_Yes	2_No	2_No			2_No
1284	205 N. BROAD ST SUITE 100 OFFICE	1963	Female	Black/African American	Non-Hispanic	PERSONAL CHOICE	19104	1_Yes	2_Negative	DU131	2013-09-12	1_Yes	1_Yes	1_Yes	2_No	1_Yes	1_Yes	1_Yes	2_No	1_Yes	2_No	1_Yes	2_No	1_Yes	2_No	2_No			2_No
1285	255 S. 17TH ST 3RD FLR OFFICE	1960	Female	Black/African American	Non-Hispanic	HIGHMARK FEDERAL - BC/BS - PA	19145-2109	1_Yes	2_Negative	DU734	2013-09-13	1_Yes	1_Yes	1_Yes	2_No	1_Yes	1_Yes	1_Yes	2_No	1_Yes	2_No	1_Yes	2_No	1_Yes	2_No	1_Yes	2_Ab-/- or -/+	1_Ab-/Ab-	2_No
1286	1427 VINE ST. 6TH FLOOR	1958	Female	Black/African American	Non-Hispanic	BRAVO-ELDER HEALTH	19122	1_Yes	2_Negative	DU734	2013-09-13	1_Yes	1_Yes	1_Yes	2_No	1_Yes	1_Yes	1_Yes	2_No	1_Yes	2_No	1_Yes	2_No	1_Yes	2_No	2_No			1_Yes	2013-09-13	2_No	1_Yes
1287	10 SHURS LANE	1957	Male	White	Non-Hispanic	HEALTH PARTNERS	19128	1_Yes	2_Negative	DU734	2013-09-13	1_Yes	1_Yes	1_Yes	2_No	1_Yes	1_Yes	1_Yes	2_No	1_Yes	2_No	1_Yes	2_No	1_Yes	2_No	1_Yes	2_Ab-/- or -/+	1_Ab-/Ab-	2_No
1288	FAIRMOUNT OFFICE	1950	Female	Black/African American	Non-Hispanic	BRAVO-ELDER HEALTH	19141	1_Yes	2_Negative	DU131	2013-09-17	1_Yes	1_Yes	1_Yes	2_No	1_Yes	1_Yes	1_Yes	2_No	2_No	2_No	2_No	2_No	2_No	2_No	2_No			2_No
1289	1427 VINE ST. 6TH FLOOR	1955	Female	Black/African American	Non-Hispanic	MEDICARE	19153-2129	1_Yes	2_Negative	DU734	2013-09-19	1_Yes	1_Yes	1_Yes	2_No	1_Yes	1_Yes	1_Yes	2_No	1_Yes	2_No	1_Yes	2_No	1_Yes	2_No	2_No			2_No
1290	205 N. BROAD ST SUITE 100 OFFICE	1955	Female	Black/African American	Non-Hispanic	AETNA HMO	19138	1_Yes	2_Negative	6462	2013-09-19	1_Yes	1_Yes	1_Yes	2_No	1_Yes	1_Yes	1_Yes	2_No	1_Yes	2_No	1_Yes	2_No	1_Yes	2_No	2_No			2_No
1291	205 N. BROAD ST SUITE 100 OFFICE	1949	Female	White	Non-Hispanic	MEDICARE	19136	1_Yes	2_Negative	DU734	2013-09-19	1_Yes	1_Yes	1_Yes	2_No	1_Yes	1_Yes	1_Yes	2_No	2_No	2_No	2_No	2_No	2_No	2_No	2_No			2_No
1292	205 N. BROAD ST SUITE 100 OFFICE	1954	Male	White	Non-Hispanic	KEYSTONE HEALTH PLAN EAST	19083	1_Yes	2_Negative	DU835	2013-09-23	1_Yes	1_Yes	2_No	2_No	1_Yes	1_Yes	1_Yes	2_No	1_Yes	2_No	1_Yes	2_No	2_No	2_No	2_No			2_No
1293	205 N. BROAD ST SUITE 100 OFFICE	1951	Male	Black/African American	Non-Hispanic	BC/BS OUT OF STATE - SUITCASE	19139-2221	1_Yes	2_Negative	DU131	2013-09-24	1_Yes	1_Yes	1_Yes	2_No	1_Yes	1_Yes	1_Yes	2_No	1_Yes	2_No	1_Yes	2_No	1_Yes	2_No	2_No			2_No
1294	1427 VINE ST. 6TH FLOOR	1963	Male	Black/African American	Non-Hispanic	KEYSTONE HEALTH PLAN EAST	19140-2530	1_Yes	2_Negative	DU734	2013-09-24	1_Yes	1_Yes	1_Yes	2_No	1_Yes	1_Yes	1_Yes	2_No	1_Yes	2_No	1_Yes	2_No	1_Yes	2_No	1_Yes	2_Ab-/- or -/+	1_Ab-/Ab-	2_No
1295	219 N. BROAD ST. 6TH FLOOR	1961	Female	Unknown	Unknown	HEALTH PARTNERS	19107	1_Yes	2_Negative	DU734	2013-09-24	1_Yes	1_Yes	2_No	2_No	1_Yes	1_Yes	1_Yes	2_No	2_No	2_No	2_No	2_No	2_No	2_No	2_No			2_No
1296	10 SHURS LANE	1964	Male	Black/African American	Non-Hispanic	HEALTH PARTNERS	19144	1_Yes	2_Negative	DU734	2013-09-24	1_Yes	1_Yes	2_No	2_No	1_Yes	1_Yes	1_Yes	2_No	1_Yes	2_No	1_Yes	2_No	2_No	2_No	2_No			2_No
1297	205 N. BROAD ST SUITE 100 OFFICE	1949	Female	White	Non-Hispanic	PERSONAL CHOICE	19116	1_Yes	2_Negative	6462	2013-09-25	1_Yes	1_Yes	1_Yes	2_No	1_Yes	1_Yes	1_Yes	2_No	1_Yes	2_No	1_Yes	2_No	1_Yes	2_No	2_No			2_No
1298	255 S. 17TH ST 3RD FLR OFFICE	1949	Male	Black/African American	Non-Hispanic	BC/BS OUT OF STATE - SUITCASE	19143	1_Yes	2_Negative	DU835	2013-09-25	1_Yes	1_Yes	1_Yes	2_No	1_Yes	1_Yes	1_Yes	2_No	1_Yes	2_No	1_Yes	2_No	1_Yes	2_No	2_No			2_No
1299	1427 VINE ST. 6TH FLOOR	1954	Female	Black/African American	Non-Hispanic	MEDICARE	19143-6123	1_Yes	2_Negative	DU734	2013-09-26	1_Yes	1_Yes	1_Yes	2_No	1_Yes	1_Yes	1_Yes	2_No	1_Yes	2_No	2_No	2_No	2_No	2_No	2_No			2_No
1300	255 S. 17TH ST 3RD FLR OFFICE	1946	Female	White	Non-Hispanic	MEDICARE	19153-2218	1_Yes	2_Negative	2921579	2013-09-26	1_Yes	1_Yes	1_Yes	2_No	1_Yes	1_Yes	1_Yes	2_No	1_Yes	2_No	1_Yes	2_No	2_No	2_No	2_No			2_No
1301	205 N. BROAD ST SUITE 100 OFFICE	1962	Male	White	Non-Hispanic	KEYSTONE HEALTH PLAN EAST	18940-1467	1_Yes	2_Negative	6462	2013-09-26	1_Yes	1_Yes	1_Yes	2_No	1_Yes	1_Yes	1_Yes	2_No	1_Yes	2_No	1_Yes	2_No	1_Yes	2_No	2_No			2_No
1302	1427 VINE ST. 6TH FLOOR	1959	Female	Black/African American	Non-Hispanic	MEDICARE	19131	1_Yes	2_Negative	DU131	2013-09-30	1_Yes	1_Yes	1_Yes	2_No	1_Yes	1_Yes	2_No	2_No	1_Yes	2_No	1_Yes	2_No	1_Yes	2_No	2_No			2_No
1303	1427 VINE ST. 6TH FLOOR	1961	Male	Black/African American	Non-Hispanic	HEALTH PARTNERS	19121-4109	1_Yes	2_Negative	DU734	2013-09-30	1_Yes	1_Yes	2_No	2_No	1_Yes	1_Yes	1_Yes	2_No	2_No	2_No	1_Yes	2_No	1_Yes	2_No	1_Yes	2_Ab-/- or -/+	1_Ab-/Ab-	2_No
1304	1427 VINE ST. 6TH FLOOR	1960	Female	Unknown	Hispanic	COVENTRY CARES	19133-2209	1_Yes	2_Negative	DU131	2013-10-01	1_Yes	1_Yes	2_No	2_No	1_Yes	1_Yes	1_Yes	2_No	1_Yes	2_No	1_Yes	2_No	2_No	2_No	2_No			2_No
1305	1427 VINE ST. 6TH FLOOR	1948	Female	Black/African American	Non-Hispanic	MEDICARE	19132-3814	1_Yes	2_Negative	DU131	2013-10-07	1_Yes	1_Yes	1_Yes	2_No	1_Yes	1_Yes	1_Yes	2_No	1_Yes	2_No	1_Yes	2_No	1_Yes	2_No	1_Yes	2_Ab-/- or -/+	1_Ab-/Ab-	2_No
1306	1427 VINE ST. 6TH FLOOR	1960	Male	Black/African American	Non-Hispanic	HEALTH PARTNERS	19130-1120	1_Yes	2_Negative	DU734	2013-10-07	1_Yes	1_Yes	1_Yes	2_No	1_Yes	1_Yes	1_Yes	2_No	1_Yes	2_No	1_Yes	2_No	1_Yes	2_No	1_Yes	2_Ab-/- or -/+	1_Ab-/Ab-	2_No
1307	255 S. 17TH ST 3RD FLR OFFICE	1948	Male	Unknown	Unknown	KEYSTONE 65 FOCUS	19119	1_Yes	2_Negative	DU131	2013-10-08	1_Yes	1_Yes	2_No	2_No	1_Yes	1_Yes	2_No	2_No	2_No	2_No	2_No	2_No	1_Yes	2_No	1_Yes	2_Ab-/- or -/+	1_Ab-/Ab-	2_No
1308	205 N. BROAD ST SUITE 100 OFFICE	1949	Female	White	Hispanic	MEDICARE	08007	1_Yes	2_Negative	DU734	2013-10-10	1_Yes	1_Yes	1_Yes	2_No	1_Yes	1_Yes	1_Yes	2_No	1_Yes	2_No	1_Yes	2_No	1_Yes	2_No	2_No			2_No
1309	1427 VINE ST. 6TH FLOOR	1957	Male	Black/African American	Non-Hispanic	BRAVO-ELDER HEALTH	19144	1_Yes	1_Positive	DU131	2013-10-11	1_Yes	1_Yes	2_No	2_No	1_Yes	1_Yes	1_Yes	2_No	1_Yes	2_No	1_Yes	2_No	1_Yes	2_No	1_Yes	1_Ab+/+		1_Yes	2014-06-09	2_No	1_Yes
1310	10 SHURS LANE	1964	Male	Black/African American	Non-Hispanic	HEALTH PARTNERS	19121-2415	1_Yes	1_Positive	DU734	2013-10-11	1_Yes	1_Yes	2_No	2_No	1_Yes	1_Yes	1_Yes	2_No	2_No	2_No	1_Yes	2_No	1_Yes	2_No	2_No			2_No
1311	1427 VINE ST. 6TH FLOOR	1963	Female	Black/African American	Non-Hispanic	KEYSTONE FIRST	19141-2203	1_Yes	2_Negative	DU131	2013-10-15	1_Yes	1_Yes	2_No	2_No	1_Yes	1_Yes	1_Yes	2_No	1_Yes	2_No	1_Yes	2_No	1_Yes	2_No	2_No			2_No
1312	205 N. BROAD ST SUITE 100 OFFICE	1952	Male	Black/African American	Non-Hispanic	BC/BS OUT OF STATE - SUITCASE	19153-2220	1_Yes	2_Negative	DU131	2013-10-15	1_Yes	1_Yes	2_No	2_No	1_Yes	1_Yes	2_No	2_No	1_Yes	2_No	1_Yes	2_No	1_Yes	2_No	1_Yes	2_Ab-/- or -/+	1_Ab-/Ab-	2_No
1313	FAIRMOUNT OFFICE	1960	Female	White	Non-Hispanic	TRICARE SERVICES	38901	1_Yes	2_Negative	6462	2013-10-16	1_Yes	1_Yes	2_No	2_No	1_Yes	1_Yes	1_Yes	2_No	2_No	2_No	2_No	2_No	2_No	2_No	2_No			2_No
1314	205 N. BROAD ST SUITE 100 OFFICE	1945	Female	Black/African American	Non-Hispanic	MEDICARE	19121	1_Yes	2_Negative	DU131	2013-10-17	1_Yes	1_Yes	1_Yes	2_No	1_Yes	1_Yes	2_No	2_No	1_Yes	2_No	1_Yes	2_No	2_No	2_No	2_No			2_No
1315	219 N. BROAD ST. 6TH FLOOR	1963	Male	White	Non-Hispanic	HEALTH PARTNERS	19133	1_Yes	2_Negative	DU835	2013-10-18	1_Yes	1_Yes	2_No	2_No	1_Yes	1_Yes	1_Yes	2_No	2_No	2_No	2_No	2_No	2_No	2_No	2_No			2_No
1316	FAIRMOUNT OFFICE	1963	Male	Black/African American	Non-Hispanic	KEYSTONE HEALTH PLAN EAST	19106	1_Yes	2_Negative	6462	2013-10-18	1_Yes	1_Yes	1_Yes	2_No	1_Yes	1_Yes	1_Yes	2_No	1_Yes	2_No	2_No	2_No	2_No	2_No	2_No			2_No
1317	219 N. BROAD ST. 6TH FLOOR	1945	Male	Black/African American	Non-Hispanic	BC/BS OUT OF STATE - SUITCASE	19104-1740	1_Yes	2_Negative	DU131	2013-10-21	1_Yes	1_Yes	1_Yes	2_No	1_Yes	1_Yes	2_No	2_No	1_Yes	2_No	1_Yes	2_No	1_Yes	2_No	2_No			2_No
1318	1427 VINE ST. 6TH FLOOR	1951	Male	Black/African American	Non-Hispanic	AETNA PPO	19151	1_Yes	2_Negative	DU835	2013-10-22	1_Yes	1_Yes	1_Yes	2_No	1_Yes	1_Yes	1_Yes	2_No	1_Yes	2_No	1_Yes	2_No	1_Yes	2_No	1_Yes	2_Ab-/- or -/+	1_Ab-/Ab-	2_No
1319	FAIRMOUNT OFFICE	1964	Male	Black/African American	Non-Hispanic	KEYSTONE HEALTH PLAN EAST	19119	1_Yes	2_Negative	6462	2013-10-22	1_Yes	1_Yes	2_No	2_No	1_Yes	1_Yes	2_No	2_No	1_Yes	2_No	1_Yes	2_No	1_Yes	2_No	1_Yes	2_Ab-/- or -/+	1_Ab-/Ab-	2_No
1320	1427 VINE ST. 6TH FLOOR	1946	Female	Unknown	Non-Hispanic	MEDICARE	19140	1_Yes	2_Negative	DU835	2013-10-22	1_Yes	1_Yes	2_No	2_No	1_Yes	1_Yes	1_Yes	2_No	1_Yes	2_No	1_Yes	2_No	2_No	2_No	2_No			2_No
1321	1427 VINE ST. 6TH FLOOR	1958	Female	Black/African American	Non-Hispanic	KEYSTONE FIRST	19146-2913	1_Yes	2_Negative	DU835	2013-10-22	1_Yes	1_Yes	2_No	2_No	1_Yes	1_Yes	1_Yes	2_No	1_Yes	2_No	2_No	2_No	1_Yes	2_No	2_No			2_No
1322	10 SHURS LANE	1964	Female	Black/African American	Non-Hispanic	AETNA PPO	19128	1_Yes	2_Negative	144028	2013-10-23	1_Yes	1_Yes	1_Yes	2_No	1_Yes	1_Yes	1_Yes	2_No	1_Yes	2_No	1_Yes	2_No	1_Yes	2_No	2_No			2_No
1323	1427 VINE ST. 6TH FLOOR	1956	Male	Black/African American	Non-Hispanic	UNITED HEALTHCARE COMMUNITY PLN	19123-2113	1_Yes	2_Negative	DU734	2013-10-23	1_Yes	1_Yes	1_Yes	2_No	1_Yes	1_Yes	1_Yes	2_No	1_Yes	2_No	1_Yes	2_No	2_No	2_No	2_No			2_No
1324	219 N. BROAD ST. 6TH FLOOR	1948	Female	Black/African American	Unknown	BRAVO-ELDER HEALTH	19143-4903	1_Yes	1_Positive	DU734	2013-10-24	1_Yes	1_Yes	1_Yes	2_No	1_Yes	1_Yes	1_Yes	2_No	2_No	2_No	2_No	2_No	2_No	2_No	2_No			2_No
1325	205 N. BROAD ST SUITE 100 OFFICE	1960	Male	White	Non-Hispanic	KEYSTONE HEALTH PLAN EAST	19103-6407	1_Yes	2_Negative	DU131	2013-10-24	1_Yes	1_Yes	1_Yes	2_No	1_Yes	1_Yes	1_Yes	2_No	1_Yes	2_No	1_Yes	2_No	1_Yes	2_No	2_No			2_No
1326	205 N. BROAD ST SUITE 100 OFFICE	1953	Male	Black/African American	Non-Hispanic	BRAVO-ELDER HEALTH	19145-3217	1_Yes	2_Negative	DU734	2013-10-24	1_Yes	1_Yes	1_Yes	2_No	1_Yes	1_Yes	1_Yes	2_No	2_No	2_No	2_No	2_No	2_No	2_No	2_No			2_No
1327	FAIRMOUNT OFFICE	1961	Male	Black/African American	Non-Hispanic	KEYSTONE HEALTH PLAN EAST	19130	1_Yes	2_Negative	DU734	2013-10-24	1_Yes	1_Yes	2_No	2_No	1_Yes	1_Yes	1_Yes	2_No	1_Yes	2_No	2_No	2_No	2_No	2_No	2_No			2_No
1328	219 N. BROAD ST. 6TH FLOOR	1961	Female	Black/African American	Non-Hispanic	KEYSTONE FIRST	19143	1_Yes	2_Negative	DU835	2013-10-24	1_Yes	1_Yes	2_No	2_No	1_Yes	1_Yes	1_Yes	2_No	2_No	2_No	2_No	2_No	2_No	2_No	2_No			2_No
1329	10 SHURS LANE	1946	Male	White	Non-Hispanic	BC/BS OUT OF STATE - SUITCASE	19128	1_Yes	2_Negative	DU734	2013-10-25	1_Yes	1_Yes	1_Yes	2_No	1_Yes	1_Yes	1_Yes	2_No	1_Yes	2_No	1_Yes	2_No	1_Yes	2_No	2_No			2_No
1330	10 SHURS LANE	1965	Male	Black/African American	Non-Hispanic	PERSONAL CHOICE	19141	1_Yes	2_Negative	DU734	2013-10-25	1_Yes	1_Yes	1_Yes	2_No	1_Yes	1_Yes	1_Yes	2_No	1_Yes	2_No	1_Yes	2_No	1_Yes	2_No	2_No			2_No
1331	205 N. BROAD ST SUITE 100 OFFICE	1963	Male	Black/African American	Non-Hispanic	KEYSTONE HPE MNGD 2ND INST	19151-2825	1_Yes	2_Negative	6462	2013-10-25	1_Yes	1_Yes	1_Yes	2_No	1_Yes	1_Yes	1_Yes	2_No	1_Yes	2_No	1_Yes	2_No	2_No	2_No	2_No			2_No
1332	1427 VINE ST. 6TH FLOOR	1965	Male	Black/African American	Unknown	HEALTH PARTNERS	19144	1_Yes	2_Negative	DU734	2013-10-25	1_Yes	1_Yes	1_Yes	2_No	1_Yes	1_Yes	1_Yes	2_No	1_Yes	2_No	1_Yes	2_No	2_No	2_No	2_No			2_No
1333	1427 VINE ST. 6TH FLOOR	1964	Male	White	Non-Hispanic	UNITED HEALTHCARE	19107	1_Yes	1_Positive	DU131	2013-10-25	1_Yes	1_Yes	1_Yes	2_No	1_Yes	1_Yes	1_Yes	2_No	2_No	2_No	2_No	2_No	2_No	2_No	2_No			1_Yes	2013-11-12	2_No	1_Yes
1334	1427 VINE ST. 6TH FLOOR	1955	Female	Black/African American	Non-Hispanic	KEYSTONE HEALTH PLAN EAST	19103-2218	1_Yes	2_Negative	DU835	2013-10-28	1_Yes	1_Yes	2_No	2_No	1_Yes	1_Yes	1_Yes	2_No	1_Yes	2_No	1_Yes	2_No	2_No	2_No	2_No			2_No
1335	1427 VINE ST. 6TH FLOOR	1956	Male	Black/African American	Non-Hispanic	UNITED HEALTHCARE COMMUNITY PLN	19143	1_Yes	2_Negative	DU734	2013-10-28	1_Yes	1_Yes	1_Yes	2_No	1_Yes	1_Yes	1_Yes	2_No	1_Yes	2_No	1_Yes	2_No	2_No	2_No	2_No			2_No
1336	1427 VINE ST. 6TH FLOOR	1956	Female	Black/African American	Non-Hispanic	MEDICARE	19141-5988	1_Yes	2_Negative	DU131	2013-10-28	1_Yes	1_Yes	2_No	2_No	1_Yes	1_Yes	1_Yes	2_No	2_No	2_No	2_No	2_No	2_No	2_No	1_Yes	2_Ab-/- or -/+	1_Ab-/Ab-	2_No
1337	205 N. BROAD ST SUITE 100 OFFICE	1962	Female	White	Non-Hispanic	PERSONAL CHOICE	19012	1_Yes	2_Negative	DU835	2013-10-28	1_Yes	1_Yes	2_No	2_No	1_Yes	1_Yes	1_Yes	2_No	1_Yes	2_No	1_Yes	2_No	2_No	2_No	1_Yes	2_Ab-/- or -/+	1_Ab-/Ab-	2_No
1338	1427 VINE ST. 6TH FLOOR	1963	Male	White	Non-Hispanic	MEDICARE	19103	1_Yes	2_Negative	DU734	2013-10-29	1_Yes	1_Yes	1_Yes	2_No	1_Yes	1_Yes	1_Yes	2_No	1_Yes	2_No	1_Yes	2_No	1_Yes	2_No	2_No			2_No
1339	1427 VINE ST. 6TH FLOOR	1950	Male	Black/African American	Non-Hispanic	BRAVO-ELDER HEALTH	19150	1_Yes	2_Negative	DU734	2013-10-29	1_Yes	1_Yes	1_Yes	2_No	1_Yes	1_Yes	1_Yes	2_No	2_No	2_No	2_No	2_No	2_No	2_No	2_No			2_No
1340	10 SHURS LANE	1952	Female	Asian	Non-Hispanic	UNITED HEALTHCARE	19120	1_Yes	2_Negative	DU734	2013-10-29	1_Yes	1_Yes	1_Yes	2_No	1_Yes	1_Yes	1_Yes	2_No	1_Yes	2_No	1_Yes	2_No	2_No	2_No	2_No			2_No
1341	1427 VINE ST. 6TH FLOOR	1960	Male	Black/African American	Non-Hispanic	KEYSTONE FIRST	19120	1_Yes	2_Negative	DU835	2013-10-29	1_Yes	1_Yes	2_No	2_No	1_Yes	1_Yes	1_Yes	2_No	1_Yes	2_No	1_Yes	2_No	2_No	2_No	2_No			1_Yes	2015-09-11	2_No	3_Indeterminate Result
1342	219 N. BROAD ST. 6TH FLOOR	1958	Male	Unknown	Non-Hispanic	KEYSTONE HEALTH PLAN EAST	19096	1_Yes	2_Negative	DU734	2013-10-29	1_Yes	1_Yes	2_No	2_No	1_Yes	1_Yes	2_No	2_No	2_No	2_No	1_Yes	2_No	1_Yes	2_No	2_No			1_Yes	2015-07-30	2_No	1_Yes
1343	1427 VINE ST. 6TH FLOOR	1957	Female	Black/African American	Non-Hispanic	UNITED HEALTHCARE COMMUNITY PLN	19145-1653	1_Yes	2_Negative	DU835	2013-10-30	1_Yes	1_Yes	1_Yes	2_No	1_Yes	1_Yes	1_Yes	2_No	1_Yes	2_No	1_Yes	2_No	1_Yes	2_No	1_Yes	2_Ab-/- or -/+	1_Ab-/Ab-	2_No
1344	205 N. BROAD ST SUITE 100 OFFICE	1959	Female	Black/African American	Non-Hispanic	AETNA HMO MEDICARE	19132-2523	1_Yes	2_Negative	2921579	2013-10-30	1_Yes	1_Yes	1_Yes	2_No	1_Yes	1_Yes	1_Yes	2_No	1_Yes	2_No	1_Yes	2_No	1_Yes	2_No	2_No			1_Yes	2012-09-13	2_No	1_Yes
1345	205 N. BROAD ST SUITE 100 OFFICE	1957	Female	Black/African American	Non-Hispanic	AETNA HMO 2ND INST	19139-3912	1_Yes	2_Negative	DU734	2013-10-30	1_Yes	1_Yes	1_Yes	2_No	1_Yes	1_Yes	1_Yes	2_No	2_No	2_No	2_No	2_No	2_No	2_No	2_No			2_No
1346	10 SHURS LANE	1955	Female	White	Non-Hispanic	KEYSTONE HEALTH PLAN EAST	19128	1_Yes	2_Negative	DU734	2013-10-30	1_Yes	1_Yes	1_Yes	2_No	1_Yes	1_Yes	1_Yes	2_No	1_Yes	2_No	1_Yes	2_No	2_No	2_No	2_No			2_No
1347	219 N. BROAD ST. 6TH FLOOR	1957	Female	Black/African American	Non-Hispanic	BC/BS OUT OF STATE-SUIT 2ND INSTANCE	19150-2413	1_Yes	2_Negative	DU734	2013-10-30	1_Yes	1_Yes	2_No	2_No	1_Yes	1_Yes	1_Yes	2_No	1_Yes	2_No	1_Yes	2_No	2_No	2_No	1_Yes	2_Ab-/- or -/+	1_Ab-/Ab-	2_No
1348	205 N. BROAD ST SUITE 100 OFFICE	1957	Female	White	Non-Hispanic	BC/BS OUT OF STATE - SUITCASE	19061-3852	1_Yes	2_Negative	DU734	2013-10-30	1_Yes	1_Yes	1_Yes	2_No	1_Yes	1_Yes	1_Yes	2_No	1_Yes	2_No	1_Yes	2_No	1_Yes	2_No	2_No			2_No
1349	205 N. BROAD ST SUITE 100 OFFICE	1965	Male	Black/African American	Non-Hispanic	KEYSTONE HEALTH PLAN EAST	19121	1_Yes	2_Negative	DU835	2013-10-30	1_Yes	1_Yes	1_Yes	2_No	1_Yes	1_Yes	1_Yes	2_No	1_Yes	2_No	1_Yes	2_No	1_Yes	2_No	1_Yes	2_Ab-/- or -/+	1_Ab-/Ab-	2_No
1350	219 N. BROAD ST. 6TH FLOOR	1964	Female	Black/African American	Non-Hispanic	PERSONAL CHOICE	19143-5414	1_Yes	2_Negative	DU734	2013-10-31	1_Yes	1_Yes	1_Yes	2_No	1_Yes	1_Yes	1_Yes	2_No	1_Yes	2_No	1_Yes	2_No	1_Yes	2_No	1_Yes	2_Ab-/- or -/+	1_Ab-/Ab-	2_No
1351	205 N. BROAD ST SUITE 100 OFFICE	1954	Male	Black/African American	Non-Hispanic	HIGHMARK BC/BS OF PA	19027-3133	1_Yes	2_Negative	DU835	2013-10-31	1_Yes	1_Yes	1_Yes	2_No	1_Yes	1_Yes	1_Yes	2_No	1_Yes	2_No	1_Yes	2_No	1_Yes	2_No	2_No			2_No
1352	205 N. BROAD ST SUITE 100 OFFICE	1965	Male	Black/African American	Non-Hispanic	KEYSTONE HPE MNGD 2ND INST	19135	1_Yes	2_Negative	DU734	2013-10-31	1_Yes	1_Yes	2_No	2_No	1_Yes	1_Yes	1_Yes	2_No	1_Yes	2_No	1_Yes	2_No	1_Yes	2_No	2_No			2_No
1353	1427 VINE ST. 6TH FLOOR	1957	Male	Unknown	Hispanic	HEALTH PARTNERS	19140-2251	1_Yes	2_Negative	DU131	2013-10-31	1_Yes	1_Yes	1_Yes	2_No	1_Yes	1_Yes	1_Yes	2_No	1_Yes	2_No	2_No	2_No	2_No	2_No	2_No			2_No
1354	1427 VINE ST. 6TH FLOOR	1961	Female	Black/African American	Non-Hispanic	KEYSTONE FIRST	19142	1_Yes	1_Positive	DU131	2013-10-31	1_Yes	1_Yes	2_No	2_No	1_Yes	1_Yes	1_Yes	2_No	1_Yes	2_No	2_No	2_No	2_No	2_No	2_No			2_No
1355	1427 VINE ST. 6TH FLOOR	1957	Male	Black/African American	Unknown	HEALTH PARTNERS	19139	1_Yes	2_Negative	DU131	2013-11-01	1_Yes	1_Yes	1_Yes	2_No	1_Yes	1_Yes	1_Yes	2_No	1_Yes	2_No	2_No	2_No	2_No	2_No	2_No			2_No
1356	1427 VINE ST. 6TH FLOOR	1946	Female	Black/African American	Unknown	BRAVO-ELDER HEALTH	19411	1_Yes	2_Negative	DU131	2013-11-04	1_Yes	1_Yes	1_Yes	2_No	1_Yes	1_Yes	1_Yes	2_No	1_Yes	2_No	1_Yes	2_No	2_No	2_No	2_No			2_No
1357	10 SHURS LANE	1957	Male	White	Non-Hispanic	MEDICARE	19401	1_Yes	1_Positive	DU734	2013-11-04	1_Yes	1_Yes	2_No	2_No	1_Yes	1_Yes	2_No	2_No	2_No	2_No	1_Yes	2_No	1_Yes	2_No	2_No			1_Yes	2013-11-19	1_Yes	2_No
1358	1427 VINE ST. 6TH FLOOR	1956	Female	Black/African American	Non-Hispanic	KEYSTONE FIRST	19130-1507	1_Yes	2_Negative	DU734	2013-11-05	1_Yes	1_Yes	1_Yes	2_No	1_Yes	1_Yes	1_Yes	2_No	1_Yes	2_No	1_Yes	2_No	1_Yes	2_No	2_No			2_No
1359	1427 VINE ST. 6TH FLOOR	1961	Male	Black/African American	Hispanic	AETNA HMO	19120	1_Yes	2_Negative	DU835	2013-11-05	1_Yes	1_Yes	1_Yes	2_No	1_Yes	1_Yes	1_Yes	2_No	2_No	2_No	2_No	2_No	2_No	2_No	2_No			2_No
1360	10 SHURS LANE	1959	Female	White	Non-Hispanic	KEYSTONE HEALTH PLAN EAST	19129	1_Yes	2_Negative	DU734	2013-11-06	1_Yes	1_Yes	1_Yes	2_No	1_Yes	1_Yes	1_Yes	2_No	1_Yes	2_No	1_Yes	2_No	1_Yes	2_No	2_No			2_No
1361	FAIRMOUNT OFFICE	1955	Male	Black/African American	Non-Hispanic	PERSONAL CHOICE	19027	1_Yes	2_Negative	DU835	2013-11-06	1_Yes	1_Yes	1_Yes	2_No	1_Yes	1_Yes	1_Yes	2_No	1_Yes	2_No	1_Yes	2_No	1_Yes	2_No	2_No			2_No
1362	1427 VINE ST. 6TH FLOOR	1950	Male	Black/African American	Non-Hispanic	MEDICARE	19146	1_Yes	2_Negative	DU835	2013-11-06	1_Yes	1_Yes	2_No	2_No	1_Yes	1_Yes	1_Yes	2_No	2_No	2_No	2_No	2_No	2_No	2_No	2_No			2_No
1363	219 N. BROAD ST. 6TH FLOOR	1959	Female	Black/African American	Hispanic	AETNA HMO	19122-1438	1_Yes	2_Negative	DU734	2013-11-07	1_Yes	1_Yes	2_No	2_No	1_Yes	1_Yes	1_Yes	2_No	2_No	2_No	1_Yes	2_No	2_No	2_No	2_No			2_No
1364	1427 VINE ST. 6TH FLOOR	1961	Female	Black/African American	Non-Hispanic	HEALTH PARTNERS	19123	1_Yes	2_Negative	DU734	2013-11-07	1_Yes	1_Yes	2_No	2_No	1_Yes	1_Yes	1_Yes	2_No	1_Yes	2_No	1_Yes	2_No	2_No	2_No	2_No			2_No
1365	205 N. BROAD ST SUITE 100 OFFICE	1952	Male	Black/African American	Non-Hispanic	PERSONAL CHOICE 65	19151	1_Yes	2_Negative	DU835	2013-11-07	1_Yes	1_Yes	1_Yes	2_No	1_Yes	1_Yes	1_Yes	2_No	1_Yes	2_No	1_Yes	2_No	1_Yes	2_No	2_No			2_No
1366	1427 VINE ST. 6TH FLOOR	1954	Female	Asian	Non-Hispanic	COVENTRY CARES	19143-2417	1_Yes	1_Positive	DU131	2013-11-08	1_Yes	1_Yes	2_No	2_No	1_Yes	1_Yes	1_Yes	2_No	2_No	2_No	2_No	2_No	2_No	2_No	2_No			2_No
1367	219 N. BROAD ST. 6TH FLOOR	1959	Female	Black/African American	Non-Hispanic	AETNA HMO	19132-1313	1_Yes	2_Negative	DU734	2013-11-11	1_Yes	1_Yes	1_Yes	2_No	1_Yes	1_Yes	1_Yes	2_No	1_Yes	2_No	1_Yes	2_No	1_Yes	2_No	2_No			2_No
1368	1427 VINE ST. 6TH FLOOR	1962	Female	Black/African American	Non-Hispanic	KEYSTONE FIRST	19122-1311	1_Yes	2_Negative	DU734	2013-11-12	1_Yes	1_Yes	1_Yes	2_No	1_Yes	1_Yes	1_Yes	2_No	1_Yes	2_No	1_Yes	2_No	2_No	2_No	2_No			2_No
1369	1427 VINE ST. 6TH FLOOR	1951	Female	Black/African American	Non-Hispanic	HEALTH PARTNERS	19141	1_Yes	1_Positive	DU734	2013-11-12	1_Yes	1_Yes	1_Yes	2_No	1_Yes	1_Yes	1_Yes	2_No	1_Yes	2_No	1_Yes	2_No	1_Yes	2_No	2_No			1_Yes	2013-11-13	1_Yes	2_No
1370	1427 VINE ST. 6TH FLOOR	1957	Female	Asian	Non-Hispanic	HEALTH PARTNERS	19145-3175	1_Yes	2_Negative	DU839	2013-11-12	1_Yes	1_Yes	1_Yes	2_No	1_Yes	1_Yes	1_Yes	2_No	1_Yes	2_No	1_Yes	2_No	1_Yes	2_No	2_No			2_No
1371	1427 VINE ST. 6TH FLOOR	1965	Male	White	Non-Hispanic	KEYSTONE HEALTH PLAN EAST	19153	1_Yes	2_Negative	DU839	2013-11-12	1_Yes	1_Yes	1_Yes	2_No	1_Yes	1_Yes	1_Yes	2_No	1_Yes	2_No	1_Yes	2_No	1_Yes	2_No	2_No			2_No
1372	255 S. 17TH ST 3RD FLR OFFICE	1965	Female	Black/African American	Non-Hispanic	AETNA HMO 2ND INST	19144-3150	1_Yes	2_Negative	DU131	2013-11-13	1_Yes	1_Yes	1_Yes	2_No	1_Yes	1_Yes	1_Yes	2_No	1_Yes	2_No	1_Yes	2_No	2_No	2_No	1_Yes	2_Ab-/- or -/+	1_Ab-/Ab-	2_No
1373	255 S. 17TH ST 3RD FLR OFFICE	1965	Male	White	Non-Hispanic	COVENTRY CARES	19107-6707	1_Yes	2_Negative	6462	2013-11-13	1_Yes	1_Yes	2_No	2_No	1_Yes	1_Yes	1_Yes	2_No	2_No	2_No	2_No	2_No	2_No	2_No	2_No			2_No
1374	205 N. BROAD ST SUITE 100 OFFICE	1963	Male	White	Non-Hispanic	PERSONAL CHOICE 2ND INSTANCE	19146	1_Yes	2_Negative	DU734	2013-11-14	1_Yes	1_Yes	1_Yes	2_No	1_Yes	1_Yes	1_Yes	2_No	2_No	2_No	1_Yes	2_No	1_Yes	2_No	1_Yes	2_Ab-/- or -/+	1_Ab-/Ab-	2_No
1375	FAIRMOUNT OFFICE	1962	Female	Black/African American	Non-Hispanic	HEALTH PARTNERS 2ND INSTANCE	19141	1_Yes	2_Negative	DU131	2013-11-14	1_Yes	1_Yes	2_No	2_No	1_Yes	1_Yes	1_Yes	2_No	2_No	2_No	1_Yes	2_No	2_No	2_No	1_Yes	2_Ab-/- or -/+	1_Ab-/Ab-	2_No
1376	FAIRMOUNT OFFICE	1958	Male	Black/African American	Unknown	KEYSTONE FIRST	19132-1210	1_Yes	1_Positive	DU131	2013-11-14	1_Yes	1_Yes	2_No	2_No	1_Yes	1_Yes	1_Yes	2_No	1_Yes	2_No	2_No	2_No	2_No	2_No	1_Yes	1_Ab+/+		2_No
1377	10 SHURS LANE	1951	Male	White	Non-Hispanic	BC/BS OUT OF STATE - SUITCASE	19428	1_Yes	2_Negative	DU734	2013-11-15	1_Yes	1_Yes	1_Yes	2_No	1_Yes	1_Yes	1_Yes	2_No	1_Yes	2_No	1_Yes	2_No	1_Yes	2_No	2_No			2_No
1378	1427 VINE ST. 6TH FLOOR	1953	Female	White	Non-Hispanic	KEYSTONE FIRST	19124	1_Yes	2_Negative	DU131	2013-11-15	1_Yes	1_Yes	2_No	2_No	1_Yes	1_Yes	1_Yes	2_No	2_No	2_No	2_No	2_No	2_No	2_No	1_Yes	2_Ab-/- or -/+	1_Ab-/Ab-	2_No
1379	219 N. BROAD ST. 6TH FLOOR	1950	Female	White	Non-Hispanic	KEYSTONE HPE MNGD 2ND INST	19073	1_Yes	2_Negative	DU835	2013-11-18	1_Yes	1_Yes	1_Yes	2_No	1_Yes	1_Yes	1_Yes	2_No	1_Yes	2_No	1_Yes	2_No	1_Yes	2_No	2_No			2_No
1380	205 N. BROAD ST SUITE 100 OFFICE	1958	Male	White	Non-Hispanic	AETNA PPO	19014-1446	1_Yes	2_Negative	DU835	2013-11-18	1_Yes	1_Yes	1_Yes	2_No	1_Yes	1_Yes	1_Yes	2_No	1_Yes	2_No	1_Yes	2_No	2_No	2_No	2_No			2_No
1381	1427 VINE ST. 6TH FLOOR	1952	Male	Black/African American	Hispanic	HEALTH PARTNERS	19130	1_Yes	1_Positive	DU131	2013-11-19	1_Yes	1_Yes	2_No	2_No	1_Yes	1_Yes	1_Yes	2_No	1_Yes	2_No	2_No	2_No	2_No	2_No	2_No			1_Yes	2014-09-03	2_No	1_Yes
1382	1427 VINE ST. 6TH FLOOR	1965	Female	Black/African American	Non-Hispanic	HEALTH PARTNERS 2ND INSTANCE	19132	1_Yes	2_Negative	DU131	2013-11-19	1_Yes	1_Yes	1_Yes	2_No	1_Yes	1_Yes	1_Yes	2_No	2_No	2_No	2_No	2_No	2_No	2_No	1_Yes	2_Ab-/- or -/+	1_Ab-/Ab-	2_No
1383	1427 VINE ST. 6TH FLOOR	1957	Male	Black/African American	Non-Hispanic	UNITED HEALTHCARE COMMUNITY PLN	19142-2323	1_Yes	1_Positive	DU131	2013-11-19	1_Yes	1_Yes	1_Yes	2_No	1_Yes	1_Yes	2_No	2_No	1_Yes	2_No	2_No	2_No	2_No	2_No	1_Yes	1_Ab+/+		1_Yes	2012-07-20	1_Yes	2_No
1384	1427 VINE ST. 6TH FLOOR	1950	Female	Black/African American	Non-Hispanic	AETNA HMO	19121-4505	1_Yes	2_Negative	DU839	2013-11-19	1_Yes	1_Yes	1_Yes	2_No	1_Yes	1_Yes	1_Yes	2_No	1_Yes	2_No	2_No	2_No	2_No	2_No	2_No			2_No
1385	219 N. BROAD ST. 6TH FLOOR	1946	Female	Black/African American	Non-Hispanic	AETNA HMO MEDICARE	19130-2133	1_Yes	2_Negative	DU131	2013-11-20	1_Yes	1_Yes	2_No	2_No	1_Yes	1_Yes	1_Yes	2_No	2_No	2_No	2_No	2_No	2_No	2_No	2_No			2_No
1386	FAIRMOUNT OFFICE	1954	Male	White	Non-Hispanic	KEYSTONE HEALTH PLAN EAST	19130	1_Yes	2_Negative	DU131	2013-11-20	1_Yes	1_Yes	1_Yes	2_No	1_Yes	1_Yes	2_No	2_No	2_No	2_No	1_Yes	2_No	1_Yes	2_No	2_No			2_No
1387	FAIRMOUNT OFFICE	1952	Female	White	Non-Hispanic	PERSONAL CHOICE	19130-3140	1_Yes	2_Negative	DU734	2013-11-20	1_Yes	1_Yes	2_No	2_No	1_Yes	1_Yes	1_Yes	2_No	2_No	2_No	1_Yes	2_No	2_No	2_No	2_No			2_No
1388	205 N. BROAD ST SUITE 100 OFFICE	1956	Male	White	Non-Hispanic	PERSONAL CHOICE	08033	1_Yes	2_Negative	DU835	2013-11-21	1_Yes	1_Yes	1_Yes	2_No	1_Yes	1_Yes	1_Yes	2_No	1_Yes	2_No	1_Yes	2_No	2_No	2_No	2_No			2_No
1389	10 SHURS LANE	1963	Male	White	Non-Hispanic	KEYSTONE HEALTH PLAN EAST	19066	1_Yes	2_Negative	DU734	2013-11-21	1_Yes	1_Yes	2_No	2_No	1_Yes	1_Yes	1_Yes	2_No	2_No	2_No	1_Yes	2_No	1_Yes	2_No	2_No			2_No
1390	1427 VINE ST. 6TH FLOOR	1956	Male	Black/African American	Non-Hispanic	AETNA BETTER HEALTH	19104	1_Yes	1_Positive	DU835	2013-11-21	1_Yes	1_Yes	2_No	2_No	1_Yes	1_Yes	1_Yes	2_No	1_Yes	2_No	2_No	2_No	2_No	2_No	2_No			1_Yes	2015-06-01	2_No	1_Yes
1391	1427 VINE ST. 6TH FLOOR	1953	Female	White	Non-Hispanic	HEALTH PARTNERS	19145-3926	1_Yes	2_Negative	DU131	2013-11-21	1_Yes	1_Yes	2_No	2_No	1_Yes	1_Yes	1_Yes	2_No	1_Yes	2_No	1_Yes	2_No	1_Yes	2_No	1_Yes	2_Ab-/- or -/+	1_Ab-/Ab-	2_No
1392	FAIRMOUNT OFFICE	1959	Female	Black/African American	Non-Hispanic	KEYSTONE HEALTH PLAN EAST	19121-2724	1_Yes	2_Negative	DU734	2013-11-22	1_Yes	1_Yes	2_No	2_No	1_Yes	1_Yes	1_Yes	2_No	1_Yes	2_No	1_Yes	2_No	2_No	2_No	2_No			2_No
1393	219 N. BROAD ST. 6TH FLOOR	1959	Male	Black/African American	Unknown	MEDICARE	19145	1_Yes	2_Negative	2921579	2013-11-22	1_Yes	1_Yes	2_No	2_No	1_Yes	1_Yes	2_No	2_No	1_Yes	2_No	2_No	2_No	1_Yes	2_No	2_No			2_No
1394	1427 VINE ST. 6TH FLOOR	1956	Female	Black/African American	Non-Hispanic	KEYSTONE FIRST	19107-5605	1_Yes	2_Negative	DU131	2013-11-25	1_Yes	1_Yes	2_No	2_No	1_Yes	1_Yes	1_Yes	2_No	1_Yes	2_No	1_Yes	2_No	1_Yes	2_No	1_Yes	2_Ab-/- or -/+	1_Ab-/Ab-	2_No
1395	1427 VINE ST. 6TH FLOOR	1948	Male	Black/African American	Non-Hispanic	MEDICARE	19142-2819	1_Yes	2_Negative	DU131	2013-11-25	1_Yes	1_Yes	2_No	2_No	1_Yes	1_Yes	1_Yes	2_No	1_Yes	2_No	1_Yes	2_No	1_Yes	2_No	2_No			2_No
1396	1427 VINE ST. 6TH FLOOR	1952	Female	Black/African American	Non-Hispanic	UNITED HEALTHCARE COMMUNITY PLN	19139	1_Yes	2_Negative	DU131	2013-11-25	1_Yes	1_Yes	2_No	2_No	1_Yes	1_Yes	2_No	2_No	1_Yes	2_No	1_Yes	2_No	2_No	2_No	1_Yes	2_Ab-/- or -/+	1_Ab-/Ab-	2_No
1397	205 N. BROAD ST SUITE 100 OFFICE	1955	Male	White	Non-Hispanic	COMMERCIAL INSURANCE	19148	1_Yes	1_Positive	6462	2013-11-26	1_Yes	1_Yes	1_Yes	2_No	1_Yes	1_Yes	1_Yes	2_No	1_Yes	2_No	1_Yes	2_No	1_Yes	2_No	2_No			1_Yes	2013-12-11	2_No	1_Yes
1398	1427 VINE ST. 6TH FLOOR	1950	Female	Black/African American	Non-Hispanic	MEDICARE	19149	1_Yes	2_Negative	DU131	2013-11-26	1_Yes	1_Yes	1_Yes	2_No	1_Yes	1_Yes	1_Yes	2_No	2_No	2_No	1_Yes	2_No	1_Yes	2_No	2_No			2_No
1399	255 S. 17TH ST 3RD FLR OFFICE	1954	Male	Black/African American	Non-Hispanic	MEDICARE	19145-2814	1_Yes	1_Positive	DU734	2013-11-26	1_Yes	1_Yes	1_Yes	2_No	1_Yes	1_Yes	1_Yes	2_No	1_Yes	2_No	1_Yes	2_No	1_Yes	2_No	1_Yes	1_Ab+/+		1_Yes	2014-01-24	1_Yes	1_Yes
1400	10 SHURS LANE	1965	Female	Black/African American	Non-Hispanic	COMMERCIAL INSURANCE	19144	1_Yes	2_Negative	DU131	2013-11-27	1_Yes	1_Yes	1_Yes	2_No	1_Yes	1_Yes	1_Yes	2_No	1_Yes	2_No	1_Yes	2_No	1_Yes	2_No	2_No			2_No
1401	FAIRMOUNT OFFICE	1960	Male	Unknown	Non-Hispanic	UNITED HEALTHCARE 2ND INSTANCE	19130-4074	1_Yes	2_Negative	DU734	2013-11-27	1_Yes	1_Yes	1_Yes	2_No	1_Yes	1_Yes	1_Yes	2_No	2_No	2_No	1_Yes	2_No	2_No	2_No	2_No			2_No
1402	FAIRMOUNT OFFICE	1957	Female	Black/African American	Non-Hispanic	MEDICARE	19141-1527	1_Yes	2_Negative	DU131	2013-11-27	1_Yes	1_Yes	2_No	2_No	1_Yes	1_Yes	1_Yes	2_No	1_Yes	2_No	1_Yes	2_No	2_No	2_No	2_No			2_No
1403	1427 VINE ST. 6TH FLOOR	1946	Female	Black/African American	Non-Hispanic	BRAVO-ELDER HEALTH	19122-2200	1_Yes	2_Negative	DU131	2013-12-02	1_Yes	1_Yes	2_No	2_No	1_Yes	1_Yes	1_Yes	2_No	1_Yes	2_No	2_No	2_No	2_No	2_No	2_No			2_No
1404	1427 VINE ST. 6TH FLOOR	1955	Female	Black/African American	Non-Hispanic	KEYSTONE HEALTH PLAN EAST	19132-2231	1_Yes	2_Negative	DU131	2013-12-02	1_Yes	1_Yes	1_Yes	2_No	1_Yes	1_Yes	1_Yes	2_No	2_No	2_No	1_Yes	2_No	1_Yes	2_No	1_Yes	2_Ab-/- or -/+	1_Ab-/Ab-	2_No
1405	205 N. BROAD ST SUITE 100 OFFICE	1953	Female	White	Non-Hispanic	PERSONAL CHOICE	19035	1_Yes	2_Negative	6462	2013-12-02	1_Yes	1_Yes	1_Yes	2_No	1_Yes	1_Yes	1_Yes	2_No	1_Yes	2_No	1_Yes	2_No	1_Yes	2_No	2_No			2_No
1406	1427 VINE ST. 6TH FLOOR	1956	Female	Black/African American	Unknown	KEYSTONE FIRST 2ND INSTANCE	19144-1202	1_Yes	2_Negative	DU835	2013-12-03	1_Yes	1_Yes	2_No	2_No	1_Yes	1_Yes	1_Yes	2_No	1_Yes	2_No	1_Yes	2_No	1_Yes	2_No	2_No			2_No
1407	1427 VINE ST. 6TH FLOOR	1955	Female	Black/African American	Non-Hispanic	KEYSTONE FIRST 2ND INSTANCE	19132	1_Yes	2_Negative	DU131	2013-12-04	1_Yes	1_Yes	1_Yes	2_No	1_Yes	1_Yes	1_Yes	2_No	1_Yes	2_No	1_Yes	2_No	1_Yes	2_No	2_No			2_No
1408	10 SHURS LANE	1962	Female	White	Non-Hispanic	CIGNA OTHER 2ND INSTANCE	19128	1_Yes	2_Negative	DU734	2013-12-05	1_Yes	1_Yes	2_No	2_No	1_Yes	1_Yes	1_Yes	2_No	1_Yes	2_No	1_Yes	2_No	2_No	2_No	2_No			2_No
1409	10 SHURS LANE	1954	Female	White	Unknown	KEYSTONE HEALTH PLAN EAST	19144	1_Yes	2_Negative	DU734	2013-12-06	1_Yes	1_Yes	1_Yes	2_No	1_Yes	1_Yes	1_Yes	2_No	1_Yes	2_No	1_Yes	2_No	2_No	2_No	2_No			2_No
1410	219 N. BROAD ST. 6TH FLOOR	1948	Female	White	Non-Hispanic	PERSONAL CHOICE	19115	1_Yes	2_Negative	DU131	2013-12-07	1_Yes	1_Yes	2_No	2_No	1_Yes	1_Yes	1_Yes	2_No	1_Yes	2_No	1_Yes	2_No	1_Yes	2_No	2_No			2_No
1411	1427 VINE ST. 6TH FLOOR	1961	Male	Black/African American	Non-Hispanic	MEDICARE	19145	1_Yes	2_Negative	DU131	2013-12-09	1_Yes	1_Yes	2_No	2_No	1_Yes	1_Yes	1_Yes	2_No	2_No	2_No	2_No	2_No	2_No	2_No	2_No			2_No
1412	1427 VINE ST. 6TH FLOOR	1961	Male	Black/African American	Hispanic	KEYSTONE VIP CHOICE	19135	1_Yes	2_Negative	DU835	2013-12-10	1_Yes	1_Yes	1_Yes	2_No	1_Yes	1_Yes	1_Yes	2_No	2_No	2_No	1_Yes	2_No	2_No	2_No	2_No			2_No
1413	FAIRMOUNT OFFICE	1957	Male	White	Hispanic	KEYSTONE HEALTH PLAN EAST	19121	1_Yes	2_Negative	DU131	2013-12-10	1_Yes	1_Yes	1_Yes	2_No	1_Yes	1_Yes	1_Yes	2_No	2_No	2_No	2_No	2_No	2_No	2_No	2_No			2_No
1414	FAIRMOUNT OFFICE	1945	Female	Black/African American	Non-Hispanic	MEDICARE	19144	1_Yes	2_Negative	DU734	2013-12-11	1_Yes	1_Yes	1_Yes	2_No	1_Yes	1_Yes	1_Yes	2_No	2_No	2_No	2_No	2_No	2_No	2_No	2_No			2_No
1415	1427 VINE ST. 6TH FLOOR	1957	Female	Black/African American	Non-Hispanic	BRAVO-ELDER HEALTH	19146-3522	1_Yes	2_Negative	DU131	2013-12-11	1_Yes	1_Yes	2_No	2_No	1_Yes	1_Yes	1_Yes	2_No	2_No	2_No	2_No	2_No	2_No	2_No	2_No			2_No
1416	FAIRMOUNT OFFICE	1946	Female	Black/African American	Non-Hispanic	BRAVO-ELDER HEALTH	19140-5216	1_Yes	2_Negative	DU131	2013-12-12	1_Yes	1_Yes	2_No	2_No	1_Yes	1_Yes	1_Yes	2_No	2_No	2_No	2_No	2_No	2_No	2_No	2_No			2_No
1417	1427 VINE ST. 6TH FLOOR	1957	Female	Black/African American	Non-Hispanic	BC/BS OUT OF STATE - SUITCASE	19138-2712	1_Yes	2_Negative	DU734	2013-12-12	1_Yes	1_Yes	2_No	2_No	1_Yes	1_Yes	1_Yes	2_No	1_Yes	2_No	1_Yes	2_No	1_Yes	2_No	2_No			2_No
1418	1427 VINE ST. 6TH FLOOR	1958	Male	Black/African American	Non-Hispanic	HEALTH PARTNERS	19130	1_Yes	2_Negative	DU839	2013-12-12	1_Yes	1_Yes	2_No	2_No	1_Yes	1_Yes	1_Yes	2_No	2_No	2_No	2_No	2_No	2_No	2_No	2_No			2_No
1419	1427 VINE ST. 6TH FLOOR	1950	Female	Black/African American	Non-Hispanic	BRAVO-ELDER HEALTH	19121	1_Yes	2_Negative	DU835	2013-12-13	1_Yes	1_Yes	1_Yes	2_No	1_Yes	1_Yes	1_Yes	2_No	1_Yes	2_No	2_No	2_No	2_No	2_No	1_Yes	2_Ab-/- or -/+	1_Ab-/Ab-	2_No
1420	205 N. BROAD ST SUITE 100 OFFICE	1950	Female	Black/African American	Non-Hispanic	MEDICARE	19153	1_Yes	2_Negative	6462	2013-12-16	1_Yes	1_Yes	1_Yes	2_No	1_Yes	1_Yes	1_Yes	2_No	1_Yes	2_No	1_Yes	2_No	1_Yes	2_No	2_No			2_No
1421	205 N. BROAD ST SUITE 100 OFFICE	1955	Male	White	Non-Hispanic	PERSONAL CHOICE	19020	1_Yes	2_Negative	6462	2013-12-16	1_Yes	1_Yes	1_Yes	2_No	1_Yes	1_Yes	1_Yes	2_No	1_Yes	2_No	1_Yes	2_No	1_Yes	2_No	2_No			2_No
1422	255 S. 17TH ST 3RD FLR OFFICE	1954	Female	Black/African American	Non-Hispanic	AETNA PPO 2ND INSTANCE	19146-1436	1_Yes	2_Negative	DU131	2013-12-16	1_Yes	1_Yes	1_Yes	2_No	1_Yes	1_Yes	1_Yes	2_No	1_Yes	2_No	1_Yes	2_No	1_Yes	2_No	2_No			2_No
1423	1427 VINE ST. 6TH FLOOR	1965	Female	Black/African American	Non-Hispanic	HEALTH PARTNERS	19145-2717	1_Yes	2_Negative	DU835	2013-12-16	1_Yes	1_Yes	1_Yes	2_No	1_Yes	1_Yes	1_Yes	2_No	1_Yes	2_No	1_Yes	2_No	2_No	2_No	2_No			2_No
1424	10 SHURS LANE	1959	Female	Unknown	Non-Hispanic	KEYSTONE HEALTH PLAN EAST	19119	1_Yes	2_Negative	DU734	2013-12-16	1_Yes	1_Yes	2_No	2_No	1_Yes	1_Yes	1_Yes	2_No	1_Yes	2_No	2_No	2_No	2_No	2_No	2_No			2_No
1425	1427 VINE ST. 6TH FLOOR	1958	Female	Black/African American	Non-Hispanic	HEALTH PARTNERS	19134	1_Yes	2_Negative	DU835	2013-12-17	1_Yes	1_Yes	2_No	2_No	1_Yes	1_Yes	1_Yes	2_No	1_Yes	2_No	1_Yes	2_No	1_Yes	2_No	2_No			2_No
1426	1427 VINE ST. 6TH FLOOR	1965	Male	Black/African American	Non-Hispanic	KEYSTONE FIRST 2ND INSTANCE	19146	1_Yes	2_Negative	DU131	2013-12-17	1_Yes	1_Yes	2_No	2_No	1_Yes	1_Yes	2_No	2_No	2_No	2_No	1_Yes	2_No	1_Yes	2_No	1_Yes	2_Ab-/- or -/+	1_Ab-/Ab-	2_No
1427	1427 VINE ST. 6TH FLOOR	1950	Male	White	Non-Hispanic	HEALTH PARTNERS	19152	1_Yes	1_Positive	DU839	2013-12-17	1_Yes	1_Yes	2_No	2_No	1_Yes	1_Yes	1_Yes	2_No	2_No	2_No	2_No	2_No	2_No	2_No	2_No			1_Yes	2013-12-17	1_Yes	2_No
1428	10 SHURS LANE	1952	Male	White	Non-Hispanic	BC/BS OUT OF STATE - SUITCASE	19701	1_Yes	2_Negative	DU734	2013-12-20	1_Yes	1_Yes	1_Yes	2_No	1_Yes	1_Yes	1_Yes	2_No	1_Yes	2_No	1_Yes	2_No	1_Yes	2_No	2_No			2_No
1429	1427 VINE ST. 6TH FLOOR	1954	Female	Unknown	Hispanic	HEALTH PARTNERS	19134	1_Yes	1_Positive	DU131	2013-12-20	1_Yes	1_Yes	1_Yes	2_No	1_Yes	1_Yes	1_Yes	2_No	1_Yes	2_No	1_Yes	2_No	1_Yes	2_No	1_Yes	1_Ab+/+		1_Yes	2014-04-04	2_No	1_Yes
1430	1427 VINE ST. 6TH FLOOR	1950	Male	Black/African American	Hispanic	HEALTH PARTNERS	19151-3207	1_Yes	2_Negative	DU734	2013-12-20	1_Yes	1_Yes	2_No	2_No	1_Yes	1_Yes	1_Yes	2_No	1_Yes	2_No	1_Yes	2_No	1_Yes	2_No	2_No			2_No
1431	205 N. BROAD ST SUITE 100 OFFICE	1952	Female	Black/African American	Non-Hispanic	BC/BS OUT OF STATE - SUITCASE	19143	1_Yes	2_Negative	DU835	2013-12-23	1_Yes	1_Yes	1_Yes	2_No	1_Yes	1_Yes	1_Yes	2_No	1_Yes	2_No	1_Yes	2_No	2_No	2_No	2_No			2_No
1432	205 N. BROAD ST SUITE 100 OFFICE	1960	Female	Black/African American	Non-Hispanic	AETNA HMO	19120-2003	1_Yes	2_Negative	DU131	2013-12-23	1_Yes	1_Yes	1_Yes	2_No	1_Yes	1_Yes	1_Yes	2_No	1_Yes	2_No	1_Yes	2_No	1_Yes	2_No	2_No			2_No
1433	205 N. BROAD ST SUITE 100 OFFICE	1955	Female	Black/African American	Unknown	AETNA PPO	19143-5306	1_Yes	1_Positive	DU131	2013-12-23	1_Yes	1_Yes	2_No	2_No	1_Yes	1_Yes	1_Yes	2_No	1_Yes	2_No	1_Yes	2_No	2_No	2_No	2_No			1_Yes	2014-02-18	2_No	1_Yes
1434	10 SHURS LANE	1952	Female	Black/African American	Non-Hispanic	KEYSTONE HEALTH PLAN EAST	19140	1_Yes	2_Negative	DU734	2013-12-24	1_Yes	1_Yes	1_Yes	2_No	1_Yes	1_Yes	1_Yes	2_No	1_Yes	2_No	1_Yes	2_No	2_No	2_No	2_No			2_No
1435	219 N. BROAD ST. 6TH FLOOR	1952	Female	Black/African American	Non-Hispanic	KEYSTONE HPE MNGD 2ND INST	19023-2902	1_Yes	2_Negative	DU835	2013-12-30	1_Yes	1_Yes	2_No	2_No	1_Yes	1_Yes	1_Yes	2_No	2_No	2_No	1_Yes	2_No	1_Yes	2_No	2_No			2_No
1436	219 N. BROAD ST. 6TH FLOOR	1955	Female	Black/African American	Non-Hispanic	AETNA HMO	19143-1002	1_Yes	2_Negative	DU131	2014-01-02	1_Yes	2_No	1_Yes	2_No	1_Yes	2_No	1_Yes	1_Yes	1_Yes	2_No	1_Yes	2_No	1_Yes	2_No	1_Yes	2_Ab-/- or -/+	1_Ab-/Ab-	2_No
1437	219 N. BROAD ST. 6TH FLOOR	1963	Male	Black/African American	Non-Hispanic	HEALTH PARTNERS	19132	1_Yes	2_Negative	DU835	2014-01-02	1_Yes	2_No	2_No	2_No	1_Yes	2_No	1_Yes	1_Yes	2_No	2_No	2_No	2_No	2_No	2_No	2_No			2_No
1438	1427 VINE ST. 6TH FLOOR	1963	Female	Black/African American	Non-Hispanic	HEALTH PARTNERS	19121	1_Yes	2_Negative	DU734	2014-01-02	1_Yes	2_No	2_No	2_No	2_No	2_No	1_Yes	1_Yes	1_Yes	2_No	1_Yes	2_No	2_No	2_No	2_No			2_No
1439	1427 VINE ST. 6TH FLOOR	1957	Female	Black/African American	Non-Hispanic	HEALTH PARTNERS	19130-1216	1_Yes	2_Negative	DU131	2014-01-06	1_Yes	2_No	1_Yes	2_No	1_Yes	2_No	1_Yes	1_Yes	1_Yes	2_No	1_Yes	2_No	1_Yes	2_No	2_No			2_No
1440	219 N. BROAD ST. 6TH FLOOR	1955	Female	Black/African American	Non-Hispanic	KEYSTONE HEALTH PLAN EAST	19141-1809	1_Yes	1_Positive	DU734	2014-01-06	1_Yes	2_No	2_No	2_No	2_No	2_No	2_No	1_Yes	1_Yes	2_No	1_Yes	2_No	1_Yes	2_No	2_No			1_Yes	2014-01-06	1_Yes	1_Yes
1441	1427 VINE ST. 6TH FLOOR	1964	Male	Black/African American	Non-Hispanic	KEYSTONE FIRST	19124-1817	1_Yes	2_Negative	DU131	2014-01-06	1_Yes	2_No	1_Yes	2_No	1_Yes	2_No	1_Yes	1_Yes	1_Yes	2_No	1_Yes	2_No	1_Yes	2_No	2_No			2_No
1442	1427 VINE ST. 6TH FLOOR	1962	Female	Black/African American	Non-Hispanic	MEDICARE	19121-2008	1_Yes	2_Negative	DU839	2014-01-08	1_Yes	2_No	2_No	2_No	1_Yes	2_No	1_Yes	1_Yes	1_Yes	2_No	1_Yes	2_No	1_Yes	2_No	2_No			2_No
1443	FAIRMOUNT OFFICE	1956	Female	Black/African American	Non-Hispanic	HEALTH PARTNERS	19141	1_Yes	2_Negative	6462	2014-01-08	1_Yes	2_No	2_No	2_No	2_No	2_No	1_Yes	1_Yes	2_No	2_No	2_No	2_No	2_No	2_No	1_Yes	2_Ab-/- or -/+	1_Ab-/Ab-	2_No
1444	1427 VINE ST. 6TH FLOOR	1952	Female	White	Unknown	HEALTH PARTNERS 2ND INSTANCE	19107	1_Yes	2_Negative	DU835	2014-01-09	1_Yes	2_No	1_Yes	2_No	1_Yes	2_No	1_Yes	1_Yes	1_Yes	2_No	1_Yes	2_No	2_No	2_No	2_No			2_No
1445	1427 VINE ST. 6TH FLOOR	1947	Female	Black/African American	Non-Hispanic	BRAVO-ELDER HEALTH	19121	1_Yes	2_Negative	DU734	2014-01-09	1_Yes	2_No	1_Yes	2_No	1_Yes	2_No	1_Yes	1_Yes	2_No	2_No	2_No	2_No	2_No	2_No	2_No			2_No
1446	219 N. BROAD ST. 6TH FLOOR	1961	Female	White	Non-Hispanic	PERSONAL CHOICE	08077-1422	1_Yes	2_Negative	32476	2014-01-09	1_Yes	2_No	2_No	2_No	2_No	2_No	1_Yes	1_Yes	2_No	2_No	2_No	2_No	2_No	2_No	2_No			2_No
1447	1427 VINE ST. 6TH FLOOR	1956	Male	Black/African American	Unknown	MEDICAL ASSISTANCE PA	19132-3026	1_Yes	2_Negative	DU131	2014-01-09	1_Yes	2_No	2_No	2_No	2_No	2_No	1_Yes	1_Yes	2_No	2_No	2_No	2_No	2_No	2_No	2_No			2_No
1448	1427 VINE ST. 6TH FLOOR	1963	Male	Black/African American	Non-Hispanic	BRAVO-ELDER HEALTH	19132	1_Yes	2_Negative	DU131	2014-01-09	1_Yes	2_No	2_No	2_No	2_No	2_No	1_Yes	1_Yes	2_No	2_No	2_No	2_No	2_No	2_No	2_No			2_No
1449	255 S. 17TH ST 3RD FLR OFFICE	1963	Female	Black/African American	Non-Hispanic	HIGHMARK FEDERAL - BC/BS - PA	19144	1_Yes	2_Negative	6462	2014-01-13	1_Yes	2_No	2_No	2_No	1_Yes	2_No	1_Yes	1_Yes	2_No	2_No	2_No	2_No	2_No	2_No	2_No			2_No
1450	1427 VINE ST. 6TH FLOOR	1954	Male	Black/African American	Non-Hispanic	MEDICARE	19132	1_Yes	2_Negative	DU835	2014-01-13	1_Yes	2_No	2_No	2_No	2_No	2_No	1_Yes	1_Yes	1_Yes	2_No	2_No	2_No	2_No	2_No	2_No			2_No
1451	205 N. BROAD ST SUITE 100 OFFICE	1956	Male	White	Non-Hispanic	BC/BS OUT OF STATE - SUITCASE	08096	1_Yes	2_Negative	DU734	2014-01-14	1_Yes	2_No	1_Yes	2_No	2_No	2_No	1_Yes	1_Yes	1_Yes	2_No	1_Yes	2_No	1_Yes	2_No	1_Yes	2_Ab-/- or -/+	1_Ab-/Ab-	2_No
1452	1427 VINE ST. 6TH FLOOR	1964	Male	Black/African American	Non-Hispanic	UNITED HEALTHCARE COMMUNITY PLN	19104	1_Yes	2_Negative	DU734	2014-01-14	1_Yes	2_No	2_No	2_No	1_Yes	2_No	1_Yes	1_Yes	1_Yes	2_No	1_Yes	2_No	1_Yes	2_No	2_No			2_No
1453	FAIRMOUNT OFFICE	1955	Female	Black/African American	Non-Hispanic	MEDICARE	19038-7116	1_Yes	2_Negative	2921579	2014-01-15	1_Yes	2_No	1_Yes	2_No	1_Yes	2_No	1_Yes	1_Yes	1_Yes	2_No	1_Yes	2_No	1_Yes	2_No	2_No			1_Yes	2012-09-13	2_No	1_Yes
1454	1427 VINE ST. 6TH FLOOR	1955	Male	Black/African American	Non-Hispanic	HEALTH PARTNERS	19121-1954	1_Yes	1_Positive	2921579	2014-01-15	1_Yes	2_No	1_Yes	2_No	1_Yes	2_No	1_Yes	1_Yes	1_Yes	2_No	1_Yes	2_No	2_No	2_No	1_Yes	1_Ab+/+		1_Yes	2011-08-25	1_Yes	2_No
1455	205 N. BROAD ST SUITE 100 OFFICE	1965	Female	Black/African American	Non-Hispanic	KEYSTONE HEALTH PLAN EAST	19153	1_Yes	2_Negative	DU835	2014-01-15	1_Yes	2_No	2_No	2_No	2_No	2_No	1_Yes	1_Yes	1_Yes	2_No	1_Yes	2_No	1_Yes	2_No	2_No			2_No
1456	1427 VINE ST. 6TH FLOOR	1957	Female	Black/African American	Non-Hispanic	MEDICARE	19139	1_Yes	2_Negative	DU839	2014-01-16	1_Yes	2_No	2_No	2_No	2_No	2_No	1_Yes	1_Yes	2_No	2_No	2_No	2_No	1_Yes	2_No	2_No			2_No
1457	205 N. BROAD ST SUITE 100 OFFICE	1949	Female	White	Non-Hispanic	CIGNA HMO	19130	1_Yes	2_Negative	DU734	2014-01-16	1_Yes	2_No	2_No	2_No	2_No	2_No	1_Yes	1_Yes	2_No	2_No	2_No	2_No	2_No	2_No	2_No			2_No
1458	205 N. BROAD ST SUITE 100 OFFICE	1954	Male	Black/African American	Non-Hispanic	PERSONAL CHOICE	19140	1_Yes	2_Negative	DU835	2014-01-16	1_Yes	2_No	1_Yes	2_No	1_Yes	2_No	1_Yes	1_Yes	1_Yes	2_No	2_No	2_No	2_No	2_No	2_No			2_No
1459	219 N. BROAD ST. 6TH FLOOR	1954	Female	Unknown	Unknown	PERSONAL CHOICE 2ND INSTANCE	19138	1_Yes	2_Negative	DU839	2014-01-17	1_Yes	2_No	1_Yes	2_No	1_Yes	2_No	1_Yes	1_Yes	2_No	2_No	2_No	2_No	2_No	2_No	2_No			1_Yes	2014-02-21	2_No	1_Yes
1460	10 SHURS LANE	1965	Female	Black/African American	Non-Hispanic	KEYSTONE HEALTH PLAN EAST	19143	1_Yes	2_Negative	DU835	2014-01-17	1_Yes	2_No	2_No	2_No	2_No	2_No	1_Yes	1_Yes	1_Yes	2_No	2_No	2_No	1_Yes	2_No	1_Yes	2_Ab-/- or -/+	1_Ab-/Ab-	2_No
1461	205 N. BROAD ST SUITE 100 OFFICE	1960	Female	White	Non-Hispanic	KEYSTONE HPE MNGD 2ND INST	19040-2209	1_Yes	2_Negative	DU835	2014-01-17	1_Yes	2_No	2_No	2_No	1_Yes	2_No	2_No	1_Yes	1_Yes	2_No	1_Yes	2_No	1_Yes	2_No	2_No			2_No
1462	1427 VINE ST. 6TH FLOOR	1951	Male	Black/African American	Non-Hispanic	AETNA HMO	19143	1_Yes	2_Negative	DU734	2014-01-21	1_Yes	2_No	1_Yes	2_No	1_Yes	2_No	1_Yes	1_Yes	1_Yes	2_No	1_Yes	2_No	1_Yes	2_No	2_No			2_No
1463	219 N. BROAD ST. 6TH FLOOR	1964	Female	White	Non-Hispanic	CIGNA OTHER	19123-2220	1_Yes	2_Negative	DU131	2014-01-21	1_Yes	2_No	1_Yes	2_No	1_Yes	2_No	1_Yes	1_Yes	1_Yes	2_No	1_Yes	2_No	1_Yes	2_No	2_No			2_No
1464	10 SHURS LANE	1951	Male	White	Unknown	KEYSTONE HEALTH PLAN EAST	19146-1335	1_Yes	2_Negative	DU734	2014-01-21	1_Yes	2_No	2_No	2_No	2_No	2_No	1_Yes	1_Yes	2_No	2_No	2_No	2_No	2_No	2_No	2_No			2_No
1465	10 SHURS LANE	1965	Male	Asian	Non-Hispanic	BC/BS OUT OF STATE - SUITCASE	19004	1_Yes	2_Negative	DU734	2014-01-22	1_Yes	2_No	1_Yes	2_No	2_No	2_No	1_Yes	1_Yes	1_Yes	2_No	1_Yes	2_No	1_Yes	2_No	2_No			2_No
1466	205 N. BROAD ST SUITE 100 OFFICE	1949	Male	White	Non-Hispanic	PERSONAL CHOICE	19102	1_Yes	2_Negative	DU835	2014-01-22	1_Yes	2_No	2_No	2_No	1_Yes	2_No	1_Yes	1_Yes	1_Yes	2_No	1_Yes	2_No	1_Yes	2_No	2_No			2_No
1467	205 N. BROAD ST SUITE 100 OFFICE	1957	Male	White	Non-Hispanic	HIGHMARK FEDERAL - BC/BS - PA	19020	1_Yes	2_Negative	DU839	2014-01-23	1_Yes	2_No	1_Yes	2_No	1_Yes	2_No	1_Yes	1_Yes	1_Yes	2_No	1_Yes	2_No	2_No	2_No	2_No			2_No
1468	1427 VINE ST. 6TH FLOOR	1948	Male	Black/African American	Non-Hispanic	COVENTRY CARES	19107-5213	1_Yes	1_Positive	DU131	2014-01-23	1_Yes	2_No	2_No	2_No	2_No	2_No	1_Yes	1_Yes	2_No	2_No	2_No	2_No	2_No	2_No	2_No			2_No
1469	205 N. BROAD ST SUITE 100 OFFICE	1946	Male	White	Non-Hispanic	PERSONAL CHOICE	19106	1_Yes	2_Negative	DU835	2014-01-23	1_Yes	2_No	1_Yes	2_No	1_Yes	2_No	1_Yes	1_Yes	2_No	2_No	1_Yes	2_No	1_Yes	2_No	2_No			2_No
1470	205 N. BROAD ST SUITE 100 OFFICE	1957	Male	Black/African American	Non-Hispanic	KEYSTONE HEALTH PLAN EAST	30339	1_Yes	2_Negative	DU835	2014-01-24	1_Yes	2_No	1_Yes	2_No	1_Yes	2_No	1_Yes	1_Yes	2_No	2_No	2_No	2_No	2_No	2_No	2_No			2_No
1471	205 N. BROAD ST SUITE 100 OFFICE	1949	Male	Black/African American	Non-Hispanic	KEYSTONE HEALTH PLAN EAST	19138-1717	1_Yes	2_Negative	DU131	2014-01-24	1_Yes	2_No	1_Yes	2_No	1_Yes	2_No	1_Yes	1_Yes	2_No	2_No	2_No	2_No	2_No	2_No	2_No			2_No
1472	1427 VINE ST. 6TH FLOOR	1959	Male	Black/African American	Non-Hispanic	HEALTH PARTNERS	19132-3207	1_Yes	2_Negative	DU734	2014-01-24	1_Yes	2_No	2_No	2_No	1_Yes	2_No	1_Yes	1_Yes	2_No	2_No	2_No	2_No	2_No	2_No	2_No			2_No
1473	205 N. BROAD ST SUITE 100 OFFICE	1947	Male	White	Non-Hispanic	KEYSTONE HEALTH PLAN EAST	19086-6942	1_Yes	2_Negative	DU835	2014-01-27	1_Yes	2_No	1_Yes	2_No	2_No	2_No	1_Yes	1_Yes	1_Yes	2_No	2_No	2_No	1_Yes	2_No	2_No			2_No
1474	255 S. 17TH ST 3RD FLR OFFICE	1960	Male	White	Non-Hispanic	PERSONAL CHOICE	08109-5605	1_Yes	2_Negative	DU734	2014-01-28	1_Yes	2_No	1_Yes	2_No	2_No	2_No	1_Yes	1_Yes	1_Yes	2_No	1_Yes	2_No	1_Yes	2_No	1_Yes	2_Ab-/- or -/+	1_Ab-/Ab-	2_No
1475	1427 VINE ST. 6TH FLOOR	1953	Female	Black/African American	Non-Hispanic	MEDICARE	19145	1_Yes	2_Negative	DU734	2014-01-28	1_Yes	2_No	1_Yes	2_No	1_Yes	2_No	1_Yes	1_Yes	1_Yes	2_No	1_Yes	2_No	1_Yes	2_No	2_No			2_No
1476	1427 VINE ST. 6TH FLOOR	1955	Female	Black/African American	Non-Hispanic	HEALTH PARTNERS	19120-3329	1_Yes	2_Negative	DU131	2014-01-28	1_Yes	2_No	1_Yes	2_No	2_No	2_No	1_Yes	1_Yes	1_Yes	2_No	1_Yes	2_No	1_Yes	2_No	2_No			2_No
1477	205 N. BROAD ST SUITE 100 OFFICE	1954	Female	Black/African American	Non-Hispanic	COVENTRY CARES	19130-2823	1_Yes	2_Negative	DU131	2014-01-28	1_Yes	2_No	2_No	2_No	2_No	2_No	1_Yes	1_Yes	1_Yes	2_No	1_Yes	2_No	1_Yes	2_No	2_No			2_No
1478	1427 VINE ST. 6TH FLOOR	1965	Female	Black/African American	Non-Hispanic	BRAVO-ELDER HEALTH	19122-4123	1_Yes	2_Negative	DU734	2014-01-28	1_Yes	2_No	2_No	2_No	2_No	2_No	1_Yes	1_Yes	2_No	2_No	2_No	2_No	2_No	2_No	2_No			2_No
1479	1427 VINE ST. 6TH FLOOR	1951	Male	Black/African American	Non-Hispanic	HEALTH PARTNERS	19131-4109	1_Yes	2_Negative	DU734	2014-01-28	1_Yes	2_No	1_Yes	2_No	1_Yes	2_No	1_Yes	1_Yes	1_Yes	2_No	2_No	2_No	2_No	2_No	2_No			2_No
1480	10 SHURS LANE	1949	Male	White	Non-Hispanic	MEDICARE	19004	1_Yes	2_Negative	DU835	2014-01-29	1_Yes	2_No	1_Yes	2_No	1_Yes	2_No	2_No	1_Yes	1_Yes	2_No	1_Yes	2_No	2_No	2_No	2_No			2_No
1481	205 N. BROAD ST SUITE 100 OFFICE	1962	Male	White	Non-Hispanic	BC/BS OUT OF STATE - SUITCASE	19107-2807	1_Yes	2_Negative	DU131	2014-01-29	1_Yes	2_No	1_Yes	2_No	1_Yes	2_No	1_Yes	1_Yes	1_Yes	2_No	2_No	2_No	1_Yes	2_No	2_No			2_No
1482	10 SHURS LANE	1959	Female	Black/African American	Non-Hispanic	PERSONAL CHOICE	19132	1_Yes	2_Negative	DU839	2014-01-29	1_Yes	2_No	2_No	2_No	2_No	2_No	1_Yes	1_Yes	2_No	2_No	2_No	2_No	2_No	2_No	2_No			2_No
1483	1427 VINE ST. 6TH FLOOR	1960	Male	Black/African American	Non-Hispanic	HEALTH PARTNERS	19120	1_Yes	2_Negative	DU835	2014-01-29	1_Yes	2_No	2_No	2_No	1_Yes	2_No	1_Yes	1_Yes	2_No	2_No	2_No	2_No	2_No	2_No	2_No			2_No
1484	FAIRMOUNT OFFICE	1961	Male	Black/African American	Unknown	KEYSTONE HEALTH PLAN EAST	19104-2457	1_Yes	2_Negative	DU835	2014-01-29	1_Yes	2_No	2_No	2_No	2_No	2_No	1_Yes	1_Yes	1_Yes	2_No	2_No	2_No	2_No	2_No	2_No			2_No
1485	1427 VINE ST. 6TH FLOOR	1948	Male	Black/African American	Non-Hispanic	BRAVO-ELDER HEALTH	19134	1_Yes	2_Negative	DU835	2014-01-30	1_Yes	2_No	2_No	2_No	2_No	2_No	1_Yes	1_Yes	2_No	2_No	2_No	2_No	2_No	2_No	2_No			2_No
1486	FAIRMOUNT OFFICE	1958	Female	Black/African American	Non-Hispanic	HEALTH PARTNERS	19121	1_Yes	2_Negative	DU835	2014-01-30	1_Yes	2_No	2_No	2_No	2_No	2_No	1_Yes	1_Yes	1_Yes	2_No	1_Yes	2_No	2_No	2_No	1_Yes	2_Ab-/- or -/+	1_Ab-/Ab-	2_No
1487	1427 VINE ST. 6TH FLOOR	1948	Male	White	Non-Hispanic	MEDICAL ASSISTANCE PA	19401	1_Yes	2_Negative	DU131	2014-01-30	1_Yes	2_No	2_No	2_No	2_No	2_No	1_Yes	1_Yes	2_No	2_No	2_No	2_No	1_Yes	2_No	1_Yes	2_Ab-/- or -/+	1_Ab-/Ab-	2_No
1488	1427 VINE ST. 6TH FLOOR	1965	Male	Black/African American	Non-Hispanic	KEYSTONE FIRST	19104	1_Yes	2_Negative	DU839	2014-01-31	1_Yes	2_No	1_Yes	2_No	1_Yes	2_No	1_Yes	1_Yes	1_Yes	2_No	1_Yes	2_No	1_Yes	2_No	2_No			2_No
1489	255 S. 17TH ST 3RD FLR OFFICE	1949	Male	Black/African American	Non-Hispanic	BC/BS OUT OF STATE - SUITCASE	19123-2233	1_Yes	2_Negative	6462	2014-02-03	1_Yes	2_No	1_Yes	2_No	1_Yes	2_No	1_Yes	1_Yes	1_Yes	2_No	1_Yes	2_No	1_Yes	2_No	1_Yes	2_Ab-/- or -/+	1_Ab-/Ab-	2_No
1490	255 S. 17TH ST 3RD FLR OFFICE	1958	Female	White	Non-Hispanic	CIGNA HMO	08021	1_Yes	2_Negative	6462	2014-02-03	1_Yes	2_No	2_No	2_No	2_No	2_No	1_Yes	1_Yes	2_No	2_No	2_No	2_No	2_No	2_No	2_No			2_No
1491	1427 VINE ST. 6TH FLOOR	1955	Male	Black/African American	Non-Hispanic	HIGHMARK FEDERAL - BC/BS - PA	19130-1514	1_Yes	2_Negative	DU734	2014-02-04	1_Yes	2_No	2_No	2_No	1_Yes	2_No	1_Yes	1_Yes	1_Yes	2_No	1_Yes	2_No	2_No	2_No	1_Yes	2_Ab-/- or -/+	1_Ab-/Ab-	2_No
1492	205 N. BROAD ST SUITE 100 OFFICE	1961	Female	White	Non-Hispanic	AETNA HMO	08033-3842	1_Yes	2_Negative	DU734	2014-02-04	1_Yes	2_No	1_Yes	2_No	1_Yes	2_No	1_Yes	1_Yes	1_Yes	2_No	1_Yes	2_No	1_Yes	2_No	2_No			2_No
1493	1427 VINE ST. 6TH FLOOR	1953	Male	Black/African American	Non-Hispanic	HEALTH PARTNERS	19104	1_Yes	2_Negative	DU835	2014-02-05	1_Yes	2_No	1_Yes	2_No	1_Yes	2_No	1_Yes	1_Yes	1_Yes	2_No	1_Yes	2_No	1_Yes	2_No	2_No			2_No
1494	1427 VINE ST. 6TH FLOOR	1954	Male	Asian	Non-Hispanic	HEALTH PARTNERS	19145	1_Yes	2_Negative	DU839	2014-02-05	1_Yes	2_No	2_No	2_No	1_Yes	2_No	1_Yes	1_Yes	1_Yes	2_No	1_Yes	2_No	1_Yes	2_No	2_No			2_No
1495	205 N. BROAD ST SUITE 100 OFFICE	1953	Male	White	Non-Hispanic	KEYSTONE HEALTH PLAN EAST	19134	1_Yes	1_Positive	DU131	2014-02-05	1_Yes	2_No	1_Yes	2_No	1_Yes	2_No	1_Yes	1_Yes	1_Yes	2_No	1_Yes	2_No	1_Yes	2_No	2_No			1_Yes	2014-05-05	1_Yes	2_No
1496	205 N. BROAD ST SUITE 100 OFFICE	1960	Male	White	Non-Hispanic	KEYSTONE HPE MNGD 2ND INST	19111-2258	1_Yes	2_Negative	DU734	2014-02-06	1_Yes	2_No	1_Yes	2_No	2_No	2_No	1_Yes	1_Yes	1_Yes	2_No	2_No	2_No	2_No	2_No	2_No			2_No
1497	10 SHURS LANE	1956	Female	Black/African American	Non-Hispanic	KEYSTONE HEALTH PLAN EAST	08086	1_Yes	2_Negative	DU734	2014-02-06	1_Yes	2_No	1_Yes	2_No	1_Yes	2_No	1_Yes	1_Yes	1_Yes	2_No	1_Yes	2_No	1_Yes	2_No	2_No			2_No
1498	1427 VINE ST. 6TH FLOOR	1959	Female	Black/African American	Non-Hispanic	UNITED HEALTHCARE COMMUNITY PLN	19140-1209	1_Yes	2_Negative	DU734	2014-02-06	1_Yes	2_No	1_Yes	2_No	1_Yes	2_No	1_Yes	1_Yes	2_No	2_No	2_No	2_No	2_No	2_No	2_No			2_No
1499	1427 VINE ST. 6TH FLOOR	1962	Female	Black/African American	Unknown	KEYSTONE FIRST	19143-4031	1_Yes	2_Negative	DU131	2014-02-06	1_Yes	2_No	2_No	2_No	2_No	2_No	1_Yes	1_Yes	1_Yes	2_No	2_No	2_No	2_No	2_No	2_No			2_No
1500	219 N. BROAD ST. 6TH FLOOR	1945	Female	Black/African American	Non-Hispanic	KEYSTONE HEALTH PLAN EAST	19143-4117	1_Yes	2_Negative	DU734	2014-02-07	1_Yes	2_No	2_No	2_No	1_Yes	2_No	1_Yes	1_Yes	1_Yes	2_No	1_Yes	2_No	1_Yes	2_No	2_No			2_No
1501	1427 VINE ST. 6TH FLOOR	1961	Female	Black/African American	Non-Hispanic	HEALTH PARTNERS	19124-2212	1_Yes	2_Negative	DU734	2014-02-07	1_Yes	2_No	2_No	2_No	1_Yes	2_No	1_Yes	1_Yes	1_Yes	2_No	1_Yes	2_No	1_Yes	2_No	2_No			2_No
1502	205 N. BROAD ST SUITE 100 OFFICE	1955	Female	Black/African American	Non-Hispanic	HIGHMARK FEDERAL - BC/BS - PA	19150-3401	1_Yes	2_Negative	DU835	2014-02-07	1_Yes	2_No	1_Yes	2_No	1_Yes	2_No	1_Yes	1_Yes	1_Yes	2_No	1_Yes	2_No	1_Yes	2_No	2_No			2_No
1503	205 N. BROAD ST SUITE 100 OFFICE	1952	Male	White	Non-Hispanic	UNITED HEALTHCARE	08055	1_Yes	1_Positive	DU131	2014-02-07	1_Yes	2_No	1_Yes	2_No	2_No	2_No	1_Yes	1_Yes	1_Yes	2_No	2_No	2_No	2_No	2_No	1_Yes	1_Ab+/+		1_Yes	2014-02-07	1_Yes	1_Yes
1504	1427 VINE ST. 6TH FLOOR	1955	Female	Black/African American	Non-Hispanic	MEDICARE	19104-1026	1_Yes	2_Negative	DU835	2014-02-07	1_Yes	2_No	1_Yes	2_No	1_Yes	2_No	1_Yes	1_Yes	1_Yes	2_No	1_Yes	2_No	2_No	2_No	2_No			2_No
1505	219 N. BROAD ST. 6TH FLOOR	1953	Male	Black/African American	Non-Hispanic	BRAVO-ELDER HEALTH	19132	1_Yes	2_Negative	6462	2014-02-07	1_Yes	2_No	2_No	2_No	1_Yes	2_No	1_Yes	1_Yes	2_No	2_No	2_No	2_No	2_No	2_No	2_No			2_No
1506	1427 VINE ST. 6TH FLOOR	1952	Male	Black/African American	Non-Hispanic	AETNA PPO	19132-3802	1_Yes	2_Negative	DU131	2014-02-07	1_Yes	2_No	2_No	2_No	2_No	2_No	1_Yes	1_Yes	2_No	2_No	2_No	2_No	2_No	2_No	2_No			2_No
1507	205 N. BROAD ST SUITE 100 OFFICE	1949	Female	Black/African American	Unknown	MEDICARE	19140-3116	1_Yes	1_Positive	DU131	2014-02-10	1_Yes	2_No	2_No	2_No	2_No	2_No	1_Yes	1_Yes	2_No	2_No	1_Yes	2_No	2_No	2_No	2_No			2_No
1508	1427 VINE ST. 6TH FLOOR	1958	Female	Black/African American	Non-Hispanic	MEDICARE	19122-3411	1_Yes	2_Negative	DU835	2014-02-11	1_Yes	2_No	1_Yes	2_No	1_Yes	2_No	1_Yes	1_Yes	1_Yes	2_No	1_Yes	2_No	1_Yes	2_No	2_No			2_No
1509	1427 VINE ST. 6TH FLOOR	1955	Female	Black/African American	Non-Hispanic	COMMERCIAL INSURANCE	19132-4302	1_Yes	2_Negative	DU839	2014-02-11	1_Yes	2_No	1_Yes	2_No	2_No	2_No	1_Yes	1_Yes	1_Yes	2_No	2_No	2_No	1_Yes	2_No	1_Yes	2_Ab-/- or -/+	1_Ab-/Ab-	2_No
1510	1427 VINE ST. 6TH FLOOR	1960	Male	Black/African American	Non-Hispanic	UNITED HEALTHCARE COMMUNITY PLN	19121-4733	1_Yes	2_Negative	DU839	2014-02-11	1_Yes	2_No	1_Yes	2_No	1_Yes	2_No	1_Yes	1_Yes	1_Yes	2_No	1_Yes	2_No	2_No	2_No	1_Yes	2_Ab-/- or -/+	1_Ab-/Ab-	2_No
1511	10 SHURS LANE	1950	Female	Black/African American	Non-Hispanic	AETNA HMO	19126	1_Yes	2_Negative	DU734	2014-02-11	1_Yes	2_No	2_No	2_No	2_No	2_No	1_Yes	1_Yes	1_Yes	2_No	1_Yes	2_No	2_No	2_No	2_No			2_No
1512	10 SHURS LANE	1949	Male	Black/African American	Non-Hispanic	BRAVO-ELDER HEALTH	19114	1_Yes	2_Negative	DU734	2014-02-12	1_Yes	2_No	1_Yes	2_No	1_Yes	2_No	1_Yes	1_Yes	2_No	2_No	2_No	2_No	2_No	2_No	2_No			2_No
1513	FAIRMOUNT OFFICE	1962	Female	Black/African American	Non-Hispanic	COVENTRY CARES	19121	1_Yes	2_Negative	DU131	2014-02-12	1_Yes	2_No	2_No	2_No	2_No	2_No	1_Yes	1_Yes	2_No	2_No	2_No	2_No	2_No	2_No	2_No			2_No
1514	FAIRMOUNT OFFICE	1957	Female	White	Non-Hispanic	AETNA HMO	19130-3513	1_Yes	2_Negative	DU131	2014-02-12	1_Yes	2_No	2_No	2_No	2_No	2_No	1_Yes	1_Yes	1_Yes	2_No	2_No	2_No	2_No	2_No	2_No			2_No
1515	1427 VINE ST. 6TH FLOOR	1958	Male	Black/African American	Non-Hispanic	BRAVO-ELDER HEALTH	19121	1_Yes	1_Positive	DU131	2014-02-17	1_Yes	2_No	2_No	2_No	2_No	2_No	1_Yes	1_Yes	2_No	2_No	2_No	2_No	2_No	2_No	2_No			2_No
1516	255 S. 17TH ST 3RD FLR OFFICE	1947	Female	Black/African American	Unknown	MEDICARE	19106	1_Yes	1_Positive	6462	2014-02-18	1_Yes	2_No	2_No	2_No	2_No	2_No	1_Yes	1_Yes	2_No	2_No	1_Yes	2_No	2_No	2_No	2_No			1_Yes	2014-06-02	1_Yes	1_Yes
1517	1427 VINE ST. 6TH FLOOR	1956	Male	Black/African American	Non-Hispanic	UNITED HEALTHCARE COMMUNITY PLN	19145	1_Yes	1_Positive	DU131	2014-02-18	1_Yes	2_No	2_No	2_No	2_No	2_No	1_Yes	1_Yes	2_No	2_No	2_No	2_No	2_No	2_No	2_No			1_Yes	2014-02-18	1_Yes	1_Yes
1518	10 SHURS LANE	1963	Male	Unknown	Non-Hispanic	KEYSTONE HEALTH PLAN EAST	18974-2940	1_Yes	2_Negative	DU734	2014-02-19	1_Yes	2_No	2_No	2_No	1_Yes	2_No	1_Yes	1_Yes	1_Yes	2_No	2_No	2_No	1_Yes	2_No	2_No			2_No
1519	10 SHURS LANE	1958	Female	Black/African American	Non-Hispanic	KEYSTONE FIRST 2ND INSTANCE	19141	1_Yes	2_Negative	DU734	2014-02-19	1_Yes	2_No	2_No	2_No	1_Yes	2_No	1_Yes	1_Yes	2_No	2_No	1_Yes	2_No	1_Yes	2_No	1_Yes	2_Ab-/- or -/+	1_Ab-/Ab-	2_No
1520	1427 VINE ST. 6TH FLOOR	1951	Male	Unknown	Hispanic	KEYSTONE FIRST	19134	1_Yes	2_Negative	DU835	2014-02-19	1_Yes	2_No	2_No	2_No	1_Yes	2_No	1_Yes	1_Yes	1_Yes	2_No	1_Yes	2_No	2_No	2_No	2_No			2_No
1521	219 N. BROAD ST. 6TH FLOOR	1949	Male	Black/African American	Non-Hispanic	COVENTRY CARES	19121	1_Yes	1_Positive	DU835	2014-02-19	1_Yes	2_No	1_Yes	2_No	1_Yes	2_No	1_Yes	1_Yes	2_No	2_No	2_No	2_No	2_No	2_No	2_No			1_Yes	2014-06-13	1_Yes	2_No
1522	205 N. BROAD ST SUITE 100 OFFICE	1945	Male	Black/African American	Non-Hispanic	BRAVO-ELDER HEALTH	19150	1_Yes	2_Negative	DU839	2014-02-20	1_Yes	2_No	1_Yes	2_No	1_Yes	2_No	1_Yes	1_Yes	2_No	2_No	2_No	2_No	2_No	2_No	2_No			2_No
1523	1427 VINE ST. 6TH FLOOR	1951	Male	Black/African American	Non-Hispanic	KEYSTONE FIRST	19120	1_Yes	2_Negative	DU131	2014-02-20	1_Yes	2_No	2_No	2_No	2_No	2_No	1_Yes	1_Yes	1_Yes	2_No	2_No	2_No	2_No	2_No	2_No			2_No
1524	1427 VINE ST. 6TH FLOOR	1953	Female	White	Non-Hispanic	MEDICARE	19148-3705	1_Yes	2_Negative	2921579	2014-02-20	1_Yes	2_No	2_No	2_No	2_No	2_No	2_No	1_Yes	2_No	2_No	2_No	2_No	1_Yes	2_No	2_No			1_Yes	2012-05-23	2_No	1_Yes
1525	255 S. 17TH ST 3RD FLR OFFICE	1964	Female	White	Non-Hispanic	AETNA HMO	19103	1_Yes	2_Negative	6462	2014-02-20	1_Yes	2_No	2_No	2_No	2_No	2_No	1_Yes	1_Yes	2_No	2_No	1_Yes	2_No	2_No	2_No	2_No			2_No
1526	1427 VINE ST. 6TH FLOOR	1960	Female	Black/African American	Non-Hispanic	MEDICAL ASSISTANCE PA	19141-2930	1_Yes	2_Negative	DU734	2014-02-20	1_Yes	2_No	2_No	2_No	2_No	2_No	1_Yes	1_Yes	2_No	2_No	2_No	2_No	2_No	2_No	2_No			2_No
1527	1427 VINE ST. 6TH FLOOR	1953	Male	Black/African American	Unknown	AETNA PPO	19143-1529	1_Yes	1_Positive	DU131	2014-02-20	1_Yes	2_No	2_No	2_No	2_No	2_No	1_Yes	1_Yes	2_No	2_No	2_No	2_No	2_No	2_No	2_No			1_Yes	2014-03-03	1_Yes	2_No
1528	1427 VINE ST. 6TH FLOOR	1965	Female	Black/African American	Non-Hispanic	HEALTH PARTNERS	19132-1506	1_Yes	2_Negative	DU131	2014-02-24	1_Yes	2_No	1_Yes	2_No	1_Yes	2_No	1_Yes	1_Yes	1_Yes	2_No	1_Yes	2_No	1_Yes	2_No	1_Yes	2_Ab-/- or -/+	1_Ab-/Ab-	2_No
1529	1427 VINE ST. 6TH FLOOR	1960	Male	Black/African American	Non-Hispanic	HEALTH PARTNERS	19107	1_Yes	2_Negative	DU734	2014-02-24	1_Yes	2_No	2_No	2_No	1_Yes	2_No	1_Yes	1_Yes	1_Yes	2_No	2_No	2_No	2_No	2_No	2_No			2_No
1530	1427 VINE ST. 6TH FLOOR	1950	Female	Black/African American	Non-Hispanic	BRAVO-ELDER HEALTH	19146-4642	1_Yes	2_Negative	DU734	2014-02-25	1_Yes	2_No	1_Yes	2_No	1_Yes	2_No	1_Yes	1_Yes	2_No	2_No	2_No	2_No	2_No	2_No	2_No			2_No
1531	1427 VINE ST. 6TH FLOOR	1964	Female	Black/African American	Non-Hispanic	MEDICARE	19132	1_Yes	2_Negative	DU839	2014-02-25	1_Yes	2_No	1_Yes	2_No	1_Yes	2_No	1_Yes	1_Yes	1_Yes	2_No	2_No	2_No	2_No	2_No	2_No			2_No
1532	205 N. BROAD ST SUITE 100 OFFICE	1957	Female	Black/African American	Non-Hispanic	HIGHMARK FEDERAL - BC/BS - PA	19139-3352	1_Yes	2_Negative	DU839	2014-02-26	1_Yes	2_No	1_Yes	2_No	1_Yes	2_No	1_Yes	1_Yes	1_Yes	2_No	1_Yes	2_No	1_Yes	2_No	2_No			2_No
1533	205 N. BROAD ST SUITE 100 OFFICE	1962	Male	Black/African American	Non-Hispanic	KEYSTONE HEALTH PLAN EAST	19138-2210	1_Yes	2_Negative	6462	2014-02-27	1_Yes	2_No	1_Yes	2_No	2_No	2_No	1_Yes	1_Yes	2_No	2_No	1_Yes	2_No	1_Yes	2_No	2_No			2_No
1534	10 SHURS LANE	1960	Female	White	Unknown	KEYSTONE HEALTH PLAN EAST	19128	1_Yes	2_Negative	DU734	2014-02-27	1_Yes	2_No	1_Yes	2_No	1_Yes	2_No	1_Yes	1_Yes	1_Yes	2_No	1_Yes	2_No	1_Yes	2_No	2_No			2_No
1535	1427 VINE ST. 6TH FLOOR	1960	Female	Black/African American	Unknown	UNITED HEALTHCARE COMMUNITY PLN	19123	1_Yes	2_Negative	DU839	2014-03-04	1_Yes	2_No	2_No	2_No	1_Yes	2_No	1_Yes	1_Yes	1_Yes	2_No	2_No	2_No	2_No	2_No	1_Yes	2_Ab-/- or -/+	1_Ab-/Ab-	2_No
1536	1427 VINE ST. 6TH FLOOR	1957	Female	Unknown	Hispanic	MEDICARE	19133-3827	1_Yes	2_Negative	DU839	2014-03-04	1_Yes	2_No	2_No	2_No	1_Yes	2_No	1_Yes	1_Yes	2_No	2_No	1_Yes	2_No	2_No	2_No	2_No			2_No
1537	255 S. 17TH ST 3RD FLR OFFICE	1953	Male	Black/African American	Non-Hispanic	KEYSTONE HEALTH PLAN EAST	19120	1_Yes	2_Negative	6462	2014-03-04	1_Yes	2_No	2_No	2_No	2_No	2_No	1_Yes	1_Yes	1_Yes	2_No	1_Yes	2_No	2_No	2_No	2_No			2_No
1538	10 SHURS LANE	1955	Female	Black/African American	Non-Hispanic	PERSONAL CHOICE	19132-1535	1_Yes	2_Negative	DU839	2014-03-05	1_Yes	2_No	1_Yes	2_No	1_Yes	2_No	1_Yes	1_Yes	1_Yes	2_No	2_No	2_No	1_Yes	2_No	2_No			2_No
1539	205 N. BROAD ST SUITE 100 OFFICE	1952	Male	Black/African American	Non-Hispanic	AETNA PPO	19150-1317	1_Yes	2_Negative	DU835	2014-03-05	1_Yes	2_No	1_Yes	2_No	1_Yes	2_No	1_Yes	1_Yes	1_Yes	2_No	2_No	2_No	2_No	2_No	2_No			2_No
1540	205 N. BROAD ST SUITE 100 OFFICE	1962	Male	Black/African American	Non-Hispanic	MEDICARE	19140	1_Yes	2_Negative	DU734	2014-03-05	1_Yes	2_No	1_Yes	2_No	1_Yes	2_No	1_Yes	1_Yes	1_Yes	2_No	1_Yes	2_No	1_Yes	2_No	1_Yes	2_Ab-/- or -/+	1_Ab-/Ab-	1_Yes	2014-07-07	2_No	1_Yes
1541	1427 VINE ST. 6TH FLOOR	1961	Female	Black/African American	Non-Hispanic	KEYSTONE HEALTH PLAN EAST	19079	1_Yes	2_Negative	DU131	2014-03-06	1_Yes	2_No	2_No	2_No	2_No	2_No	1_Yes	1_Yes	1_Yes	2_No	2_No	2_No	2_No	2_No	2_No			2_No
1542	10 SHURS LANE	1954	Female	White	Non-Hispanic	KEYSTONE HPE MNGD 2ND INST	19462-3720	1_Yes	2_Negative	DU734	2014-03-06	1_Yes	2_No	1_Yes	2_No	1_Yes	2_No	1_Yes	1_Yes	1_Yes	2_No	1_Yes	2_No	1_Yes	2_No	2_No			2_No
1543	1427 VINE ST. 6TH FLOOR	1949	Male	Black/African American	Non-Hispanic	MEDICARE	19133-1919	1_Yes	2_Negative	DU835	2014-03-06	1_Yes	2_No	1_Yes	2_No	1_Yes	2_No	1_Yes	1_Yes	1_Yes	2_No	1_Yes	2_No	2_No	2_No	2_No			2_No
1544	205 N. BROAD ST SUITE 100 OFFICE	1947	Female	Asian	Non-Hispanic	MEDICARE 2ND INSTANCE	19103-1513	1_Yes	2_Negative	2921579	2014-03-06	1_Yes	2_No	1_Yes	2_No	1_Yes	2_No	2_No	1_Yes	1_Yes	2_No	1_Yes	2_No	1_Yes	2_No	2_No			1_Yes	2012-09-05	2_No	1_Yes
1545	255 S. 17TH ST 3RD FLR OFFICE	1962	Female	Black/African American	Non-Hispanic	KEYSTONE HEALTH PLAN EAST	19050	1_Yes	2_Negative	6462	2014-03-06	1_Yes	2_No	2_No	2_No	2_No	2_No	1_Yes	1_Yes	2_No	2_No	2_No	2_No	2_No	2_No	1_Yes	2_Ab-/- or -/+	1_Ab-/Ab-	2_No
1546	1427 VINE ST. 6TH FLOOR	1957	Male	White	Non-Hispanic	UNITED HEALTHCARE COMMUNITY PLN	19134-3719	1_Yes	2_Negative	DU835	2014-03-06	1_Yes	2_No	1_Yes	2_No	1_Yes	2_No	1_Yes	1_Yes	1_Yes	2_No	1_Yes	2_No	1_Yes	2_No	2_No			2_No
1547	10 SHURS LANE	1950	Female	Black/African American	Non-Hispanic	HIGHMARK FEDERAL - BC/BS - PA	19119	1_Yes	2_Negative	DU734	2014-03-07	1_Yes	2_No	1_Yes	2_No	1_Yes	2_No	1_Yes	1_Yes	1_Yes	2_No	1_Yes	2_No	1_Yes	2_No	2_No			2_No
1548	10 SHURS LANE	1949	Female	Black/African American	Unknown	BRAVO-ELDER HEALTH	19140	1_Yes	2_Negative	DU734	2014-03-07	1_Yes	2_No	1_Yes	2_No	1_Yes	2_No	1_Yes	1_Yes	2_No	2_No	2_No	2_No	2_No	2_No	2_No			2_No
1549	219 N. BROAD ST. 6TH FLOOR	1954	Female	Black/African American	Non-Hispanic	MEDICARE	19132-1528	1_Yes	2_Negative	DU835	2014-03-07	1_Yes	2_No	1_Yes	2_No	1_Yes	2_No	1_Yes	1_Yes	1_Yes	2_No	1_Yes	2_No	2_No	2_No	2_No			2_No
1550	1427 VINE ST. 6TH FLOOR	1965	Male	Black/African American	Non-Hispanic	HEALTH PARTNERS	19138-3125	1_Yes	1_Positive	DU131	2014-03-07	1_Yes	2_No	2_No	2_No	2_No	2_No	1_Yes	1_Yes	2_No	2_No	2_No	2_No	1_Yes	2_No	2_No			1_Yes	2014-03-07	1_Yes	1_Yes
1551	FAIRMOUNT OFFICE	1957	Male	Black/African American	Non-Hispanic	KEYSTONE HEALTH PLAN EAST	19121-4628	1_Yes	2_Negative	DU839	2014-03-07	1_Yes	2_No	1_Yes	2_No	1_Yes	2_No	1_Yes	1_Yes	1_Yes	2_No	2_No	2_No	2_No	2_No	2_No			2_No
1552	205 N. BROAD ST SUITE 100 OFFICE	1960	Male	White	Non-Hispanic	KEYSTONE HEALTH PLAN EAST	19130-7714	1_Yes	2_Negative	DU835	2014-03-10	1_Yes	2_No	1_Yes	2_No	1_Yes	2_No	1_Yes	1_Yes	1_Yes	2_No	1_Yes	2_No	1_Yes	2_No	2_No			2_No
1553	255 S. 17TH ST 3RD FLR OFFICE	1951	Female	White	Non-Hispanic	KEYSTONE HEALTH PLAN EAST	19144-2706	1_Yes	2_Negative	6462	2014-03-10	1_Yes	2_No	2_No	2_No	2_No	2_No	1_Yes	1_Yes	2_No	2_No	2_No	2_No	2_No	2_No	2_No			2_No
1554	10 SHURS LANE	1948	Male	White	Non-Hispanic	BC/BS OUT OF STATE-SUIT 2ND INSTANCE	19128	1_Yes	2_Negative	DU734	2014-03-11	1_Yes	2_No	1_Yes	2_No	1_Yes	2_No	1_Yes	1_Yes	1_Yes	2_No	1_Yes	2_No	1_Yes	2_No	2_No			2_No
1555	255 S. 17TH ST 3RD FLR OFFICE	1955	Male	Black/African American	Non-Hispanic	KEYSTONE HEALTH PLAN EAST	19140-1029	1_Yes	2_Negative	6462	2014-03-11	1_Yes	2_No	1_Yes	2_No	1_Yes	2_No	1_Yes	1_Yes	1_Yes	2_No	1_Yes	2_No	1_Yes	2_No	2_No			2_No
1556	1427 VINE ST. 6TH FLOOR	1945	Male	Black/African American	Non-Hispanic	KEYSTONE HEALTH PLAN EAST	19140	1_Yes	2_Negative	DU734	2014-03-11	1_Yes	2_No	1_Yes	2_No	2_No	2_No	1_Yes	1_Yes	1_Yes	2_No	1_Yes	2_No	2_No	2_No	2_No			2_No
1557	205 N. BROAD ST SUITE 100 OFFICE	1962	Male	Black/African American	Non-Hispanic	COMMERCIAL INSURANCE	19145	1_Yes	2_Negative	DU835	2014-03-12	1_Yes	2_No	2_No	2_No	2_No	2_No	1_Yes	1_Yes	1_Yes	2_No	2_No	2_No	2_No	2_No	2_No			2_No
1558	205 N. BROAD ST SUITE 100 OFFICE	1946	Male	White	Non-Hispanic	PERSONAL CHOICE	19103	1_Yes	2_Negative	DU835	2014-03-12	1_Yes	2_No	1_Yes	2_No	2_No	2_No	1_Yes	1_Yes	2_No	2_No	1_Yes	2_No	2_No	2_No	2_No			2_No
1559	10 SHURS LANE	1960	Male	White	Non-Hispanic	PERSONAL CHOICE	19129	1_Yes	2_Negative	DU734	2014-03-12	1_Yes	2_No	1_Yes	2_No	1_Yes	2_No	1_Yes	1_Yes	1_Yes	2_No	1_Yes	2_No	2_No	2_No	2_No			2_No
1560	219 N. BROAD ST. 6TH FLOOR	1949	Female	White	Non-Hispanic	AETNA PPO 2ND INSTANCE	19103	1_Yes	2_Negative	DU835	2014-03-12	1_Yes	2_No	1_Yes	2_No	1_Yes	2_No	1_Yes	1_Yes	1_Yes	2_No	1_Yes	2_No	1_Yes	2_No	2_No			2_No
1561	1427 VINE ST. 6TH FLOOR	1963	Female	Black/African American	Non-Hispanic	HEALTH PARTNERS	19140-2231	1_Yes	2_Negative	DU734	2014-03-12	1_Yes	2_No	1_Yes	2_No	1_Yes	2_No	1_Yes	1_Yes	1_Yes	2_No	1_Yes	2_No	1_Yes	2_No	2_No			1_Yes	2016-06-06	2_No	1_Yes
1562	10 SHURS LANE	1964	Male	White	Non-Hispanic	MEDICARE	19127	1_Yes	2_Negative	DU734	2014-03-12	1_Yes	2_No	2_No	2_No	1_Yes	2_No	1_Yes	1_Yes	1_Yes	2_No	1_Yes	2_No	2_No	2_No	2_No			2_No
1563	1427 VINE ST. 6TH FLOOR	1965	Male	Black/African American	Non-Hispanic	KEYSTONE HPE MNGD 2ND INST	19144	1_Yes	2_Negative	DU835	2014-03-12	1_Yes	2_No	2_No	2_No	2_No	2_No	1_Yes	1_Yes	2_No	2_No	2_No	2_No	2_No	2_No	2_No			2_No
1564	1427 VINE ST. 6TH FLOOR	1961	Female	Black/African American	Non-Hispanic	HEALTH PARTNERS	19121-1105	1_Yes	2_Negative	DU839	2014-03-12	1_Yes	2_No	2_No	2_No	1_Yes	2_No	1_Yes	1_Yes	1_Yes	2_No	2_No	2_No	2_No	2_No	2_No			2_No
1565	255 S. 17TH ST 3RD FLR OFFICE	1958	Female	White	Non-Hispanic	MEDICARE	18966-2930	1_Yes	2_Negative	2921579	2014-03-12	1_Yes	2_No	2_No	2_No	2_No	2_No	2_No	1_Yes	2_No	2_No	1_Yes	2_No	2_No	2_No	2_No			1_Yes	2012-07-25	2_No	1_Yes
1566	219 N. BROAD ST. 6TH FLOOR	1965	Female	Black/African American	Unknown	PERSONAL CHOICE	19144	1_Yes	2_Negative	DU835	2014-03-12	1_Yes	2_No	2_No	2_No	2_No	2_No	1_Yes	1_Yes	1_Yes	2_No	2_No	2_No	1_Yes	2_No	2_No			2_No
1567	205 N. BROAD ST SUITE 100 OFFICE	1953	Male	White	Non-Hispanic	KEYSTONE HEALTH PLAN EAST	19073-1046	1_Yes	2_Negative	6462	2014-03-13	1_Yes	2_No	1_Yes	2_No	1_Yes	2_No	1_Yes	1_Yes	1_Yes	2_No	1_Yes	2_No	2_No	2_No	2_No			2_No
1568	1427 VINE ST. 6TH FLOOR	1957	Male	Unknown	Non-Hispanic	HEALTH PARTNERS	19146-3116	1_Yes	2_Negative	DU835	2014-03-13	1_Yes	2_No	2_No	2_No	2_No	2_No	1_Yes	1_Yes	2_No	2_No	1_Yes	2_No	2_No	2_No	1_Yes	2_Ab-/- or -/+	1_Ab-/Ab-	2_No
1569	10 SHURS LANE	1953	Female	Black/African American	Unknown	MEDICARE	19139-1502	1_Yes	2_Negative	DU734	2014-03-13	1_Yes	2_No	1_Yes	2_No	1_Yes	2_No	1_Yes	1_Yes	1_Yes	2_No	1_Yes	2_No	1_Yes	2_No	2_No			2_No
1570	10 SHURS LANE	1957	Male	Black/African American	Non-Hispanic	KEYSTONE HEALTH PLAN EAST	19150	1_Yes	2_Negative	DU734	2014-03-13	1_Yes	2_No	2_No	2_No	2_No	2_No	1_Yes	1_Yes	1_Yes	2_No	1_Yes	2_No	1_Yes	2_No	2_No			2_No
1571	1427 VINE ST. 6TH FLOOR	1963	Female	Black/African American	Non-Hispanic	KEYSTONE HEALTH PLAN EAST	19133	1_Yes	2_Negative	DU734	2014-03-14	1_Yes	2_No	1_Yes	2_No	1_Yes	2_No	1_Yes	1_Yes	1_Yes	2_No	1_Yes	2_No	1_Yes	2_No	2_No			2_No
1572	10 SHURS LANE	1956	Male	Unknown	Hispanic	PERSONAL CHOICE	19152	1_Yes	2_Negative	DU734	2014-03-14	1_Yes	2_No	1_Yes	2_No	1_Yes	2_No	1_Yes	1_Yes	1_Yes	2_No	1_Yes	2_No	1_Yes	2_No	2_No			2_No
1573	255 S. 17TH ST 3RD FLR OFFICE	1958	Female	White	Non-Hispanic	BC/BS OUT OF STATE - SUITCASE	19146-1714	1_Yes	2_Negative	DU734	2014-03-17	1_Yes	2_No	1_Yes	2_No	1_Yes	2_No	1_Yes	1_Yes	1_Yes	2_No	1_Yes	2_No	2_No	2_No	2_No			1_Yes	2015-09-23	2_No	1_Yes
1574	1427 VINE ST. 6TH FLOOR	1953	Male	Black/African American	Non-Hispanic	UNITED HEALTHCARE COMMUNITY PLN	19132-3020	1_Yes	2_Negative	DU131	2014-03-17	1_Yes	2_No	2_No	2_No	1_Yes	2_No	1_Yes	1_Yes	2_No	2_No	2_No	2_No	2_No	2_No	2_No			2_No
1575	10 SHURS LANE	1951	Female	White	Non-Hispanic	BC/BS OUT OF STATE - SUITCASE	19128	1_Yes	2_Negative	DU734	2014-03-18	1_Yes	2_No	1_Yes	2_No	1_Yes	2_No	1_Yes	1_Yes	1_Yes	2_No	1_Yes	2_No	1_Yes	2_No	2_No			2_No
1576	1427 VINE ST. 6TH FLOOR	1955	Male	Asian	Non-Hispanic	KEYSTONE FIRST	19145-3175	1_Yes	2_Negative	DU839	2014-03-18	1_Yes	2_No	1_Yes	2_No	1_Yes	2_No	1_Yes	1_Yes	1_Yes	2_No	1_Yes	2_No	1_Yes	2_No	2_No			2_No
1577	10 SHURS LANE	1960	Male	White	Non-Hispanic	KEYSTONE FIRST	19128	1_Yes	2_Negative	DU734	2014-03-18	1_Yes	2_No	1_Yes	2_No	1_Yes	2_No	1_Yes	1_Yes	1_Yes	2_No	1_Yes	2_No	1_Yes	2_No	2_No			2_No
1578	1427 VINE ST. 6TH FLOOR	1952	Female	Black/African American	Non-Hispanic	KEYSTONE FIRST	19144	1_Yes	1_Positive	DU131	2014-03-18	1_Yes	2_No	2_No	2_No	2_No	2_No	1_Yes	1_Yes	1_Yes	2_No	1_Yes	2_No	2_No	2_No	2_No			1_Yes	2014-03-18	1_Yes	2_No
1579	1427 VINE ST. 6TH FLOOR	1945	Female	Black/African American	Non-Hispanic	MEDICARE	19023-2403	1_Yes	1_Positive	DU835	2014-03-19	1_Yes	2_No	1_Yes	2_No	1_Yes	2_No	1_Yes	1_Yes	1_Yes	2_No	1_Yes	2_No	2_No	2_No	1_Yes	1_Ab+/+		1_Yes	2014-07-09	1_Yes	1_Yes
1580	FAIRMOUNT OFFICE	1962	Female	Black/African American	Non-Hispanic	HEALTH PARTNERS	19140-1119	1_Yes	2_Negative	DU734	2014-03-19	1_Yes	2_No	2_No	2_No	1_Yes	2_No	1_Yes	1_Yes	1_Yes	2_No	1_Yes	2_No	2_No	2_No	2_No			1_Yes	2013-05-21	2_No	1_Yes
1581	10 SHURS LANE	1950	Female	Black/African American	Non-Hispanic	KEYSTONE HEALTH PLAN EAST	19144	1_Yes	2_Negative	DU734	2014-03-19	1_Yes	2_No	1_Yes	2_No	1_Yes	2_No	1_Yes	1_Yes	2_No	2_No	2_No	2_No	2_No	2_No	2_No			2_No
1582	1427 VINE ST. 6TH FLOOR	1957	Female	Black/African American	Non-Hispanic	KEYSTONE FIRST	19139-3824	1_Yes	2_Negative	DU839	2014-03-19	1_Yes	2_No	1_Yes	2_No	1_Yes	2_No	1_Yes	1_Yes	1_Yes	2_No	1_Yes	2_No	2_No	2_No	2_No			2_No
1583	1427 VINE ST. 6TH FLOOR	1951	Female	Black/African American	Non-Hispanic	UNITED HEALTHCARE	19138	1_Yes	2_Negative	DU835	2014-03-19	1_Yes	2_No	2_No	2_No	1_Yes	2_No	1_Yes	1_Yes	2_No	2_No	2_No	2_No	2_No	2_No	2_No			2_No
1584	205 N. BROAD ST SUITE 100 OFFICE	1960	Female	Black/African American	Non-Hispanic	AETNA HMO	19132	1_Yes	2_Negative	DU734	2014-03-20	1_Yes	2_No	1_Yes	2_No	1_Yes	2_No	1_Yes	1_Yes	1_Yes	2_No	2_No	2_No	1_Yes	2_No	2_No			2_No
1585	205 N. BROAD ST SUITE 100 OFFICE	1961	Female	Black/African American	Non-Hispanic	HIGHMARK FEDERAL - BC/BS - PA	19131	1_Yes	2_Negative	DU131	2014-03-20	1_Yes	2_No	1_Yes	2_No	1_Yes	2_No	1_Yes	1_Yes	1_Yes	2_No	1_Yes	2_No	1_Yes	2_No	2_No			2_No
1586	10 SHURS LANE	1957	Male	White	Non-Hispanic	KEYSTONE HEALTH PLAN EAST	19128	1_Yes	2_Negative	DU734	2014-03-20	1_Yes	2_No	1_Yes	2_No	2_No	2_No	1_Yes	1_Yes	1_Yes	2_No	1_Yes	2_No	1_Yes	2_No	2_No			2_No
1587	1427 VINE ST. 6TH FLOOR	1946	Male	Black/African American	Unknown	MEDICARE	19121	1_Yes	1_Positive	DU131	2014-03-20	1_Yes	2_No	2_No	2_No	2_No	2_No	1_Yes	1_Yes	2_No	2_No	2_No	2_No	2_No	2_No	2_No			2_No
1588	255 S. 17TH ST 3RD FLR OFFICE	1946	Female	Black/African American	Non-Hispanic	KEYSTONE 65	19146-4717	1_Yes	2_Negative	6462	2014-03-20	1_Yes	2_No	2_No	2_No	1_Yes	2_No	1_Yes	1_Yes	2_No	2_No	2_No	2_No	2_No	2_No	2_No			2_No
1589	FAIRMOUNT OFFICE	1957	Female	Black/African American	Non-Hispanic	KEYSTONE HEALTH PLAN EAST	19104-2457	1_Yes	2_Negative	DU835	2014-03-20	1_Yes	2_No	2_No	2_No	2_No	2_No	1_Yes	1_Yes	1_Yes	2_No	1_Yes	2_No	1_Yes	2_No	2_No			2_No
1590	FAIRMOUNT OFFICE	1958	Male	Unknown	Non-Hispanic	AETNA HMO	19130	1_Yes	2_Negative	DU835	2014-03-20	1_Yes	2_No	2_No	2_No	2_No	2_No	1_Yes	1_Yes	2_No	2_No	2_No	2_No	2_No	2_No	2_No			2_No
1591	10 SHURS LANE	1951	Male	Black/African American	Non-Hispanic	KEYSTONE HPE MNGD 2ND INST	08110-6316	1_Yes	2_Negative	DU734	2014-03-21	1_Yes	2_No	1_Yes	2_No	1_Yes	2_No	1_Yes	1_Yes	1_Yes	2_No	1_Yes	2_No	1_Yes	2_No	2_No			2_No
1592	10 SHURS LANE	1955	Male	White	Non-Hispanic	MEDICARE	19504	1_Yes	2_Negative	DU734	2014-03-21	1_Yes	2_No	1_Yes	2_No	1_Yes	2_No	1_Yes	1_Yes	1_Yes	2_No	1_Yes	2_No	1_Yes	2_No	2_No			2_No
1593	205 N. BROAD ST SUITE 100 OFFICE	1957	Female	Unknown	Hispanic	BC/BS OUT OF STATE - SUITCASE	19124-5929	1_Yes	2_Negative	2921581	2014-03-21	1_Yes	2_No	1_Yes	2_No	2_No	2_No	1_Yes	1_Yes	1_Yes	2_No	1_Yes	2_No	1_Yes	2_No	2_No			2_No
1594	10 SHURS LANE	1956	Female	Black/African American	Non-Hispanic	PERSONAL CHOICE	19116-1137	1_Yes	2_Negative	DU839	2014-03-24	1_Yes	2_No	1_Yes	2_No	1_Yes	2_No	1_Yes	1_Yes	1_Yes	2_No	1_Yes	2_No	1_Yes	2_No	1_Yes	2_Ab-/- or -/+	1_Ab-/Ab-	2_No
1595	255 S. 17TH ST 3RD FLR OFFICE	1963	Female	Black/African American	Non-Hispanic	KEYSTONE HPE MNGD 2ND INST	19120-1905	1_Yes	2_Negative	DU835	2014-03-24	1_Yes	2_No	2_No	2_No	1_Yes	2_No	2_No	1_Yes	2_No	2_No	1_Yes	2_No	1_Yes	2_No	2_No			2_No
1596	219 N. BROAD ST. 6TH FLOOR	1961	Female	Black/African American	Non-Hispanic	MEDICARE	19111-4627	1_Yes	2_Negative	DU734	2014-03-24	1_Yes	2_No	2_No	2_No	2_No	2_No	1_Yes	1_Yes	2_No	2_No	2_No	2_No	2_No	2_No	1_Yes	2_Ab-/- or -/+	1_Ab-/Ab-	2_No
1597	1427 VINE ST. 6TH FLOOR	1951	Female	White	Non-Hispanic	HEALTH PARTNERS	19147-1047	1_Yes	2_Negative	DU839	2014-03-25	1_Yes	2_No	1_Yes	2_No	1_Yes	2_No	1_Yes	1_Yes	1_Yes	2_No	1_Yes	2_No	2_No	2_No	2_No			2_No
1598	1427 VINE ST. 6TH FLOOR	1952	Female	Unknown	Non-Hispanic	HEALTH PARTNERS	19140-3325	1_Yes	2_Negative	DU839	2014-03-25	1_Yes	2_No	1_Yes	2_No	1_Yes	2_No	1_Yes	1_Yes	1_Yes	2_No	2_No	2_No	2_No	2_No	1_Yes	2_Ab-/- or -/+	1_Ab-/Ab-	2_No
1599	1427 VINE ST. 6TH FLOOR	1948	Male	White	Non-Hispanic	BRAVO-ELDER HEALTH	19136	1_Yes	2_Negative	DU839	2014-03-25	1_Yes	2_No	1_Yes	2_No	1_Yes	2_No	1_Yes	1_Yes	1_Yes	2_No	1_Yes	2_No	2_No	2_No	2_No			2_No
1600	10 SHURS LANE	1948	Male	White	Non-Hispanic	MEDICARE	19034-1614	1_Yes	2_Negative	DU734	2014-03-25	1_Yes	2_No	1_Yes	2_No	1_Yes	2_No	1_Yes	1_Yes	1_Yes	2_No	1_Yes	2_No	1_Yes	2_No	2_No			2_No
1601	FAIRMOUNT OFFICE	1957	Male	Black/African American	Non-Hispanic	KEYSTONE HEALTH PLAN EAST	19140	1_Yes	2_Negative	DU131	2014-03-26	1_Yes	2_No	1_Yes	2_No	1_Yes	2_No	1_Yes	1_Yes	2_No	2_No	2_No	2_No	2_No	2_No	2_No			2_No
1602	1427 VINE ST. 6TH FLOOR	1965	Female	Black/African American	Non-Hispanic	MEDICARE	19087-3602	1_Yes	2_Negative	DU835	2014-03-26	1_Yes	2_No	1_Yes	2_No	1_Yes	2_No	1_Yes	1_Yes	1_Yes	2_No	2_No	2_No	2_No	2_No	2_No			2_No
1603	10 SHURS LANE	1953	Male	Unknown	Hispanic	KEYSTONE HEALTH PLAN EAST	19120	1_Yes	2_Negative	DU734	2014-03-27	1_Yes	2_No	1_Yes	2_No	1_Yes	2_No	1_Yes	1_Yes	1_Yes	2_No	1_Yes	2_No	1_Yes	2_No	2_No			2_No
1604	205 N. BROAD ST SUITE 100 OFFICE	1950	Female	White	Non-Hispanic	PERSONAL CHOICE	19145-5830	1_Yes	2_Negative	DU734	2014-03-27	1_Yes	2_No	1_Yes	2_No	1_Yes	2_No	1_Yes	1_Yes	1_Yes	2_No	1_Yes	2_No	1_Yes	2_No	2_No			2_No
1605	205 N. BROAD ST SUITE 100 OFFICE	1962	Female	White	Non-Hispanic	HIGHMARK BC/BS OF PA	19006-2343	1_Yes	2_Negative	DU131	2014-03-27	1_Yes	2_No	1_Yes	2_No	1_Yes	2_No	1_Yes	1_Yes	1_Yes	2_No	2_No	2_No	1_Yes	2_No	2_No			2_No
1606	10 SHURS LANE	1954	Male	White	Non-Hispanic	AETNA HMO	19128	1_Yes	2_Negative	DU734	2014-03-27	1_Yes	2_No	1_Yes	2_No	2_No	2_No	1_Yes	1_Yes	1_Yes	2_No	1_Yes	2_No	1_Yes	2_No	2_No			2_No
1607	FAIRMOUNT OFFICE	1958	Female	Black/African American	Non-Hispanic	PERSONAL CHOICE	19133-1329	1_Yes	2_Negative	DU131	2014-03-27	1_Yes	2_No	2_No	2_No	2_No	2_No	1_Yes	1_Yes	1_Yes	2_No	1_Yes	2_No	1_Yes	2_No	2_No			2_No
1608	205 N. BROAD ST SUITE 100 OFFICE	1953	Male	White	Non-Hispanic	AETNA PPO	08360	1_Yes	2_Negative	DU734	2014-03-27	1_Yes	2_No	1_Yes	2_No	1_Yes	2_No	1_Yes	1_Yes	1_Yes	2_No	1_Yes	2_No	1_Yes	2_No	2_No			2_No
1609	10 SHURS LANE	1956	Female	White	Non-Hispanic	KEYSTONE HEALTH PLAN EAST	19118-3309	1_Yes	2_Negative	DU734	2014-03-27	1_Yes	2_No	2_No	2_No	2_No	2_No	1_Yes	1_Yes	1_Yes	2_No	1_Yes	2_No	2_No	2_No	2_No			2_No
1610	219 N. BROAD ST. 6TH FLOOR	1963	Female	Black/African American	Non-Hispanic	KEYSTONE HEALTH PLAN EAST	19121-2031	1_Yes	2_Negative	DU131	2014-03-27	1_Yes	2_No	2_No	2_No	2_No	2_No	1_Yes	1_Yes	1_Yes	2_No	2_No	2_No	2_No	2_No	2_No			2_No
1611	10 SHURS LANE	1946	Male	White	Non-Hispanic	MEDICARE	19067	1_Yes	2_Negative	DU734	2014-03-28	1_Yes	2_No	1_Yes	2_No	1_Yes	2_No	1_Yes	1_Yes	1_Yes	2_No	1_Yes	2_No	1_Yes	2_No	2_No			2_No
1612	205 N. BROAD ST SUITE 100 OFFICE	1956	Female	Black/African American	Non-Hispanic	MEDICARE	19720	1_Yes	2_Negative	DU131	2014-03-31	1_Yes	2_No	2_No	2_No	2_No	2_No	1_Yes	1_Yes	2_No	2_No	2_No	2_No	2_No	2_No	2_No			2_No
1613	205 N. BROAD ST SUITE 100 OFFICE	1963	Female	White	Non-Hispanic	AETNA PPO	19006	1_Yes	2_Negative	6462	2014-04-01	1_Yes	2_No	1_Yes	2_No	2_No	2_No	1_Yes	1_Yes	1_Yes	2_No	2_No	2_No	2_No	2_No	2_No			2_No
1614	1427 VINE ST. 6TH FLOOR	1964	Female	Black/African American	Non-Hispanic	UNITED HEALTHCARE COMMUNITY PLN	19123-2505	1_Yes	2_Negative	DU839	2014-04-01	1_Yes	2_No	1_Yes	2_No	1_Yes	2_No	1_Yes	1_Yes	1_Yes	2_No	1_Yes	2_No	1_Yes	2_No	2_No			2_No
1615	219 N. BROAD ST. 6TH FLOOR	1949	Female	Black/African American	Non-Hispanic	HIGHMARK FEDERAL - BC/BS - PA	19121-1256	1_Yes	2_Negative	DU131	2014-04-01	1_Yes	2_No	1_Yes	2_No	1_Yes	2_No	1_Yes	1_Yes	2_No	2_No	2_No	2_No	2_No	2_No	2_No			2_No
1616	10 SHURS LANE	1946	Female	White	Non-Hispanic		19127	1_Yes	2_Negative	DU734	2014-04-01	1_Yes	2_No	1_Yes	2_No	1_Yes	2_No	1_Yes	1_Yes	1_Yes	2_No	1_Yes	2_No	2_No	2_No	2_No			2_No
1617	1427 VINE ST. 6TH FLOOR	1954	Female	Black/African American	Non-Hispanic	HEALTH PARTNERS	19140-3013	1_Yes	2_Negative	DU734	2014-04-01	1_Yes	2_No	1_Yes	2_No	1_Yes	2_No	1_Yes	1_Yes	1_Yes	2_No	1_Yes	2_No	1_Yes	2_No	2_No			2_No
1618	1427 VINE ST. 6TH FLOOR	1960	Male	Asian	Non-Hispanic	UNITED HEALTHCARE COMMUNITY PLN	19145	1_Yes	2_Negative	DU131	2014-04-01	1_Yes	2_No	2_No	2_No	2_No	2_No	1_Yes	1_Yes	2_No	2_No	2_No	2_No	2_No	2_No	2_No			2_No
1619	1427 VINE ST. 6TH FLOOR	1962	Female	Black/African American	Non-Hispanic	MEDICARE	19146-4423	1_Yes	2_Negative	DU839	2014-04-01	1_Yes	2_No	2_No	2_No	2_No	2_No	1_Yes	1_Yes	2_No	2_No	2_No	2_No	2_No	2_No	2_No			2_No
1620	255 S. 17TH ST 3RD FLR OFFICE	1963	Male	Unknown	Unknown	KEYSTONE HEALTH PLAN EAST	19111	1_Yes	2_Negative	6462	2014-04-01	1_Yes	2_No	2_No	2_No	2_No	2_No	1_Yes	1_Yes	2_No	2_No	2_No	2_No	2_No	2_No	2_No			2_No
1621	10 SHURS LANE	1952	Male	Black/African American	Non-Hispanic	BRAVO-ELDER HEALTH	19141	1_Yes	2_Negative	DU734	2014-04-02	1_Yes	2_No	1_Yes	2_No	1_Yes	2_No	1_Yes	1_Yes	1_Yes	2_No	1_Yes	2_No	1_Yes	2_No	2_No			2_No
1622	10 SHURS LANE	1960	Female	White	Non-Hispanic	KEYSTONE HEALTH PLAN EAST	19027	1_Yes	2_Negative	DU734	2014-04-02	1_Yes	2_No	1_Yes	2_No	2_No	2_No	1_Yes	1_Yes	2_No	2_No	2_No	2_No	2_No	2_No	2_No			2_No
1623	10 SHURS LANE	1945	Female	White	Non-Hispanic	MEDICARE 2ND INSTANCE	19129	1_Yes	2_Negative	DU734	2014-04-02	1_Yes	2_No	1_Yes	2_No	1_Yes	2_No	1_Yes	1_Yes	1_Yes	2_No	1_Yes	2_No	1_Yes	2_No	2_No			2_No
1624	FAIRMOUNT OFFICE	1965	Female	Black/African American	Non-Hispanic	HEALTH PARTNERS	19121-2932	1_Yes	2_Negative	DU131	2014-04-02	1_Yes	2_No	2_No	2_No	2_No	2_No	1_Yes	1_Yes	1_Yes	2_No	1_Yes	2_No	1_Yes	2_No	2_No			2_No
1625	255 S. 17TH ST 3RD FLR OFFICE	1949	Male	White	Unknown	BC/BS OUT OF STATE-SUIT 2ND INSTANCE	19125-1406	1_Yes	2_Negative	DU734	2014-04-02	1_Yes	2_No	1_Yes	2_No	1_Yes	2_No	1_Yes	1_Yes	1_Yes	2_No	1_Yes	2_No	1_Yes	2_No	2_No			2_No
1626	205 N. BROAD ST SUITE 100 OFFICE	1954	Male	Unknown	Unknown	KEYSTONE HPE MNGD 2ND INST	19106	1_Yes	2_Negative	6462	2014-04-02	1_Yes	2_No	1_Yes	2_No	2_No	2_No	1_Yes	1_Yes	1_Yes	2_No	1_Yes	2_No	2_No	2_No	2_No			2_No
1627	10 SHURS LANE	1950	Male	Black/African American	Non-Hispanic	AETNA PPO MEDICARE	19144-1344	1_Yes	1_Positive	DU734	2014-04-02	1_Yes	2_No	2_No	2_No	1_Yes	2_No	1_Yes	1_Yes	1_Yes	2_No	1_Yes	2_No	1_Yes	2_No	2_No			1_Yes	2014-04-02	1_Yes	1_Yes
1628	10 SHURS LANE	1949	Male	White	Non-Hispanic	KEYSTONE HEALTH PLAN EAST	19462-1218	1_Yes	2_Negative	DU734	2014-04-02	1_Yes	2_No	2_No	2_No	1_Yes	2_No	1_Yes	1_Yes	1_Yes	2_No	1_Yes	2_No	1_Yes	2_No	2_No			2_No
1629	205 N. BROAD ST SUITE 100 OFFICE	1950	Male	White	Non-Hispanic	PERSONAL CHOICE	08034	1_Yes	2_Negative	6462	2014-04-02	1_Yes	2_No	1_Yes	2_No	2_No	2_No	1_Yes	1_Yes	1_Yes	2_No	1_Yes	2_No	1_Yes	2_No	2_No			2_No
1630	1427 VINE ST. 6TH FLOOR	1956	Male	White	Non-Hispanic	UNITED HEALTHCARE COMMUNITY PLN	19129-1537	1_Yes	2_Negative	DU131	2014-04-02	1_Yes	2_No	2_No	2_No	1_Yes	2_No	1_Yes	1_Yes	1_Yes	2_No	1_Yes	2_No	2_No	2_No	1_Yes	2_Ab-/- or -/+	1_Ab-/Ab-	2_No
1631	10 SHURS LANE	1956	Female	White	Non-Hispanic	KEYSTONE HEALTH PLAN EAST	19462	1_Yes	2_Negative	DU734	2014-04-03	1_Yes	2_No	1_Yes	2_No	1_Yes	2_No	1_Yes	1_Yes	1_Yes	2_No	1_Yes	2_No	1_Yes	2_No	2_No			2_No
1632	255 S. 17TH ST 3RD FLR OFFICE	1959	Male	White	Non-Hispanic	AETNA PPO	19087	1_Yes	2_Negative	6462	2014-04-03	1_Yes	2_No	2_No	2_No	2_No	2_No	1_Yes	1_Yes	2_No	2_No	2_No	2_No	2_No	2_No	2_No			2_No
1633	10 SHURS LANE	1959	Male	Black/African American	Non-Hispanic	PERSONAL CHOICE	19128	1_Yes	2_Negative	DU734	2014-04-04	1_Yes	2_No	1_Yes	2_No	1_Yes	2_No	1_Yes	1_Yes	1_Yes	2_No	1_Yes	2_No	1_Yes	2_No	2_No			2_No
1634	10 SHURS LANE	1946	Male	Unknown	Unknown	MEDICARE	19128	1_Yes	2_Negative	DU734	2014-04-04	1_Yes	2_No	1_Yes	2_No	1_Yes	2_No	1_Yes	1_Yes	1_Yes	2_No	2_No	2_No	2_No	2_No	2_No			2_No
1635	10 SHURS LANE	1956	Female	White	Non-Hispanic	CIGNA HMO	19128	1_Yes	2_Negative	DU734	2014-04-04	1_Yes	2_No	1_Yes	2_No	1_Yes	2_No	1_Yes	1_Yes	1_Yes	2_No	1_Yes	2_No	1_Yes	2_No	2_No			2_No
1636	1427 VINE ST. 6TH FLOOR	1957	Female	Black/African American	Non-Hispanic	BRAVO-ELDER HEALTH	19142	1_Yes	2_Negative	DU835	2014-04-04	1_Yes	2_No	1_Yes	2_No	1_Yes	2_No	1_Yes	1_Yes	2_No	2_No	2_No	2_No	2_No	2_No	2_No			2_No
1637	10 SHURS LANE	1956	Male	White	Non-Hispanic	PERSONAL CHOICE 2ND INSTANCE	19129	1_Yes	2_Negative	DU734	2014-04-04	1_Yes	2_No	2_No	2_No	1_Yes	2_No	1_Yes	1_Yes	1_Yes	2_No	1_Yes	2_No	1_Yes	2_No	2_No			2_No
1638	10 SHURS LANE	1962	Female	White	Non-Hispanic	KEYSTONE HEALTH PLAN EAST	19131	1_Yes	2_Negative	DU734	2014-04-04	1_Yes	2_No	1_Yes	2_No	1_Yes	2_No	1_Yes	1_Yes	1_Yes	2_No	2_No	2_No	1_Yes	2_No	2_No			2_No
1639	10 SHURS LANE	1948	Female	Black/African American	Non-Hispanic	KEYSTONE HEALTH PLAN EAST	19138	1_Yes	1_Positive	DU734	2014-04-04	1_Yes	2_No	1_Yes	2_No	1_Yes	2_No	1_Yes	1_Yes	1_Yes	2_No	1_Yes	2_No	1_Yes	2_No	2_No			1_Yes	2014-08-14	1_Yes	1_Yes
1640	10 SHURS LANE	1960	Female	White	Non-Hispanic	KEYSTONE HEALTH PLAN EAST	19128	1_Yes	2_Negative	DU734	2014-04-07	1_Yes	2_No	1_Yes	2_No	2_No	2_No	1_Yes	1_Yes	1_Yes	2_No	1_Yes	2_No	2_No	2_No	2_No			2_No
1641	1427 VINE ST. 6TH FLOOR	1961	Female	Black/African American	Non-Hispanic	HEALTH PARTNERS	19146-3706	1_Yes	2_Negative	DU131	2014-04-07	1_Yes	2_No	1_Yes	2_No	1_Yes	2_No	1_Yes	1_Yes	1_Yes	2_No	1_Yes	2_No	1_Yes	2_No	2_No			2_No
1642	10 SHURS LANE	1964	Female	White	Non-Hispanic	PERSONAL CHOICE	19462	1_Yes	2_Negative	DU734	2014-04-07	1_Yes	2_No	1_Yes	2_No	1_Yes	2_No	1_Yes	1_Yes	1_Yes	2_No	2_No	2_No	2_No	2_No	2_No			2_No
1643	10 SHURS LANE	1962	Female	White	Non-Hispanic	PERSONAL CHOICE	19096-1615	1_Yes	2_Negative	DU734	2014-04-07	1_Yes	2_No	1_Yes	2_No	1_Yes	2_No	1_Yes	1_Yes	1_Yes	2_No	1_Yes	2_No	2_No	2_No	2_No			2_No
1644	10 SHURS LANE	1965	Female	Black/African American	Non-Hispanic	HIGHMARK BC/BS OF PA	19120	1_Yes	2_Negative	DU734	2014-04-07	1_Yes	2_No	1_Yes	2_No	1_Yes	2_No	1_Yes	1_Yes	1_Yes	2_No	1_Yes	2_No	1_Yes	2_No	2_No			2_No
1645	10 SHURS LANE	1949	Male	Unknown	Non-Hispanic	KEYSTONE HEALTH PLAN EAST	19128	1_Yes	2_Negative	DU734	2014-04-07	1_Yes	2_No	1_Yes	2_No	1_Yes	2_No	1_Yes	1_Yes	1_Yes	2_No	1_Yes	2_No	1_Yes	2_No	2_No			2_No
1646	10 SHURS LANE	1949	Female	White	Non-Hispanic	KEYSTONE 65	19128	1_Yes	2_Negative	DU734	2014-04-07	1_Yes	2_No	1_Yes	2_No	1_Yes	2_No	1_Yes	1_Yes	1_Yes	2_No	1_Yes	2_No	1_Yes	2_No	2_No			2_No
1647	10 SHURS LANE	1948	Female	Black/African American	Non-Hispanic	MEDICARE	19144-4836	1_Yes	2_Negative	DU734	2014-04-08	1_Yes	2_No	1_Yes	2_No	1_Yes	2_No	1_Yes	1_Yes	1_Yes	2_No	1_Yes	2_No	1_Yes	2_No	2_No			2_No
1648	10 SHURS LANE	1955	Female	Black/African American	Non-Hispanic	BC/BS OUT OF STATE - SUITCASE	19139	1_Yes	2_Negative	DU734	2014-04-08	1_Yes	2_No	1_Yes	2_No	1_Yes	2_No	1_Yes	1_Yes	1_Yes	2_No	1_Yes	2_No	2_No	2_No	2_No			2_No
1649	205 N. BROAD ST SUITE 100 OFFICE	1958	Male	White	Non-Hispanic	PERSONAL CHOICE	19031	1_Yes	2_Negative	DU835	2014-04-08	1_Yes	2_No	1_Yes	2_No	1_Yes	2_No	1_Yes	1_Yes	2_No	2_No	1_Yes	2_No	1_Yes	2_No	2_No			2_No
1650	1427 VINE ST. 6TH FLOOR	1965	Male	Asian	Non-Hispanic	KEYSTONE FIRST	19120-2643	1_Yes	2_Negative	DU839	2014-04-08	1_Yes	2_No	2_No	2_No	2_No	2_No	1_Yes	1_Yes	1_Yes	2_No	2_No	2_No	1_Yes	2_No	2_No			2_No
1651	FAIRMOUNT OFFICE	1962	Male	Black/African American	Non-Hispanic	KEYSTONE HEALTH PLAN EAST	19143	1_Yes	1_Positive	6462	2014-04-08	1_Yes	2_No	2_No	2_No	2_No	2_No	1_Yes	1_Yes	2_No	2_No	2_No	2_No	2_No	2_No	2_No			2_No
1652	1427 VINE ST. 6TH FLOOR	1956	Male	Black/African American	Non-Hispanic	KEYSTONE FIRST	19143	1_Yes	2_Negative	DU131	2014-04-09	1_Yes	2_No	2_No	2_No	2_No	2_No	1_Yes	1_Yes	2_No	2_No	2_No	2_No	2_No	2_No	2_No			2_No
1653	10 SHURS LANE	1957	Female	Black/African American	Non-Hispanic	HIGHMARK BC/BS OF PA	19143	1_Yes	2_Negative	DU734	2014-04-09	1_Yes	2_No	1_Yes	2_No	1_Yes	2_No	1_Yes	1_Yes	1_Yes	2_No	1_Yes	2_No	1_Yes	2_No	2_No			2_No
1654	10 SHURS LANE	1954	Female	White	Non-Hispanic	PERSONAL CHOICE	19128	1_Yes	2_Negative	DU734	2014-04-09	1_Yes	2_No	1_Yes	2_No	1_Yes	2_No	1_Yes	1_Yes	2_No	2_No	2_No	2_No	2_No	2_No	2_No			2_No
1655	10 SHURS LANE	1964	Female	White	Non-Hispanic	KEYSTONE HPE MNGD 2ND INST	19128	1_Yes	2_Negative	DU734	2014-04-09	1_Yes	2_No	1_Yes	2_No	2_No	2_No	1_Yes	1_Yes	2_No	2_No	2_No	2_No	2_No	2_No	2_No			2_No
1656	10 SHURS LANE	1951	Female	White	Non-Hispanic	KEYSTONE HEALTH PLAN EAST	19072	1_Yes	2_Negative	DU734	2014-04-09	1_Yes	2_No	2_No	2_No	2_No	2_No	1_Yes	1_Yes	1_Yes	2_No	2_No	2_No	2_No	2_No	2_No			2_No
1657	10 SHURS LANE	1951	Male	White	Non-Hispanic		19004	1_Yes	2_Negative	DU734	2014-04-09	1_Yes	2_No	2_No	2_No	2_No	2_No	1_Yes	1_Yes	1_Yes	2_No	1_Yes	2_No	1_Yes	2_No	2_No			2_No
1658	205 N. BROAD ST SUITE 100 OFFICE	1951	Male	White	Non-Hispanic	BC/BS OUT OF STATE - SUITCASE	08226	1_Yes	2_Negative	DU839	2014-04-10	1_Yes	2_No	2_No	2_No	1_Yes	2_No	1_Yes	1_Yes	1_Yes	2_No	1_Yes	2_No	1_Yes	2_No	2_No			2_No
1659	1427 VINE ST. 6TH FLOOR	1965	Female	Black/African American	Non-Hispanic	KEYSTONE FIRST 2ND INSTANCE	19140-2013	1_Yes	2_Negative	DU131	2014-04-10	1_Yes	2_No	1_Yes	2_No	1_Yes	2_No	1_Yes	1_Yes	2_No	2_No	1_Yes	2_No	1_Yes	2_No	2_No			2_No
1660	1427 VINE ST. 6TH FLOOR	1955	Male	Black/African American	Non-Hispanic	HEALTH PARTNERS	19144-4050	1_Yes	1_Positive	DU131	2014-04-10	1_Yes	2_No	2_No	2_No	1_Yes	2_No	1_Yes	1_Yes	1_Yes	2_No	1_Yes	2_No	1_Yes	2_No	2_No			1_Yes	2014-06-05	1_Yes	1_Yes
1661	10 SHURS LANE	1964	Female	White	Non-Hispanic	BC/BS OUT OF STATE - SUITCASE	19120	1_Yes	2_Negative	DU734	2014-04-10	1_Yes	2_No	2_No	2_No	1_Yes	2_No	1_Yes	1_Yes	2_No	2_No	2_No	2_No	2_No	2_No	2_No			2_No
1662	205 N. BROAD ST SUITE 100 OFFICE	1962	Male	Unknown	Unknown	UNITED HEALTHCARE 2ND INSTANCE	19132	1_Yes	2_Negative	DU734	2014-04-10	1_Yes	2_No	1_Yes	2_No	2_No	2_No	1_Yes	1_Yes	1_Yes	2_No	1_Yes	2_No	2_No	2_No	1_Yes	2_Ab-/- or -/+	1_Ab-/Ab-	2_No
1663	1427 VINE ST. 6TH FLOOR	1960	Female	Black/African American	Non-Hispanic	KEYSTONE FIRST	19123-1427	1_Yes	2_Negative	DU839	2014-04-11	1_Yes	2_No	1_Yes	2_No	1_Yes	2_No	1_Yes	1_Yes	1_Yes	2_No	1_Yes	2_No	1_Yes	2_No	1_Yes	2_Ab-/- or -/+	1_Ab-/Ab-	2_No
1664	205 N. BROAD ST SUITE 100 OFFICE	1959	Female	Black/African American	Non-Hispanic	KEYSTONE HEALTH PLAN EAST	08085-4045	1_Yes	2_Negative	DU131	2014-04-11	1_Yes	2_No	1_Yes	2_No	1_Yes	2_No	1_Yes	1_Yes	1_Yes	2_No	1_Yes	2_No	1_Yes	2_No	2_No			2_No
1665	1427 VINE ST. 6TH FLOOR	1962	Male	Black/African American	Non-Hispanic	HEALTH PARTNERS 2ND INSTANCE	19122	1_Yes	1_Positive	DU734	2014-04-11	1_Yes	2_No	2_No	2_No	2_No	2_No	1_Yes	1_Yes	1_Yes	2_No	1_Yes	2_No	2_No	2_No	2_No			1_Yes	2014-05-13	1_Yes	2_No
1666	10 SHURS LANE	1963	Female	White	Non-Hispanic	KEYSTONE HEALTH PLAN EAST	19129	1_Yes	2_Negative	DU734	2014-04-11	1_Yes	2_No	1_Yes	2_No	1_Yes	2_No	1_Yes	1_Yes	1_Yes	2_No	1_Yes	2_No	1_Yes	2_No	2_No			2_No
1667	10 SHURS LANE	1960	Female	Black/African American	Non-Hispanic	AETNA PPO	19131	1_Yes	2_Negative	DU839	2014-04-11	1_Yes	2_No	2_No	2_No	2_No	2_No	1_Yes	1_Yes	2_No	2_No	2_No	2_No	2_No	2_No	2_No			2_No
1668	1427 VINE ST. 6TH FLOOR	1959	Male	Black/African American	Non-Hispanic	MEDICARE	19122-0535	1_Yes	2_Negative	DU131	2014-04-14	1_Yes	2_No	2_No	2_No	2_No	2_No	1_Yes	1_Yes	2_No	2_No	2_No	2_No	2_No	2_No	2_No			2_No
1669	1427 VINE ST. 6TH FLOOR	1956	Female	Black/African American	Non-Hispanic	KEYSTONE VIP CHOICE	19140-2102	1_Yes	2_Negative	DU839	2014-04-14	1_Yes	2_No	1_Yes	2_No	1_Yes	2_No	1_Yes	1_Yes	1_Yes	2_No	2_No	2_No	2_No	2_No	2_No			2_No
1670	1427 VINE ST. 6TH FLOOR	1962	Female	Black/African American	Unknown	AETNA BETTER HEALTH	19125-1234	1_Yes	1_Positive	DU734	2014-04-14	1_Yes	2_No	2_No	2_No	1_Yes	2_No	1_Yes	1_Yes	2_No	2_No	2_No	2_No	2_No	2_No	2_No			1_Yes	2014-04-14	2_No	1_Yes
1671	FAIRMOUNT OFFICE	1950	Female	White	Non-Hispanic	BRAVO-ELDER HEALTH	19130-1320	1_Yes	2_Negative	DU131	2014-04-15	1_Yes	2_No	2_No	2_No	1_Yes	2_No	1_Yes	1_Yes	2_No	2_No	1_Yes	2_No	2_No	2_No	2_No			2_No
1672	1427 VINE ST. 6TH FLOOR	1957	Female	Unknown	Unknown	HEALTH PARTNERS	19133	1_Yes	2_Negative	DU839	2014-04-16	1_Yes	2_No	2_No	2_No	2_No	2_No	1_Yes	1_Yes	2_No	2_No	2_No	2_No	2_No	2_No	2_No			2_No
1673	10 SHURS LANE	1965	Female	White	Non-Hispanic	PERSONAL CHOICE	19128	1_Yes	2_Negative	DU734	2014-04-16	1_Yes	2_No	2_No	2_No	1_Yes	2_No	1_Yes	1_Yes	1_Yes	2_No	1_Yes	2_No	1_Yes	2_No	2_No			2_No
1674	10 SHURS LANE	1954	Female	White	Non-Hispanic	COMMERCIAL INS 2ND INSTANCE	19128	1_Yes	2_Negative	DU734	2014-04-17	1_Yes	2_No	1_Yes	2_No	1_Yes	2_No	1_Yes	1_Yes	1_Yes	2_No	1_Yes	2_No	2_No	2_No	2_No			2_No
1675	205 N. BROAD ST SUITE 100 OFFICE	1963	Female	White	Non-Hispanic	PERSONAL CHOICE	19127	1_Yes	2_Negative	DU839	2014-04-17	1_Yes	2_No	1_Yes	2_No	1_Yes	2_No	1_Yes	1_Yes	1_Yes	2_No	1_Yes	2_No	1_Yes	2_No	2_No			2_No
1676	1427 VINE ST. 6TH FLOOR	1959	Female	Black/African American	Non-Hispanic	COMMERCIAL INSURANCE	19138	1_Yes	2_Negative	DU835	2014-04-18	1_Yes	2_No	1_Yes	2_No	1_Yes	2_No	1_Yes	1_Yes	1_Yes	2_No	1_Yes	2_No	1_Yes	2_No	2_No			2_No
1677	1427 VINE ST. 6TH FLOOR	1956	Female	Black/African American	Non-Hispanic	UNITED HEALTHCARE COMMUNITY PLN	19139	1_Yes	2_Negative	DU835	2014-04-18	1_Yes	2_No	1_Yes	2_No	1_Yes	2_No	1_Yes	1_Yes	1_Yes	2_No	1_Yes	2_No	1_Yes	2_No	1_Yes	2_Ab-/- or -/+	1_Ab-/Ab-	2_No
1678	FAIRMOUNT OFFICE	1965	Female	Unknown	Hispanic	KEYSTONE HEALTH PLAN EAST	19133	1_Yes	2_Negative	6462	2014-04-18	1_Yes	2_No	1_Yes	2_No	2_No	2_No	1_Yes	1_Yes	1_Yes	2_No	1_Yes	2_No	2_No	2_No	2_No			2_No
1679	10 SHURS LANE	1959	Female	Unknown	Non-Hispanic	KEYSTONE HEALTH PLAN EAST	19096	1_Yes	2_Negative	DU734	2014-04-18	1_Yes	2_No	2_No	2_No	2_No	2_No	1_Yes	1_Yes	2_No	2_No	1_Yes	2_No	2_No	2_No	2_No			2_No
1680	1427 VINE ST. 6TH FLOOR	1950	Female	Black/African American	Non-Hispanic	BRAVO-ELDER HEALTH	19138-2336	1_Yes	2_Negative	DU835	2014-04-21	1_Yes	2_No	1_Yes	2_No	1_Yes	2_No	1_Yes	1_Yes	1_Yes	2_No	1_Yes	2_No	1_Yes	2_No	2_No			2_No
1681	10 SHURS LANE	1956	Male	Black/African American	Non-Hispanic	KEYSTONE HEALTH PLAN EAST	19135	1_Yes	2_Negative	DU734	2014-04-21	1_Yes	2_No	1_Yes	2_No	1_Yes	2_No	1_Yes	1_Yes	1_Yes	2_No	1_Yes	2_No	2_No	2_No	2_No			2_No
1682	255 S. 17TH ST 3RD FLR OFFICE	1958	Female	White	Unknown	KEYSTONE HEALTH PLAN EAST	19102	1_Yes	2_Negative	6462	2014-04-21	1_Yes	2_No	1_Yes	2_No	1_Yes	2_No	1_Yes	1_Yes	2_No	2_No	2_No	2_No	2_No	2_No	2_No			2_No
1683	255 S. 17TH ST 3RD FLR OFFICE	1950	Female	White	Non-Hispanic	PERSONAL CHOICE	19130-3203	1_Yes	2_Negative	DU131	2014-04-21	1_Yes	2_No	2_No	2_No	1_Yes	2_No	1_Yes	1_Yes	1_Yes	2_No	2_No	2_No	2_No	2_No	2_No			2_No
1684	1427 VINE ST. 6TH FLOOR	1962	Female	Black/African American	Non-Hispanic		19122-1301	1_Yes	2_Negative	DU131	2014-04-21	1_Yes	2_No	2_No	2_No	2_No	2_No	1_Yes	1_Yes	1_Yes	2_No	2_No	2_No	2_No	2_No	2_No			2_No
1685	10 SHURS LANE	1955	Male	Unknown	Non-Hispanic	KEYSTONE HEALTH PLAN EAST	19075-1323	1_Yes	2_Negative	DU734	2014-04-22	1_Yes	2_No	1_Yes	2_No	1_Yes	2_No	1_Yes	1_Yes	1_Yes	2_No	1_Yes	2_No	1_Yes	2_No	2_No			2_No
1686	1427 VINE ST. 6TH FLOOR	1959	Female	Black/African American	Non-Hispanic	AETNA HMO	19095	1_Yes	2_Negative	DU734	2014-04-22	1_Yes	2_No	1_Yes	2_No	1_Yes	2_No	1_Yes	1_Yes	1_Yes	2_No	1_Yes	2_No	2_No	2_No	2_No			2_No
1687	1427 VINE ST. 6TH FLOOR	1960	Male	Black/African American	Non-Hispanic	AETNA HMO	19095	1_Yes	2_Negative	DU734	2014-04-22	1_Yes	2_No	1_Yes	2_No	2_No	2_No	1_Yes	1_Yes	1_Yes	2_No	1_Yes	2_No	2_No	2_No	2_No			2_No
1688	10 SHURS LANE	1963	Female	Black/African American	Non-Hispanic	MEDICARE	19121	1_Yes	2_Negative	DU131	2014-04-23	1_Yes	2_No	2_No	2_No	2_No	2_No	1_Yes	1_Yes	1_Yes	2_No	1_Yes	2_No	1_Yes	2_No	1_Yes	2_Ab-/- or -/+	1_Ab-/Ab-	2_No
1689	10 SHURS LANE	1960	Female	Black/African American	Non-Hispanic	KEYSTONE HEALTH PLAN EAST	19119	1_Yes	2_Negative	DU734	2014-04-23	1_Yes	2_No	1_Yes	2_No	1_Yes	2_No	1_Yes	1_Yes	1_Yes	2_No	1_Yes	2_No	1_Yes	2_No	1_Yes	2_Ab-/- or -/+	1_Ab-/Ab-	2_No
[truncated: 9,909 more rows]
